# Supplementary material for: Ovarian Cancer Diagnosis and Chemoresistance Prediction Model Based on cfRNA Molecular Signature
Source: Adv Sci (Weinh). 2026 Jul 17:e76274. Online ahead of print. doi: 10.1002/advs.76274 (PMC13379254; doi:10.1002/advs.76274)
Supplement: Supplementary file 2 — Supporting File 2: advs76274‐sup‐0002‐TableS1‐S17.zip. [file ADVS-9999-e76274-s002.zip]

Archive with 17 entries (17 files):
- Table_S2-RNAtypes.xlsx
- Table_S3-DEG_OVCAvCON_limma_results.xlsx
- Table_S4-MCLcluster.xlsx
- Table_S5-pathwayactivity_dignosis.xlsx
- Table_S6-TF_activity-dignosis.xlsx
- Table_S7-EV_annotation.xlsx
- Table_S8-EV_cluster.xlsx
- Table_S9_EV_GO.xlsx
- Table_S10-DEG_drug_limma_results.xlsx
- Table_S11-pathwayactivity_chemo.xlsx
- Table_S12-dignosis-shap_values_top100.xlsx
- Table_S13-chemo-shap_values_top100.xlsx
- Table_S14-miscRNA_subclass_percentage.xlsx
- Table_S15-benchmark_metrics_summary.xlsx
- Table_S16-ablation_summary.xlsx
- Table_S17-Primer Sequence.xlsx
- Table_S1-Quality_Control.xlsx
