# Supplementary material for: Ovarian Cancer Diagnosis and Chemoresistance Prediction Model Based on cfRNA Molecular Signature
Source: Adv Sci (Weinh). 2026 Jul 17:e76274. Online ahead of print. doi: 10.1002/advs.76274 (PMC13379254; doi:10.1002/advs.76274)
Supplement: Supplementary file 2 — Supporting File 2: advs76274‐sup‐0002‐TableS1‐S17.zip. [file ADVS-9999-e76274-s002.zip › Table_S2-RNAtypes.xlsx]

## Sheet: OVCA
OVCA	sample	TR gene	IG gene	mt-gene	lncRNA	miRNA	miscRNA	protein coding	rRNA	pseudogene	other
	P0240705001091	6.9916e-05	0.000109086	0.186048	0.00720016	9.8498e-05	0.139553	0.653233	6.41e-06	0.0133879	0.000294514
	P0240705001092	7.948e-05	0.00010681	0.276523	0.00870505	0.00012712	0.11919	0.576074	3.367e-05	0.0187783	0.00038304
	P0240705001093	0.0001305	9.316e-05	0.391525	0.00610153	0.00010167	0.228879	0.367054	0.00019329	0.00537114	0.0005501
	P0240705001094	0.000148074	0.00013553	0.391173	0.00521601	7.6815e-05	0.136915	0.454652	6.53e-05	0.0112371	0.000380874
	P0240705001095	0.00045531	0.00015942	0.521558	0.00792338	0.00016488	0.118461	0.344872	0.00012375	0.00595186	0.00033049
	P0240705001097	9.9367e-05	6.5889e-05	0.198213	0.00809584	6.4303e-05	0.19542	0.588057	0.000417262	0.00930247	0.000265387
	P0240705001098	0.00023771	6.988e-05	0.751956	0.00384595	0.00010277	0.0194302	0.216759	7.5e-05	0.00695967	0.00056378
	P0240705001064	0.000401096	0.000188783	0.200561	0.0141366	8.4125e-05	0.161906	0.610282	6.3921e-05	0.0117055	0.000670763
	P0240705001065	0.0010954	0.0011037	0.0975863	0.010962	0.000715	0.285511	0.579591	0.0028962	0.0159024	0.0046362
	P0240705001066	0.00038221	0.00025463	0.261769	0.0130998	0.00045	0.213027	0.49852	0.00084512	0.00971858	0.00193338
	P0240705001070	0.00018918	0.00031669	0.306078	0.00851864	0.00013923	0.112295	0.558992	0.00035151	0.0125695	0.00054988
	P0240705001071	5.117e-05	6.368e-05	0.417971	0.00308188	0.00012317	0.0438887	0.522467	3.491e-05	0.0121184	0.00020083
	P0240705001072	7.338e-05	6.002e-05	0.545803	0.00429471	9.207e-05	0.0495283	0.390232	0.0001799	0.00952681	0.00020944
	P0240705001073	7.402e-05	5.098e-05	0.368614	0.00329696	7.061e-05	0.0630029	0.545771	0.00020865	0.018758	0.00015224
	P0240705001074	9.529e-05	0.00010527	0.479203	0.00388784	9.314e-05	0.0635791	0.443002	0.00019309	0.00965265	0.00018908
	P0240705001075	5.812e-05	9.289e-05	0.420659	0.00871881	7.48e-05	0.0722043	0.488916	9.307e-05	0.00894498	0.0002382
	P0240705001076	8.253e-05	0.00019055	0.326654	0.00276455	7.436e-05	0.111492	0.546331	0.00030649	0.0113583	0.00074626
	P0240705001077	7.062e-05	8.38e-05	0.261674	0.00588172	9.443e-05	0.105296	0.614832	0.00011189	0.0117512	0.00020427
	P0240705001078	7.009e-05	0.00014031	0.447861	0.00364424	4.129e-05	0.0809213	0.454048	0.00017695	0.0126263	0.00047081
	P0240705001079	0.00014721	0.00010601	0.29643	0.00916529	0.00010453	0.0939372	0.586569	0.00048538	0.0127148	0.00034025
	P0240705001080	4.2406e-05	4.2097e-05	0.467482	0.0027663	6.9577e-05	0.0603841	0.458473	0.000107205	0.010462	0.000170524
	P0240705001081	4.653e-05	8.187e-05	0.391709	0.00201719	2.685e-05	0.0629964	0.530709	8.12e-05	0.0122393	9.201e-05
	P0240705001082	5.827e-05	2.605e-05	0.421953	0.00326131	6.789e-05	0.0343493	0.529698	6.299e-05	0.0103721	0.00015111
	P0240705001083	3.405e-05	0.00013745	0.759372	0.0028892	6.699e-05	0.0226541	0.210007	3.986e-05	0.00435471	0.00044461
	P0240705001084	0.0004454	0.0011131	0.188987	0.0089158	0.0003538	0.216594	0.5718	0.0003033	0.0100009	0.0014868
	P0240705001085	7.855e-05	0.00021709	0.305081	0.00728801	6.843e-05	0.123088	0.554145	3.601e-05	0.00965979	0.00033779
	P0240705001086	0.00034396	0.00013528	0.214431	0.0154599	0.0002392	0.135831	0.621881	4.06e-05	0.0111127	0.00052523
	P0240705001087	7.321e-05	4.678e-05	0.69279	0.00418873	2.866e-05	0.0609956	0.237556	0.00010737	0.00388397	0.00032967
	P0240705001088	0.00018725	0.0001923	0.112203	0.0121376	0.00023395	0.205072	0.658536	1.546e-05	0.0107516	0.00067051
	P0240705001089	0.00014343	0.00010406	0.23048	0.00868338	0.00016612	0.111712	0.631489	2.436e-05	0.0169493	0.00024756
	P0240705001090	5.094e-05	8.568e-05	0.529373	0.00493868	4.784e-05	0.123183	0.336172	0.00014115	0.0056778	0.00032987
	P0240705001100	9.862e-05	6.44e-05	0.285193	0.00591227	0.00010945	0.134878	0.561304	1.725e-05	0.0121305	0.0002926
	P0240705001009	6.411e-05	6.756e-05	0.125568	0.00490908	0.00016566	0.180819	0.678068	3.071e-05	0.0100912	0.00021629
	P0240705001010	0.0005559	0.0004296	0.237055	0.0129081	0.0008169	0.231542	0.502281	0.0001047	0.0119651	0.0023415
	P0240705001011	0.00015717	0.00011642	0.136926	0.007415	0.00015488	0.203092	0.641067	5.947e-05	0.0107326	0.00027951
	P0240705001035	0.0003102	0.0002573	0.142546	0.0093085	0.0001193	0.199036	0.638728	0	0.0091607	0.0005333
	P0240705001038	6.739e-05	6.741e-05	0.243105	0.00396371	7.982e-05	0.122298	0.621251	0	0.00898777	0.00017993
	P0240705001039	0.00017272	0.00013227	0.182915	0.00760635	8.142e-05	0.179884	0.620197	1.454e-05	0.00867048	0.0003262
	P0240705001040	0.000114278	0.000104323	0.126071	0.00783367	0.000312154	0.278732	0.577878	3.9977e-05	0.00865466	0.000259707
	P0240705001041	0.000264458	0.000303713	0.161156	0.0064314	0.000251889	0.283483	0.539515	0.000133602	0.00794183	0.000519668
	P0240705001042	0.000112156	0.000131548	0.156513	0.00550441	0.000151905	0.1278	0.699714	2.6829e-05	0.00966598	0.000380175
	P0240705001043	0.00026734	0.00030557	0.140437	0.00867391	0.00046501	0.239404	0.598638	3.921e-05	0.0106601	0.00110954
	P0240705001044	0.00017952	0.00016718	0.206314	0.0103997	0.00015447	0.246525	0.527498	0.0001336	0.00815156	0.00047805
	P0240705001045	0.00010537	8.284e-05	0.17993	0.00799249	0.00016248	0.257241	0.543748	4.137e-05	0.0103647	0.00033228
	P0240705001046	0.0001747	0.0002709	0.203067	0.0083711	0.0004199	0.267481	0.51073	4.33e-05	0.0083348	0.0011072
	P0240705001047	0.00014797	0.00019199	0.205572	0.00474648	0.00014554	0.0921599	0.687048	9.72e-06	0.00943226	0.00054674
	P0240705001057	0.00047035	0.00033358	0.10026	0.0126566	0.00047242	0.340831	0.535516	5.942e-05	0.00838596	0.00101464
	P0240705001059	0.000117248	9.5868e-05	0.155076	0.0107493	0.00032584	0.287543	0.537413	3.7171e-05	0.00821417	0.00042759
	P0240705001063	0.00012188	0.00011033	0.0672907	0.0106766	0.00015747	0.246309	0.660462	1.828e-05	0.0145855	0.00026778
	P0240705001048	9.634e-05	9.583e-05	0.130241	0.00447058	0.00015104	0.202846	0.652712	0	0.00915321	0.00023441
	P0240705001049	0.00016626	0.00024259	0.178883	0.00751353	0.00012628	0.262907	0.542036	1.691e-05	0.00774343	0.00036529
	P0240705001052	0.00018383	0.00034253	0.177687	0.0125476	0.00010867	0.225818	0.574143	3.135e-05	0.00870044	0.00043762
	P0240705001096_1_C1	2.6452e-05	4.179e-05	0.231311	0.00539518	0.000224349	0.181829	0.572359	4.1907e-05	0.00860507	0.000166413
	P0240705001099	5.491e-05	2.947e-05	0.640505	0.00562871	4.198e-05	0.0708685	0.274029	8.085e-05	0.00856764	0.00019327
	P0240705001002	0.000355622	0.000235773	0.404168	0.00747239	0.000204632	0.207085	0.37479	1.1878e-05	0.00515571	0.000521233
	P0240705001004	0.00058332	0.00066229	0.0504387	0.00856993	0.00025061	0.327597	0.603857	0	0.00738355	0.00065803
	P0240705001005	0.0003726	0.00052095	0.0544818	0.00998912	0.00016711	0.300877	0.626839	1.276e-05	0.00627371	0.0004659
	P0240705001007	0.00020131	0.00029584	0.120656	0.00524426	0.00010501	0.309801	0.555833	3.519e-05	0.00725006	0.00057906
	P0240705001008	9.205e-05	6.604e-05	0.194461	0.00539404	0.00013033	0.183527	0.611918	3.778e-05	0.00419399	0.00017923
	P0240705001012	0.0001202	0.00011996	0.22134	0.00745936	0.00015946	0.256279	0.508776	4.354e-05	0.00517264	0.00052976
	P0240705001013	9.895e-05	7.497e-05	0.324999	0.00571116	0.00012064	0.207358	0.457315	0	0.00413512	0.00018654
	P0240705001014	0.00010306	8.762e-05	0.212422	0.00689504	4.846e-05	0.293439	0.480687	1.034e-05	0.00615237	0.00015466
	P0240705001015	0.000131196	0.000108219	0.258431	0.0067797	9.5358e-05	0.144522	0.58365	0	0.00600395	0.000278808
	P0240705001016	8.043e-05	0.00014639	0.183138	0.00791097	0.00018343	0.314245	0.488786	1.149e-05	0.00523358	0.0002653
	P0240705001017	8.042e-05	7.354e-05	0.199479	0.00609231	0.00018398	0.265638	0.52278	7e-06	0.00550178	0.00016505
	P0240705001018	8.877e-05	7.543e-05	0.252835	0.0058075	8.715e-05	0.297116	0.437671	8.07e-06	0.0061199	0.0001916
	P0240705001019	0.000112772	8.2834e-05	0.30429	0.00774112	0.000135471	0.222989	0.45815	1.9268e-05	0.00634091	0.000138929
	P0240705001020	0.000322121	0.000269775	0.295275	0.00637968	0.000289037	0.181496	0.509009	1.5998e-05	0.00637933	0.000563701
	P0240705001021	0.000123	7.461e-05	0.261961	0.00633724	5.294e-05	0.214402	0.510732	1.1e-05	0.00604295	0.00026334
	P0240705001022	7.1025e-05	0.000204029	0.336788	0.00526979	8.0558e-05	0.289133	0.364129	9.757e-06	0.00404282	0.000271986
	P0240705001023	0.00011111	0.00016263	0.218449	0.00478339	0.00014176	0.202737	0.568972	0	0.00422415	0.00041902
	P0240705001024	0.000103543	0.000102626	0.39185	0.00543841	0.000107196	0.118997	0.477999	6.794e-06	0.00519262	0.000202962
	P0240705001026	0.00018404	0.00021634	0.244447	0.0081577	0.00020748	0.213855	0.526102	9.96e-06	0.00647154	0.00034866
	P0240705001027	8.9766e-05	0.00014651	0.298159	0.00675285	0.000128188	0.30857	0.380962	0	0.00474632	0.000445049
	P0240929101115	0.000122487	6.689e-05	0.3677	0.0087418	0.000146677	0.241693	0.375931	1.9702e-05	0.00529537	0.000282914
	P0240929101111	0.00016099	0.00029522	0.220744	0.0063033	0.00017522	0.313423	0.453271	9.21e-05	0.00510374	0.00043141
	P0240929101112	0.00017104	0.00016287	0.326948	0.0070359	0.00019846	0.283687	0.376614	6.51e-06	0.0049331	0.00024369
	P0240929101120	0.0001074	0.0001356	0.291107	0.00898033	0.00014163	0.214046	0.480156	6.925e-05	0.00495089	0.00030596
	P0240929101114	0.000153566	0.000156994	0.179617	0.00901783	0.000260297	0.324408	0.48078	0.00013404	0.00502849	0.000443068
	P0240929101113	0.00014249	0.00016266	0.275434	0.0107141	0.00024236	0.306643	0.400145	1.109e-05	0.00520167	0.00130286
	P0240929101106	0.000346004	0.000381708	0.242806	0.00968436	0.000133137	0.31238	0.428732	4.5232e-05	0.00512243	0.000369551
	P0240929101122	0.00021803	0.00018813	0.252886	0.00975424	0.00019512	0.337518	0.39264	0	0.00618534	0.00041478
	P0240929101109	0.00013544	0.00012223	0.358338	0.00766254	0.0002511	0.296421	0.332761	4.807e-05	0.00389524	0.00036628
	P0240929101110	0.00012659	0.00011544	0.303545	0.00830826	0.00014336	0.294149	0.388778	4.599e-05	0.00440265	0.00038579
	P0240929101117	0.00019599	0.00015556	0.299333	0.010597	0.00016022	0.264724	0.418272	2.971e-05	0.00607963	0.00045305
	P0240929101118	0.00025523	0.00018218	0.305895	0.00941828	0.00015689	0.284306	0.394244	1.991e-05	0.00483207	0.00069052
	P0240929101119	0.00014169	0.00013628	0.27062	0.00941035	0.00015225	0.295972	0.417807	4.885e-05	0.00529506	0.00041746
	P0240929101121	0.00016272	0.0004083	0.20885	0.00899961	0.00019991	0.353064	0.422291	1.84e-05	0.00479495	0.00121027
	P0240929101100	0.00020506	0.00014795	0.379445	0.00859705	0.00018719	0.243349	0.363085	5.798e-05	0.00461971	0.00030712
	P0240929101101	0.00011286	0.00032044	0.407413	0.0083105	0.00015722	0.21085	0.367752	3.915e-05	0.00466084	0.00038342
	P0240929101129	6.667e-05	5.203e-05	0.524837	0.00546124	0.00012733	0.218644	0.247284	6.538e-05	0.00332096	0.00014072
	P0240929101128	0.00020694	0.00040625	0.40137	0.00375638	0.00010585	0.212291	0.376856	0.00015574	0.00463767	0.00021491
	P0240929101104	0.000148132	0.000239312	0.404089	0.00502002	5.0186e-05	0.238426	0.346482	7.8201e-05	0.00516738	0.000300235
	P0240929101105	0.00012101	5.402e-05	0.277539	0.00766726	0.00013696	0.356282	0.354068	7.586e-05	0.00382637	0.00022891
	P0240929101123	0.00013914	3.807e-05	0.401541	0.00754013	0.00010852	0.292427	0.293364	0.00017881	0.00430693	0.0003564
	P0240929101102	5.518e-05	0.00010393	0.472603	0.00554326	9.524e-05	0.18731	0.330061	3.906e-05	0.00397888	0.00021063
	P0240929101103	4.625e-05	6.668e-05	0.58421	0.00295062	9.709e-05	0.174937	0.234666	6.19e-06	0.0028673	0.00015236
	P0240929101124	4.709e-05	7.159e-05	0.420818	0.00433316	1.637e-05	0.200979	0.366059	0	0.00751785	0.00015842
	P0240929101127	0.00013149	0.00021757	0.498799	0.00545079	6.648e-05	0.155932	0.333102	4.844e-05	0.00586177	0.00039056
	P0240929101076	0.00014829	0.00013483	0.330086	0.00650057	0.00017597	0.302996	0.354845	4.384e-05	0.00462179	0.00044805
	P0240929101086	9.825e-05	6.943e-05	0.514746	0.00340289	3.682e-05	0.179795	0.295642	5.049e-05	0.00585403	0.00030477
	P0240929101075	0.00012722	9.648e-05	0.292205	0.00921719	0.00015332	0.299082	0.392996	5.499e-05	0.00577022	0.00029778
	P0240929101090	0.0001873	0.00023963	0.374701	0.00713837	0.00034429	0.274078	0.337504	0.00012847	0.00494005	0.00073855
	P0240929101091	5.3164e-05	6.8794e-05	0.366356	0.0061664	0.000146482	0.285961	0.336724	2.9561e-05	0.00425054	0.000243627
	P0240929101093	0.00013842	0.00012589	0.297062	0.00823199	7.739e-05	0.324373	0.36419	9.103e-05	0.00545357	0.00025617
	P0240929101092	0.00013686	0.00015316	0.334202	0.00829417	0.00010771	0.297974	0.354771	1.432e-05	0.00392043	0.00042675
	P0240929101083	0.00010465	0.00024718	0.472298	0.00609014	8.969e-05	0.209214	0.306475	0.00012308	0.00492121	0.00043679
	P0240929101087	0.00013879	0.00023388	0.450894	0.00725281	6.436e-05	0.180227	0.356917	7.684e-05	0.00388097	0.00031477
	P0240929101077	0.0003164	0.000458	0.445448	0.0050036	0.0001348	0.173365	0.368678	0.0002926	0.0048698	0.0014341
	P0240929101089	0.000102574	8.7313e-05	0.339392	0.0087442	0.000330112	0.281637	0.363291	4.7184e-05	0.00581089	0.000557652
	P0240929101097	0.00011514	0.00011542	0.362975	0.00811591	0.00012831	0.192498	0.430182	4.07e-05	0.00551821	0.00031064
	P0240929101096	0.00024853	0.00049135	0.251833	0.00846255	0.00021609	0.306082	0.425471	0.00030399	0.00569463	0.00119659
	P0240929101079	0.00014726	9.355e-05	0.394934	0.00729481	8.266e-05	0.143269	0.447987	1.3e-05	0.00582279	0.00035584
	P0240929101088	0.000170199	0.000128136	0.218642	0.0101237	0.000185811	0.370905	0.39385	3.175e-05	0.00554069	0.000422389
	P0240929101084	0.00010756	0.00010616	0.288354	0.00870981	0.00013954	0.294059	0.401998	3.405e-05	0.00611815	0.00037352
	P0240929101085	0.000200749	0.000422991	0.341716	0.00648883	0.000238421	0.154891	0.486214	9.4935e-05	0.00939585	0.000337251
	P0240929101080	0.00020025	0.00031512	0.221238	0.0104828	0.00020116	0.356926	0.405087	3.255e-05	0.00498894	0.00052774
	P0240929101081	0.000153175	8.8572e-05	0.271298	0.0099976	0.000129266	0.306647	0.403936	7.756e-05	0.00738348	0.000288989
	P0240929101082	0.0002219	0.00015944	0.27076	0.0111895	0.00026604	0.268231	0.442705	2.595e-05	0.00547853	0.00096281
	P0240929101078	7.781e-05	0.00010439	0.466832	0.0049755	0.00020283	0.134071	0.388069	3.155e-05	0.00541154	0.00022454
	P0240929101073	0.00016986	0.00032146	0.253377	0.005598	0.00037466	0.470404	0.263763	0.00016818	0.00456128	0.00126236
	P0240929101074	5.103e-05	0.00012476	0.45859	0.00303842	2.726e-05	0.134449	0.393866	5.841e-05	0.00964771	0.00014748
	P0240929101095	4.907e-05	0.00010796	0.416043	0.00403472	4.847e-05	0.240873	0.334112	0	0.00444703	0.00028524
	P0240929101098	8.842e-05	0.00016081	0.353723	0.0037173	7.377e-05	0.220284	0.415802	1.14e-05	0.00602108	0.0001189
	P0240929101126	0.00020408	0.00014004	0.353699	0.00691693	4.638e-05	0.234616	0.39918	1.316e-05	0.00486376	0.00032132
	P0240929101125	9.452e-05	8.301e-05	0.364262	0.00753743	0.00016301	0.219802	0.402323	2.943e-05	0.00550586	0.00019985
	P0240929101130	0.00018665	5.728e-05	0.270874	0.00887556	7.994e-05	0.427439	0.288196	3.978e-05	0.00391682	0.00033519
	P0240929101132	0.000122221	6.8963e-05	0.315422	0.00734459	9.973e-05	0.309871	0.361497	3.8697e-05	0.00532136	0.0002149
	P0240929101158	5.098e-05	2.081e-05	0.372791	0.00419133	5.868e-05	0.132892	0.482922	3.337e-05	0.00695841	8.221e-05
	P0240929101159	0.00012029	0.00011877	0.24974	0.00705785	0.00016595	0.169149	0.567178	1.668e-05	0.00620933	0.00024358
	P0240929101160	8.736e-05	9.039e-05	0.404	0.00519575	2.925e-05	0.244607	0.34162	1.393e-05	0.0041718	0.00018413
	P0240929101161	0.00011833	0.00013131	0.341621	0.00521261	0.0001866	0.249727	0.398473	0	0.00431994	0.00021058
	P0240929101162	9.214e-05	0.00011015	0.384115	0.00623936	8.365e-05	0.194127	0.409211	1.036e-05	0.00572801	0.000283
	P0240929101163	0.00012518	0.00066436	0.353674	0.00599997	0.00014744	0.263157	0.371346	0	0.00457806	0.00030725
	P0240929101164	0.0001958	9.28e-05	0.407366	0.0071649	8.36e-05	0.182986	0.394022	0	0.0066315	0.0014569
	P0240929101165	0.0001114	0.0003245	0.225662	0.0092535	0.0002218	0.156116	0.597398	1.71e-05	0.0101789	0.0007174
	P0240929101167	3.997e-05	0.0001512	0.378247	0.00648698	6.561e-05	0.12975	0.478293	0	0.00675118	0.0002151
	P0240929101168	8.0969e-05	0.000157009	0.238641	0.00583599	5.7127e-05	0.0949414	0.650284	0	0.00979202	0.000210488
	P0240929101171	0.00015856	0.0002366	0.264963	0.00943572	7.889e-05	0.170449	0.548382	2.74e-05	0.00583033	0.00043837
	P0240929101172	0.00023619	0.00016284	0.298061	0.0139365	0.00012406	0.193306	0.486127	0	0.00775674	0.00029063
	P0240929101173	8.011e-05	0.0001073	0.152644	0.0094281	0.00015041	0.244626	0.586369	0	0.00639119	0.00020346
	P0240929101174	0.00011937	0.00010373	0.214564	0.00919972	0.00030288	0.182941	0.585196	3.098e-05	0.00717321	0.00036979
	P0240929101192	0.00023466	0.00049362	0.202315	0.0119519	0.0003527	0.215366	0.559901	6.108e-05	0.00754727	0.00177695
	P0240929101193	7.1993e-05	2.7491e-05	0.414167	0.00855816	9.2912e-05	0.131569	0.439653	4.9427e-05	0.00566004	0.000151059
	P0240929101194	0.000155579	0.000281103	0.138858	0.0121878	0.000232531	0.162426	0.675638	0	0.00998501	0.000236166
	P0240929101153	0.00022984	0.00017706	0.212049	0.0134226	0.00024057	0.219895	0.545236	6.128e-05	0.00827556	0.00041271
	P0240929101154	0.00010395	0.00018433	0.36587	0.00745578	9.19e-05	0.189846	0.430043	0	0.00622336	0.00018197
	P0240929101148	0.00013146	0.00024876	0.248672	0.0140356	0.00031983	0.172183	0.5565	0	0.00767323	0.00023664
	P0240929101094	8.508e-05	0.00012674	0.238838	0.00520898	0.00011725	0.105435	0.640796	3.278e-05	0.00909202	0.00026792
	P0240929101166	0.00030685	0.00039446	0.203576	0.0109368	0.00048511	0.359364	0.417439	5.66e-05	0.00592295	0.00151836
	P0240929101179	0.0002461	0.00046437	0.373016	0.00821016	0.00034012	0.170522	0.43582	2.675e-05	0.010238	0.00111598
	P0240929101133	0.00016691	0.00027709	0.300375	0.00806889	0.0002146	0.184212	0.5011	4.201e-05	0.00509839	0.00044498
	P0240929101151	0.00013492	0.0001417	0.217517	0.00931642	0.00016154	0.180973	0.584319	5.024e-05	0.00712242	0.00026383
	P0240929101152	6.114e-05	9.743e-05	0.343854	0.0100612	0.00011688	0.190274	0.449677	0	0.00558071	0.00027758
	P0240929101155	0.00011752	0.00010252	0.350586	0.00672206	0.00014394	0.260086	0.377402	0	0.00455974	0.00028058
	P0240929101156	0.00012957	0.00018457	0.261182	0.00918402	0.00063909	0.158267	0.560549	5.344e-05	0.00947849	0.0003335
	P0240929101157	0.0003076	0.0005861	0.168809	0.011846	0.0002495	0.321086	0.489874	0	0.0063936	0.0008492
	P0240929101169	0.00024315	0.00011739	0.244384	0.00982518	0.00016069	0.176063	0.560765	0	0.00824667	0.00019415
	P0240929101170	0.00051495	0.00022323	0.336634	0.00974333	0.00035161	0.151942	0.492918	0	0.0073733	0.00029932
	P0240929101175	0.000183	0.00014596	0.292413	0.0103351	0.00026508	0.220134	0.470693	0	0.00538686	0.00044341
	P0240929101176	0.00023321	8.45e-05	0.28813	0.013772	0.00022572	0.21497	0.475182	2.441e-05	0.00705682	0.00032153
	P0240929101177	0.00033063	0.000442616	0.260127	0.0133211	0.000227389	0.223412	0.495347	7.9196e-05	0.0062339	0.000479738
	P0240929101178	7.3759e-05	0.000183658	0.267008	0.0127519	0.00012782	0.15765	0.554707	0	0.00722786	0.000269933
	P0240929101181	0.00033647	0.00016917	0.230463	0.0127934	0.00037852	0.259963	0.489319	0	0.00629737	0.00028118
	P0240929101182	0.00024454	0.00028057	0.216405	0.0116558	0.00033152	0.228326	0.536302	1.776e-05	0.00602143	0.00041519
	P0240929101183	0.00014567	0.00035887	0.249441	0.0133486	0.00028805	0.197502	0.52838	0	0.0102416	0.00029398
	P0240929101184	0.000264534	0.000241829	0.22677	0.0175778	8.8739e-05	0.196828	0.549446	0.000101873	0.00821167	0.000469674
	P0240929101185	0.00027704	0.00051975	0.250398	0.0103994	0.00040247	0.197659	0.531747	8.654e-05	0.0078353	0.0006753
	P0240929101186	9.919e-05	4.323e-05	0.393178	0.00806734	0.00021377	0.251766	0.342359	2.777e-05	0.0040715	0.000174
	P0240929101187	0.00023883	0.00030611	0.223057	0.0114814	0.00024619	0.188803	0.568599	0	0.00688608	0.00038106
	P0240929101188	0.00019296	0.00022522	0.337012	0.0105037	0.00012262	0.197185	0.448054	0	0.00625236	0.00045257
	P0241026101001	4.009e-05	8.3e-05	0.530111	0.006553	0.00016362	0.209994	0.249194	7.948e-05	0.00346458	0.00031638
	P0241026101002	0.00156466	0	0.388768	0.0277813	0	0.120579	0.42988	0.00053145	0.0195815	0.0113133
	P0241026101007	0.00036463	0.00032575	0.250271	0.0152932	0.00019305	0.179899	0.544759	8.099e-05	0.00827812	0.00053506
	P0241026101009	0.00031004	0.000391	0.2261	0.0111206	0.00031627	0.333877	0.42177	7.566e-05	0.0050456	0.00099301
	P0241026101010	0.00038425	0.00038401	0.189029	0.0124359	0.00029051	0.297118	0.491099	5.383e-05	0.00862733	0.00057749
	P0241026101012	0.00029124	0.00038333	0.213541	0.0151161	0.00026653	0.275014	0.489343	5.939e-05	0.00547809	0.00050634
	P0241026101013	0.00022207	0.00013627	0.290563	0.0124822	0.00019778	0.249824	0.440699	9.138e-05	0.00544132	0.00034279
	P0241026101015	0.00016834	8.28e-05	0.253664	0.0126717	0.00022259	0.246149	0.481254	6.926e-05	0.00542389	0.00029371
	P0241026101017	0.0001476	0.0001449	0.20248	0.0114098	0.0002521	0.286229	0.491135	0.0001373	0.0076497	0.0004143
	P0241026101019	0.00032004	0.0001363	0.349778	0.00867504	0.00022949	0.320083	0.43608	5.408e-05	0.00605066	0.00032469
	P0241026101020	0.000259121	0.000273065	0.204141	0.0085801	0.00019675	0.198385	0.587996	7.1677e-05	0.0104934	0.000346065
	P0240929101018	0.000290253	0.000344527	0.256581	0.00874393	0.000251148	0.187589	0.555031	9.7801e-05	0.00834166	0.000537942
	P0240929101023	0.00010582	8.828e-05	0.293627	0.00923804	0.000241785	0.169791	0.542778	7.886e-05	0.00703447	0.00033153
	P0240929101029	0.000154375	0.000441456	0.134532	0.0110231	0.00019123	0.146527	0.628618	4.8992e-05	0.00866997	0.000494523
	P0240929101038	6.081e-05	0.000111	0.297675	0.00640833	0.000370541	0.215647	0.537948	2.441e-05	0.00627445	0.00015904
	P0240929101134	0.00024405	0.00035607	0.241502	0.0077602	0.00018394	0.151155	0.55615	4.489e-05	0.00931623	0.00054239
	P0240929101135	0.00025192	8.831e-05	0.272539	0.0105213	0.00019823	0.183886	0.45681	3.741e-05	0.00759301	0.00049029
	P0240929101138	0.000243687	0.00015164	0.210899	0.0127121	0.00028635	0.251382	0.570335	6.0265e-05	0.01056	0.000525726
	P0240929101145	0.00018631	0.00011619	0.149374	0.012661	0.000181132	0.194331	0.58387	3.312e-05	0.0117065	0.00038763
	P0240929101147	0.00014056	0.00013807	0.165112	0.0121818	0.00022686	0.241438	0.527748	2.289e-05	0.00720748	0.00025351
	P0240929101195	0.0001832	0.00014244	0.303494	0.00512633	0.00017033	0.287025	0.470917	2.383e-05	0.00765716	0.00016559
	P0240929101149	0	0	0.5787	0.0033	0.00010823	0.212182	0.3364	0.0004	0.0073	0.0015
	P0240705001025	0.0002	0.0001	0.4353	0.0086	0.0001	0.0723	0.3874	0.0023	0.0091	0.0008
	P0240705001028	0.0003	0.0003	0.2994	0.0123	0.0001	0.156	0.3406	0.0041	0.0095	0.002
	P0240705001029	0.0001	0.0002	0.3676	0.0086	0.0006	0.3305	0.4185	0.0009	0.0096	0.0007
	P0240705001030	0.0002	0.0003	0.4963	0.008	0.0004	0.1933	0.3334	0.0018	0.0085	0.0009
	P0240705001031	0.0006	0.0003	0.2659	0.0147	0.0006	0.1499	0.4684	0.0021	0.0131	0.0021
	P0240705001032	0.0003	0.0004	0.3191	0.0099	0.0014	0.2314	0.3883	0.0022	0.0097	0.0015
	P0240705001033	0.0001	0	0.2453	0.0136	0.0003	0.2684	0.4127	0.0019	0.0084	0.0006
	P0240705001034	3.8433e-05	4.9695e-05	0.826987	0.00151352	0.0001	0.3172	0.152952	0.000172134	0.0048122	0.000240145
	P0240705001036	0.00012343	8.617e-05	0.606903	0.026277	4.0204e-05	0.0131946	0.335329	0.00029923	0.0131799	0.00080844
	P0240705001037	0.00025415	0.00021465	0.207596	0.0113792	0.00069618	0.0162972	0.642644	0.00011453	0.0136566	0.0006741
	P0240705001053	0.00018853	0.00024896	0.182505	0.0143713	0.00013425	0.123333	0.613191	0.00032243	0.0142033	0.00060974
	P0240705001054	0.00013071	7.739e-05	0.154354	0.0108056	0.00034138	0.174018	0.648351	0.00017001	0.0151295	0.00043673
	P0240705001055	0.000298878	0.000189814	0.261435	0.00825221	0.00018908	0.170356	0.597287	0.000161186	0.0198885	0.000611789
	P0240705001056	0.000305821	0.000209448	0.225385	0.0110058	3.4964e-05	0.111841	0.529464	0.000393322	0.00972142	0.00109751
	P0240705001058	0.00012901	0.00015285	0.205596	0.0149793	0.000192039	0.222225	0.652837	0.00017517	0.0147731	0.00060613
	P0240705001060	0.00012959	0.00023902	0.199263	0.0210642	7.408e-05	0.110677	0.608584	0.000624	0.0127502	0.00155484
	P0240705001061	8.797e-05	4.46e-05	0.271333	0.0231939	0.00018814	0.155603	0.573163	0.00036015	0.0126177	0.00035407
	P0240705001062	0.00018112	0.00014531	0.225231	0.0138593	8.513e-05	0.118761	0.689265	0.00018891	0.0181016	0.0005214
	P0240705001067	9.9567e-05	3.1819e-05	0.310339	0.00312261	8.901e-05	0.0524176	0.624098	0.000173895	0.017469	0.000185114
	P0240705001068	0.000222634	0.000203174	0.286533	0.0150082	4.3002e-05	0.044438	0.588067	0.000201674	0.0153095	0.00663393
	P0240705001069	3.479e-05	8.305e-05	0.132032	0.00441621	0.000408925	0.0874119	0.775484	4.4e-05	0.0197197	0.00025063
	P0240705001050	0.0001848	0.000152	0.253406	0.0079469	9.19e-05	0.0678428	0.617357	0.0001025	0.0162304	0.0007432
	P0240705001051	0	0	0	0	0.0001391	0.103737	0	0	0	0

## Sheet: Control
Control	sample	TR gene	IG gene	mt-gene	lncRNA	miRNA	miscRNA	protein coding	rRNA	pseudogene	other
	P0241029101052_1_1	0.0016367	0.0013324	0.341568	0.0319185	0.0038797	0.27554	0.310547	0.0002174	0.0261039	0.0072563
	P0241029101054_1_1	5.673e-05	8.816e-05	0.323385	0.00626432	8.525e-05	0.193019	0.470135	4.41e-05	0.00667659	0.00024619
	P0241029101055_1_1	0.00083301	0.00077876	0.567454	0.0560237	0.00525054	0.09837	0.212379	0.00050274	0.0456812	0.0127271
	P0241029101057_1_1	0.00016211	0.00022342	0.314725	0.0073782	0.00011136	0.171045	0.498987	8.753e-05	0.00692224	0.00035888
	P0241029101058_1_1	3.169e-05	9.511e-05	0.68178	0.00650965	0.0004904	0.0537955	0.248323	0	0.00736892	0.0016061
	P0241029101059_1_1	0.000215232	0.000193301	0.222006	0.0104019	0.000102487	0.267217	0.493945	0	0.00548394	0.000434969
	P0241029101060_1_1	0.0001122	5.72e-05	0.374285	0.0052659	8.25e-05	0.234443	0.379601	2.48e-05	0.0059145	0.0002141
	P0241029101061_1_1	0.00014887	7.677e-05	0.320195	0.00649907	0.00012464	0.165017	0.502112	5.659e-05	0.00562458	0.00014576
	P0241029101062_1_1	0.00017629	6.903e-05	0.357672	0.00758106	0.0003403	0.237075	0.390397	0.00015917	0.00603611	0.00049443
	P0241029101063_1_1	0.00029233	0.00018875	0.278426	0.0103632	0.0001902	0.257128	0.447014	4.259e-05	0.00595939	0.00039437
	P0241029101065_1_1	7.622e-05	0.00017082	0.238517	0.00946252	0.00026071	0.178176	0.567444	2.865e-05	0.00560912	0.00025442
	P0241029101067_1_1	0	0	0.18	0.01	0	0.3	0.49	0	0	0
	P0241029101068_1_1	0.000214323	7.927e-05	0.312074	0.00846694	0.000177606	0.224453	0.446278	0.000166786	0.00770557	0.000384666
	P0241029101069_1_1	0.0001958	0.0001719	0.27383	0.0106627	0.0002416	0.285257	0.421115	8.08e-05	0.0079099	0.0005348
	P0241029101070_1_1	0.00015551	0.00016766	0.389514	0.00926491	0.00030335	0.186417	0.407756	2.807e-05	0.00620911	0.000184
	P0241029101071_1_1	0.00027115	0.00029292	0.381911	0.00581015	0.00024528	0.209582	0.395756	6.035e-05	0.00575021	0.00032066
	P0241029101072_1_1	0.00033007	0.00034727	0.295043	0.0221087	0.00140044	0.331405	0.331194	0.00013538	0.0138723	0.00416395
	P0241029101073_1_1	9.5587e-05	6.8865e-05	0.262612	0.00856525	0.000104533	0.175899	0.54159	5.0498e-05	0.0106546	0.000359316
	P0241029101074_1_1	0.000184773	7.8566e-05	0.29744	0.0120526	0.000450922	0.25143	0.428139	6.0805e-05	0.00897224	0.00119085
	P0241029101076_1_1	0.00026034	0.00035799	0.296596	0.0149484	0.00109589	0.191104	0.479802	6.901e-05	0.0132085	0.00255866
	P0241029101077_1_1	8.172e-05	5.211e-05	0.291587	0.00754858	0.00026001	0.191103	0.503684	7.428e-05	0.00522406	0.00038572
	P0241029101078_1_1	0.000109158	0.000137036	0.241062	0.00687226	0.00030131	0.188627	0.555566	2.8504e-05	0.0070859	0.000210612
	P0241029101001_1_1	0.00038357	0.00016616	0.323106	0.0166734	0.00141154	0.212969	0.428836	0.00017319	0.0132769	0.00300434
	P0241029101002_1_1	9.071e-05	3.596e-05	0.393309	0.00510237	4.814e-05	0.162518	0.432092	0.00010464	0.00649774	0.00020127
	P0241029101009_1_1	5.019e-05	0.00012224	0.588027	0.00390954	7.187e-05	0.123593	0.280481	0.00011051	0.00346785	0.00016738
	P0241029101011_1_1	4.809e-05	6.344e-05	0.458316	0.00590733	6.289e-05	0.137895	0.39278	8.49e-05	0.00473967	0.00010296
	P0241029101016_1_1	5.332e-05	6.386e-05	0.327339	0.00370561	0.00019194	0.117121	0.545033	2.698e-05	0.00632001	0.00014454
	P0241029101017_1_1	8.1671e-05	9.0755e-05	0.240755	0.00706133	8.1484e-05	0.202259	0.542237	9.2124e-05	0.00717608	0.000165321
	P0241029101021_1_1	0.00011046	6.1626e-05	0.361043	0.00482916	0.000207576	0.160984	0.466404	8.2339e-05	0.00620713	7.1486e-05
	P0241029101023_1_1	0.000151987	0.000114434	0.352231	0.0103933	0.000132468	0.226259	0.403071	0.000150587	0.00725671	0.000239878
	P0241029101026_1_1	0.000112002	9.4516e-05	0.278236	0.00785375	0.000137796	0.188353	0.519769	8.2348e-05	0.00516702	0.000195205
	P0241029101031_1_1	6.178e-05	0.00017194	0.381612	0.00510887	0.000139736	0.145321	0.459844	0.000349434	0.00712193	0.0002686
	P0241029101033_1_1	0.00014215	6.182e-05	0.822797	0.00455005	0.00030609	0.0426975	0.125106	1.367e-05	0.00349087	0.00083427
	P0241029101035_1_1	7.2505e-05	6.3833e-05	0.222928	0.00908253	0.000147495	0.177441	0.582582	7.5959e-05	0.00735664	0.000249669
	P0241029101038_1_1	9.922e-05	0.00010163	0.296725	0.00590229	8.249e-05	0.158663	0.528371	3.441e-05	0.00981413	0.00020697
	P0241029101040_1_1	8.17e-05	0.00031466	0.50722	0.00877185	0.00084548	0.0916285	0.379901	2.001e-05	0.00999274	0.0012243
	P0241029101041_1_1	0.000126187	0.000102274	0.265104	0.00572336	0.000122063	0.173478	0.549546	5.6326e-05	0.00559652	0.000144553
	P0241029101043_1_1	6.711e-05	0.00013694	0.420313	0.0086965	0.00021161	0.183138	0.380042	6.881e-05	0.00702306	0.00030261
	P0241029101044_1_1	8.2585e-05	8.1079e-05	0.424394	0.00900512	0.000147231	0.139528	0.422199	0.000154534	0.00418374	0.000225098
	P0241029101045_1_1	8.632e-05	0.00010622	0.305885	0.00823626	0.00020782	0.217605	0.454636	2.025e-05	0.0129584	0.00025926
	P0241029101046_1_1	0.00015042	9.663e-05	0.191436	0.00871814	0.00027698	0.174028	0.617706	1.171e-05	0.00728508	0.00029077
	P0241029101048_1_1	5.6022e-05	3.4346e-05	0.4881	0.00605143	0.000113817	0.093124	0.407121	2.1304e-05	0.00529332	8.4025e-05
	P0241029101051_1_1	6.031e-05	3.871e-05	0.341298	0.00402773	8.993e-05	0.107299	0.540353	4.124e-05	0.00664072	0.00015133
	P0241029101003_1_2	0.00046543	0.00022061	0.12198	0.0141492	0.00032525	0.130043	0.722194	0	0.00982859	0.0007943
	P0241029101025_1_2	4.741e-05	4.949e-05	0.720041	0.00850789	0.00075033	0.0312549	0.23006	6.3e-05	0.00774052	0.00148527
	P0241029101079_1_1	0.000137321	0.000127231	0.232614	0.00868875	0.000172267	0.154097	0.596631	1.3879e-05	0.00736482	0.000154274
	P0241029101082_1_1	0.00013218	0.00020531	0.274546	0.00887563	0.00019191	0.184452	0.524566	2.856e-05	0.00679501	0.00020833
	P0241029101083_1_1	0.00013904	0.00018435	0.283131	0.0119739	0.00018082	0.184928	0.511682	4.443e-05	0.00740005	0.00033653
	P0241029101084_1_1	0.00015799	6.842e-05	0.258556	0.00933727	0.00016084	0.212204	0.511318	6.561e-05	0.00788605	0.00024696
	P0241029101085_1_1	0.00019418	0.00023538	0.127026	0.0112386	7.376e-05	0.259827	0.59363	1.967e-05	0.00736097	0.00039481
	P0241029101086_1_1	0.0001081	8.62e-05	0.314618	0.0122195	9.33e-05	0.211316	0.454269	5.39e-05	0.0068494	0.0003873
	P0241029101087_1_1	7.7985e-05	0.000247095	0.237681	0.0103706	0.000189763	0.29565	0.450389	0	0.00518375	0.000210416
	P0241029101088_1_1	0.00010443	0.00012727	0.387113	0.00991724	0.000238	0.161833	0.43487	7.132e-05	0.00536784	0.00035784
	P0241029101089_1_1	0.000153176	0.000114012	0.310197	0.00912826	0.000198869	0.185461	0.487969	0.000133609	0.00619062	0.000454867
	P0241029101091_1_1	0.0001319	0.0001702	0.351754	0.0091176	0.0002249	0.159759	0.471276	0.0001108	0.0069344	0.0005214
	P0241029101092_1_1	0.00012843	0.00030321	0.178504	0.0124189	0.00017363	0.120034	0.679898	0	0.00762887	0.00091106
	P0241029101093_1_1	0.00018113	0.00012512	0.186112	0.0125662	0.00021102	0.217482	0.576155	4.367e-05	0.00663634	0.00048858
	P0241029101094_1_1	0.00011084	5.801e-05	0.271831	0.0117362	8.925e-05	0.124796	0.583358	3.507e-05	0.00764616	0.00033892
	P0241029101095_1_1	0.000241492	0.000167002	0.179813	0.0146998	0.000198559	0.157751	0.640248	2.5976e-05	0.00636631	0.000488733
	P0241029101096_1_1	0.00018129	0.00021012	0.18116	0.0135528	4.234e-05	0.236152	0.56205	0	0.00639945	0.00025146
	P0241029101097_1_1	9.639e-05	0.00013328	0.379967	0.00823115	0.00017894	0.170389	0.434317	9.847e-05	0.00631505	0.00027387
	P0241029101098_1_1	0.00022457	0.0002251	0.268159	0.00933262	0.00036036	0.152823	0.561359	2.075e-05	0.00699253	0.0005025
	P0241029101099_1_1	0.000206446	0.000201779	0.260198	0.00895516	9.9456e-05	0.115565	0.606308	1.2848e-05	0.00810855	0.000344997
	P0241029101100_1_1	0.00012547	0.00011533	0.161015	0.0150032	0.0005528	0.183037	0.630098	0	0.00960772	0.00044535
	P0241029101121_1_1	8.6206e-05	0.000109472	0.254276	0.00674423	0.000206095	0.115331	0.61611	5.2111e-05	0.00686749	0.000216925
	P0241029101122_1_1	0.00016447	0.00014186	0.165001	0.0104454	0.00017184	0.146283	0.669258	7.24e-06	0.00825541	0.00027207
	P0241029101123_1_1	0.0001387	8.4e-05	0.160812	0.00989522	0.00015299	0.142916	0.678728	6.46e-06	0.00690371	0.00036267
	P0241029101124_1_1	8.2389e-05	9.0297e-05	0.171291	0.0101072	0.000178444	0.180342	0.629226	2.0822e-05	0.00838335	0.000278063
	P0241029101015_1_1	0.00011893	0.0001755	0.193695	0.00875724	0.00015415	0.113562	0.675281	1.52e-05	0.00797455	0.00026654
	P0241029101104_1_1	8.722e-05	6.654e-05	0.297162	0.0128755	0.00023945	0.125912	0.555079	9.135e-05	0.00816033	0.00032578
	P0241029101105_1_1	0.00017888	0.00014162	0.305452	0.00990449	0.00020431	0.138812	0.535385	2.688e-05	0.00963295	0.00026265
	P0241029101106_1_1	0.00012949	0.00011139	0.376879	0.00865768	0.00011245	0.173325	0.434743	0.00010508	0.00570923	0.00022719
	P0241029101107_1_1	0.00017268	0.000185707	0.313592	0.00909686	0.000305652	0.12089	0.547937	0	0.00748538	0.000334662
	P0241029101108_1_1	0.00010311	0.00011936	0.185613	0.00943023	0.00017916	0.114328	0.681557	0.00022133	0.00820551	0.00024334
	P0241029101109_1_1	0.000109	0.0001914	0.235774	0.0091995	0.0002432	0.091366	0.656087	3.93e-05	0.0068603	0.0001297
	P0241029101110_1_1	0.00019112	0.00011598	0.290544	0.00968763	0.00027077	0.176693	0.514022	4.049e-05	0.00817663	0.00025794
	P0241029101111_1_1	8.339e-05	8.669e-05	0.357738	0.00696903	0.00010079	0.0785152	0.549416	1.987e-05	0.00682731	0.00024335
	P0241029101112_1_1	0.000144372	5.5048e-05	0.241479	0.0121059	8.9157e-05	0.102844	0.633384	3.2202e-05	0.00963077	0.000235535
	P0241029101113_1_1	6.36e-05	2.466e-05	0.349121	0.00730927	0.00017366	0.152025	0.483983	4.091e-05	0.00701943	0.00023904
	P0241029101114_1_1	0.0001919	0.00013454	0.202049	0.00895138	0.00012763	0.198164	0.581938	5.169e-05	0.00799682	0.00039548
	P0241029101115_1_1	0.000200639	0.00020075	0.322397	0.00656219	0.000185192	0.111124	0.551932	0.000162355	0.00688726	0.000348904
	P0241029101116_1_1	0.00030232	0.0001545	0.218462	0.00962993	0.00030756	0.147384	0.617045	6.081e-05	0.00631811	0.00033605
	P0241029101117_1_1	0.000140125	0.000101515	0.322795	0.0094451	0.000287925	0.183862	0.476227	2.1785e-05	0.00680778	0.000311805
	P0241029101118_1_1	6.832e-05	7.776e-05	0.234241	0.00894156	0.00021356	0.127623	0.621573	0	0.00699819	0.00026292
	P0241029101119_1_1	0.0001364	0.0001054	0.307207	0.0087672	0.0002494	0.150014	0.526506	3.66e-05	0.006796	0.0001815
	P0241029101120_1_1	0.00014243	0.00014905	0.314493	0.00958347	0.00017333	0.128866	0.539112	0.00015812	0.00677472	0.00054767
	P0241029101101_1_1	0.000216307	9.5403e-05	0.431847	0.00899758	0.000205319	0.164848	0.386668	0.00015085	0.00660347	0.000367676
	P0241029101102_1_1	0.00031723	0.00062865	0.299927	0.0125339	0.00049812	0.194056	0.482384	2.472e-05	0.00888517	0.00074559

## Sheet: Chemoresistant
Chemoresistant		TR gene	IG gene	mt-gene	lncRNA	miRNA	miscRNA	protein coding	rRNA	pseudogene	other
	P0240705001014	0.00010306	8.762e-05	0.212422	0.00689504	9.443e-05	0.105296	0.480687	1.034e-05	0.00615237	0.00015466
	P0240705001018	8.877e-05	7.543e-05	0.252835	0.0058075	8.142e-05	0.179884	0.437671	8.07e-06	0.0061199	0.0001916
	P0240705001019	0.000112772	8.2834e-05	0.30429	0.00774112	0.000251889	0.283483	0.45815	1.9268e-05	0.00634091	0.000138929
	P0240705001024	0.000103543	0.000102626	0.39185	0.00543841	0.000151905	0.1278	0.477999	6.794e-06	0.00519262	0.000202962
	P0240705001030	0.0002	0.0003	0.4963	0.008	0.00046501	0.239404	0.3334	0.0018	0.0085	0.0009
	P0240705001039	0.00017272	0.00013227	0.182915	0.00760635	0.00016248	0.257241	0.620197	1.454e-05	0.00867048	0.0003262
	P0240705001041	0.000264458	0.000303713	0.161156	0.0064314	0.00047242	0.340831	0.539515	0.000133602	0.00794183	0.000519668
	P0240705001042	0.000112156	0.000131548	0.156513	0.00550441	0.00015104	0.202846	0.699714	2.6829e-05	0.00966598	0.000380175
	P0240705001043	0.00026734	0.00030557	0.140437	0.00867391	4.846e-05	0.293439	0.598638	3.921e-05	0.0106601	0.00110954
	P0240705001045	0.00010537	8.284e-05	0.17993	0.00799249	8.715e-05	0.297116	0.543748	4.137e-05	0.0103647	0.00033228
	P0240705001048	9.634e-05	9.583e-05	0.130241	0.00447058	0.000135471	0.222989	0.652712	0	0.00915321	0.00023441
	P0240705001057	0.00047035	0.00033358	0.10026	0.0126566	0.000107196	0.118997	0.535516	5.942e-05	0.00838596	0.00101464
	P0240705001062	0.00018112	0.00014531	0.225231	0.0138593	0.000146677	0.241693	0.689265	0.00018891	0.0181016	0.0005214
	P0240705001069	3.479e-05	8.305e-05	0.132032	0.00441621	0.000260297	0.324408	0.775484	4.4e-05	0.0197197	0.00025063
	P0240705001077	7.062e-05	8.38e-05	0.261674	0.00588172	0.00024236	0.306643	0.614832	0.00011189	0.0117512	0.00020427
	P0240929101018	0.000290253	0.000344527	0.256581	0.00874393	0.00010585	0.212291	0.555031	9.7801e-05	0.00834166	0.000537942
	P0240929101023	0.00010582	8.828e-05	0.293627	0.00923804	5.0186e-05	0.238426	0.542778	7.886e-05	0.00703447	0.00033153
	P0240929101029	0.000154375	0.000441456	0.134532	0.0110231	3.682e-05	0.179795	0.628618	4.8992e-05	0.00866997	0.000494523
	P0240929101038	6.081e-05	0.000111	0.297675	0.00640833	0.00020116	0.356926	0.537948	2.441e-05	0.00627445	0.00015904
	P0240929101078	7.781e-05	0.00010439	0.466832	0.0049755	0.00020283	0.134071	0.388069	3.155e-05	0.00541154	0.00022454
	P0240929101080	0.00020025	0.00031512	0.221238	0.0104828	7.377e-05	0.220284	0.405087	3.255e-05	0.00498894	0.00052774
	P0240929101086	9.825e-05	6.943e-05	0.514746	0.00340289	0.0002146	0.184212	0.295642	5.049e-05	0.00585403	0.00030477
	P0240929101098	8.842e-05	0.00016081	0.353723	0.0037173	0.00022949	0.320083	0.415802	1.14e-05	0.00602108	0.0001189
	P0240929101104	0.000148132	0.000239312	0.404089	0.00502002	0.000251148	0.187589	0.346482	7.8201e-05	0.00516738	0.000300235
	P0240929101113	0.00014249	0.00016266	0.275434	0.0107141	0.000241785	0.169791	0.400145	1.109e-05	0.00520167	0.00130286
	P0240929101114	0.000153566	0.000156994	0.179617	0.00901783	0.00019123	0.146527	0.48078	0.00013404	0.00502849	0.000443068
	P0240929101115	0.000122487	6.689e-05	0.3677	0.0087418	0.000370541	0.215647	0.375931	1.9702e-05	0.00529537	0.000282914
	P0240929101128	0.00020694	0.00040625	0.40137	0.00375638	0.00018394	0.151155	0.376856	0.00015574	0.00463767	0.00021491
	P0240929101133	0.00016691	0.00027709	0.300375	0.00806889	0.00019823	0.183886	0.5011	4.201e-05	0.00509839	0.00044498
	P0240929101134	0.00024405	0.00035607	0.241502	0.0077602	0.00028635	0.251382	0.55615	4.489e-05	0.00931623	0.00054239
	P0240929101135	0.00025192	8.831e-05	0.272539	0.0105213	0.000181132	0.194331	0.45681	3.741e-05	0.00759301	0.00049029
	P0240929101138	0.000243687	0.00015164	0.210899	0.0127121	0.00022686	0.241438	0.570335	6.0265e-05	0.01056	0.000525726
	P0240929101145	0.00018631	0.00011619	0.149374	0.012661	0.00017033	0.287025	0.58387	3.312e-05	0.0117065	0.00038763
	P0240929101147	0.00014056	0.00013807	0.165112	0.0121818	0.00010823	0.212182	0.527748	2.289e-05	0.00720748	0.00025351
	P0240929101149	0	0	0.5787	0.0033	0.0004	0.1933	0.3364	0.0004	0.0073	0.0015
	P0240929101195	0.0001832	0.00014244	0.303494	0.00512633	8.513e-05	0.118761	0.470917	2.383e-05	0.00765716	0.00016559
	P0241026101019	0.00032004	0.0001363	0.349778	0.00867504	0.000408925	0.0874119	0.43608	5.408e-05	0.00605066	0.00032469

## Sheet: Chemosensitive
Chemoresistant		TR gene	IG gene	mt-gene	lncRNA	miRNA	miscRNA	protein coding	rRNA	pseudogene	other
	P0240705001002	0.000355622	0.000235773	0.404168	0.00747239	0.00010167	0.228879	0.374789	1.1878e-05	0.00515571	0.000521233
	P0240705001005	0.0003726	0.00052095	0.0544818	0.00998912	7.6815e-05	0.136915	0.626839	1.276e-05	0.00627371	0.0004659
	P0240705001007	0.00020131	0.00029584	0.120656	0.00524426	0.00016488	0.118461	0.555833	3.519e-05	0.00725006	0.00057906
	P0240705001008	9.205e-05	6.604e-05	0.194461	0.00539404	6.4303e-05	0.19542	0.611918	3.778e-05	0.00419399	0.00017923
	P0240705001009	6.411e-05	6.756e-05	0.125568	0.00490908	8.4125e-05	0.161906	0.678068	3.071e-05	0.0100912	0.00021629
	P0240705001010	0.0005559	0.0004296	0.237055	0.0129081	0.00045	0.213027	0.502281	0.0001047	0.0119651	0.0023415
	P0240705001012	0.0001202	0.00011996	0.22134	0.00745936	0.00013923	0.112295	0.508776	4.354e-05	0.00517264	0.00052976
	P0240705001013	9.895e-05	7.497e-05	0.324999	0.00571116	0.00012317	0.0438887	0.457315	0	0.00413512	0.00018654
	P0240705001015	0.000131196	0.000108219	0.258431	0.0067797	9.207e-05	0.0495283	0.58365	0	0.00600395	0.000278808
	P0240705001016	8.043e-05	0.00014639	0.183138	0.00791097	7.061e-05	0.0630029	0.488786	1.149e-05	0.00523358	0.0002653
	P0240705001017	8.042e-05	7.354e-05	0.199479	0.00609231	9.314e-05	0.0635791	0.522779	7e-06	0.00550178	0.00016505
	P0240705001020	0.000322121	0.000269775	0.295275	0.00637968	7.48e-05	0.0722043	0.509009	1.5998e-05	0.00637933	0.000563701
	P0240705001021	0.000123	7.461e-05	0.261961	0.00633724	7.436e-05	0.111492	0.510732	1.1e-05	0.00604295	0.00026334
	P0240705001022	7.1025e-05	0.000204029	0.336788	0.00526979	4.129e-05	0.0809213	0.364129	9.757e-06	0.00404282	0.000271986
	P0240705001023	0.00011111	0.00016263	0.218449	0.00478339	0.00010453	0.0939372	0.568972	0	0.00422415	0.00041902
	P0240705001025	0.0002	0.0001	0.4353	0.0086	6.9577e-05	0.0603841	0.3874	0.0023	0.0091	0.0008
	P0240705001026	0.00018404	0.00021634	0.244447	0.0081577	2.685e-05	0.0629964	0.526102	9.96e-06	0.00647154	0.00034866
	P0240705001028	0.0003	0.0003	0.2994	0.0123	6.789e-05	0.0343493	0.3406	0.0041	0.0095	0.002
	P0240705001031	0.0006	0.0003	0.2659	0.0147	6.699e-05	0.0226541	0.4684	0.0021	0.0131	0.0021
	P0240705001033	0.0001	0	0.2453	0.0136	0.0003538	0.216594	0.4127	0.0019	0.0084	0.0006
	P0240705001034	3.8433e-05	4.9695e-05	0.826987	0.00151352	6.843e-05	0.123088	0.152952	0.000172134	0.0048122	0.000240145
	P0240705001035	0.0003102	0.0002573	0.142546	0.0093085	0.0002392	0.135831	0.638728	0	0.0091607	0.0005333
	P0240705001038	6.739e-05	6.741e-05	0.243105	0.00396371	2.866e-05	0.0609956	0.621251	0	0.00898777	0.00017993
	P0240705001040	0.000114278	0.000104323	0.126071	0.00783367	4.784e-05	0.123183	0.577878	3.9977e-05	0.00865466	0.000259707
	P0240705001044	0.00017952	0.00016718	0.206314	0.0103997	0.00016566	0.180819	0.527498	0.0001336	0.00815156	0.00047805
	P0240705001046	0.0001747	0.0002709	0.203067	0.0083711	0.0008169	0.231542	0.51073	4.33e-05	0.0083348	0.0011072
	P0240705001047	0.00014797	0.00019199	0.205572	0.00474648	0.0001193	0.199036	0.687048	9.72e-06	0.00943226	0.00054674
	P0240705001049	0.00016626	0.00024259	0.178883	0.00751353	7.982e-05	0.122298	0.542036	1.691e-05	0.00774343	0.00036529
	P0240705001050	0.0001848	0.000152	0.253406	0.0079469	0.000312154	0.278732	0.617357	0.0001025	0.0162304	0.0007432
	P0240705001051	0	0	0	0	0.00015447	0.246525	0	0	0	0
	P0240705001052	0.00018383	0.00034253	0.177687	0.0125476	0.0004199	0.267481	0.574143	3.135e-05	0.00870044	0.00043762
	P0240705001053	0.00018853	0.00024896	0.182505	0.0143713	0.00014554	0.0921599	0.613191	0.00032243	0.0142033	0.00060974
	P0240705001054	0.00013071	7.739e-05	0.154354	0.0108056	0.00032584	0.287543	0.648351	0.00017001	0.0151295	0.00043673
	P0240705001055	0.000298878	0.000189814	0.261435	0.00825221	0.00015747	0.246309	0.597287	0.000161186	0.0198885	0.000611789
	P0240705001056	0.000305821	0.000209448	0.225385	0.0110058	0.00012628	0.262907	0.529464	0.000393322	0.00972142	0.00109751
	P0240705001058	0.00012901	0.00015285	0.205596	0.0149793	0.00010867	0.225818	0.652837	0.00017517	0.0147731	0.00060613
	P0240705001059	0.000117248	9.5868e-05	0.155076	0.0107493	0.000224349	0.181829	0.537413	3.7171e-05	0.00821417	0.00042759
	P0240705001060	0.00012959	0.00023902	0.199263	0.0210642	0.000204632	0.207085	0.608584	0.000624	0.0127502	0.00155484
	P0240705001061	8.797e-05	4.46e-05	0.271333	0.0231939	0.00016711	0.300877	0.573163	0.00036015	0.0126177	0.00035407
	P0240705001063	0.00012188	0.00011033	0.0672907	0.0106766	0.00010501	0.309801	0.660462	1.828e-05	0.0145855	0.00026778
	P0240705001064	0.000401096	0.000188783	0.200561	0.0141366	0.00013033	0.183527	0.610282	6.3921e-05	0.0117055	0.000670763
	P0240705001066	0.00038221	0.00025463	0.261769	0.0130998	0.00015946	0.256279	0.49852	0.00084512	0.00971858	0.00193338
	P0240705001067	9.9567e-05	3.1819e-05	0.310339	0.00312261	0.00012064	0.207358	0.624098	0.000173895	0.017469	0.000185114
	P0240705001068	0.000222634	0.000203174	0.286533	0.0150082	9.5358e-05	0.144522	0.588067	0.000201674	0.0153095	0.00663393
	P0240705001070	0.00018918	0.00031669	0.306078	0.00851864	0.00018343	0.314245	0.558992	0.00035151	0.0125695	0.00054988
	P0240705001071	5.117e-05	6.368e-05	0.417971	0.00308188	0.00018398	0.265638	0.522467	3.491e-05	0.0121184	0.00020083
	P0240705001072	7.338e-05	6.002e-05	0.545803	0.00429471	0.000289037	0.181496	0.390232	0.0001799	0.00952681	0.00020944
	P0240705001073	7.402e-05	5.098e-05	0.368614	0.00329696	5.294e-05	0.214402	0.545771	0.00020865	0.018758	0.00015224
	P0240705001074	9.529e-05	0.00010527	0.479203	0.00388784	8.0558e-05	0.289133	0.443002	0.00019309	0.00965265	0.00018908
	P0240705001075	5.812e-05	9.289e-05	0.420659	0.00871881	0.00014176	0.202737	0.488916	9.307e-05	0.00894498	0.0002382
	P0240705001076	8.253e-05	0.00019055	0.326654	0.00276455	0.00020748	0.213855	0.546331	0.00030649	0.0113583	0.00074626
	P0240705001078	7.009e-05	0.00014031	0.447861	0.00364424	0.00017522	0.313423	0.454048	0.00017695	0.0126263	0.00047081
	P0240705001079	0.00014721	0.00010601	0.29643	0.00916529	0.00014163	0.214046	0.586569	0.00048538	0.0127148	0.00034025
	P0240705001080	4.2406e-05	4.2097e-05	0.467482	0.0027663	0.000133137	0.31238	0.458473	0.000107205	0.010462	0.000170524
	P0240705001081	4.653e-05	8.187e-05	0.391709	0.00201719	0.00019512	0.337518	0.530709	8.12e-05	0.0122393	9.201e-05
	P0240705001082	5.827e-05	2.605e-05	0.421953	0.00326131	0.00014336	0.294149	0.529698	6.299e-05	0.0103721	0.00015111
	P0240705001083	3.405e-05	0.00013745	0.759372	0.0028892	0.00016022	0.264724	0.210007	3.986e-05	0.00435471	0.00044461
	P0240705001084	0.0004454	0.0011131	0.188987	0.0089158	0.00015689	0.284306	0.5718	0.0003033	0.0100009	0.0014868
	P0240705001085	7.855e-05	0.00021709	0.305081	0.00728801	0.00015225	0.295972	0.554145	3.601e-05	0.00965979	0.00033779
	P0240705001086	0.00034396	0.00013528	0.214431	0.0154599	0.00018719	0.243349	0.621881	4.06e-05	0.0111127	0.00052523
	P0240705001087	7.321e-05	4.678e-05	0.69279	0.00418873	0.00015722	0.21085	0.237556	0.00010737	0.00388397	0.00032967
	P0240705001090	5.094e-05	8.568e-05	0.529373	0.00493868	0.00010852	0.292427	0.336172	0.00014115	0.0056778	0.00032987
	P0240705001093	0.0001305	9.316e-05	0.391525	0.00610153	9.524e-05	0.18731	0.367054	0.00019329	0.00537114	0.0005501
	P0240705001094	0.000148074	0.00013553	0.391173	0.00521601	9.709e-05	0.174937	0.454652	6.53e-05	0.0112371	0.000380874
	P0240705001095	0.00045531	0.00015942	0.521558	0.00792338	6.648e-05	0.155932	0.344872	0.00012375	0.00595186	0.00033049
	P0240705001096_1_C1	2.6452e-05	4.179e-05	0.231311	0.00539518	0.00017597	0.302996	0.572359	4.1907e-05	0.00860507	0.000166413
	P0240705001097	9.9367e-05	6.5889e-05	0.198213	0.00809584	0.00015332	0.299082	0.588057	0.000417262	0.00930247	0.000265387
	P0240929101073	0.00016986	0.00032146	0.253377	0.005598	0.00034429	0.274078	0.263763	0.00016818	0.00456128	0.00126236
	P0240929101075	0.00012722	9.648e-05	0.292205	0.00921719	7.739e-05	0.324373	0.392996	5.499e-05	0.00577022	0.00029778
	P0240929101076	0.00014829	0.00013483	0.330086	0.00650057	0.00010771	0.297974	0.354845	4.384e-05	0.00462179	0.00044805
	P0240929101083	0.00010465	0.00024718	0.472298	0.00609014	8.969e-05	0.209214	0.306475	0.00012308	0.00492121	0.00043679
	P0240929101088	0.000170199	0.000128136	0.218642	0.0101237	0.000330112	0.281637	0.39385	3.175e-05	0.00554069	0.000422389
	P0240929101089	0.000102574	8.7313e-05	0.339392	0.0087442	0.00021609	0.306082	0.363291	4.7184e-05	0.00581089	0.000557652
	P0240929101090	0.0001873	0.00023963	0.374701	0.00713837	0.000185811	0.370905	0.337504	0.00012847	0.00494005	0.00073855
	P0240929101092	0.00013686	0.00015316	0.334202	0.00829417	0.00037466	0.470404	0.354771	1.432e-05	0.00392043	0.00042675
	P0240929101093	0.00013842	0.00012589	0.297062	0.00823199	4.638e-05	0.234616	0.36419	9.103e-05	0.00545357	0.00025617
	P0240929101096	0.00024853	0.00049135	0.251833	0.00846255	0.00016301	0.219802	0.425471	0.00030399	0.00569463	0.00119659
	P0240929101100	0.00020506	0.00014795	0.379445	0.00859705	9.973e-05	0.309871	0.363085	5.798e-05	0.00461971	0.00030712
	P0240929101101	0.00011286	0.00032044	0.407413	0.0083105	0.0002521	0.286229	0.367752	3.915e-05	0.00466084	0.00038342
	P0240929101102	5.518e-05	0.00010393	0.472603	0.00554326	0.0001	0.0723	0.33006	3.906e-05	0.00397888	0.00021063
	P0240929101103	4.625e-05	6.668e-05	0.58421	0.00295062	0.0001	0.156	0.234666	6.19e-06	0.0028673	0.00015236
	P0240929101106	0.000346004	0.000381708	0.242806	0.00968436	0.0006	0.1499	0.428732	4.5232e-05	0.00512243	0.000369551
	P0240929101110	0.00012659	0.00011544	0.303545	0.00830826	0.0003	0.2684	0.388778	4.599e-05	0.00440265	0.00038579
	P0240929101111	0.00016099	0.00029522	0.220744	0.0063033	0.0001	0.3172	0.453271	9.21e-05	0.00510374	0.00043141
	P0240929101117	0.00019599	0.00015556	0.299333	0.010597	0.00013425	0.123333	0.418272	2.971e-05	0.00607963	0.00045305
	P0240929101118	0.00025523	0.00018218	0.305895	0.00941828	0.00034138	0.174018	0.394244	1.991e-05	0.00483207	0.00069052
	P0240929101119	0.00014169	0.00013628	0.27062	0.00941035	0.00018908	0.170356	0.417807	4.885e-05	0.00529506	0.00041746
	P0240929101120	0.0001074	0.0001356	0.291107	0.00898033	3.4964e-05	0.111841	0.480156	6.925e-05	0.00495089	0.00030596
	P0240929101122	0.00021803	0.00018813	0.252886	0.00975424	0.000192039	0.222225	0.39264	0	0.00618534	0.00041478
	P0240929101123	0.00013914	3.807e-05	0.401541	0.00754013	7.408e-05	0.110677	0.293364	0.00017881	0.00430693	0.0003564
	P0240929101125	9.452e-05	8.301e-05	0.364262	0.00753743	0.00018814	0.155603	0.402323	2.943e-05	0.00550586	0.00019985
	P0240929101126	0.00020408	0.00014004	0.353699	0.00691693	8.901e-05	0.0524176	0.39918	1.316e-05	0.00486376	0.00032132
	P0240929101127	0.00013149	0.00021757	0.498799	0.00545079	4.3002e-05	0.044438	0.333102	4.844e-05	0.00586177	0.00039056
	P0240929101132	0.000122221	6.8963e-05	0.315422	0.00734459	9.19e-05	0.0678428	0.361497	3.8697e-05	0.00532136	0.0002149
	P0241026101017	0.0001476	0.0001449	0.20248	0.0114098	0.0001391	0.103737	0.491135	0.0001373	0.0076497	0.0004143
