# Supplementary material for: Ovarian Cancer Diagnosis and Chemoresistance Prediction Model Based on cfRNA Molecular Signature
Source: Adv Sci (Weinh). 2026 Jul 17:e76274. Online ahead of print. doi: 10.1002/advs.76274 (PMC13379254; doi:10.1002/advs.76274)
Supplement: Supplementary file 2 — Supporting File 2: advs76274‐sup‐0002‐TableS1‐S17.zip. [file ADVS-9999-e76274-s002.zip › Table_S3-DEG_OVCAvCON_limma_results.xlsx]

## Sheet: Table_S3-DEG_OVCAvCON_limma_res
	logFC	AveExpr	t	P.Value	adj.P.Val	B
LINC02915	-1.90564	5.34335890105036	-12.3332	7.42295695811898e-29	2.72585825416045e-24	54.3651954866307
RAB30	-1.0731	5.60051223604072	-12.1545	3.32592365003936e-28	6.10672841383727e-24	52.9010010404908
MAGOHB	-1.58277	4.02439404230728	-11.5085	7.02872223901505e-26	8.60362460203703e-22	47.3181
VIM-AS1	-1.19221	7.68294784031425	-11.4622	1.02636415774784e-25	9.42253615020402e-22	47.6492138480612
IFITM2	1.35200861005457	5.4833639872936	10.8987937605757	9.85703860399473e-24	7.23940343231789e-20	42.661169962611
ZNF542P	-1.37086	4.48268690625183	-10.6228	8.88619018093926e-23	5.43864459707419e-19	40.5877031256795
IFITM3	1.52591724366452	6.22980361393616	10.5573672238096	1.49120600826635e-22	7.82286671936527e-19	40.2118267354422
FLOT1	1.01100141377694	5.06823910457743	10.2046552368917	2.36465078035791e-21	1.08543382445379e-17	37.3471589722355
ENKUR	-0.993804	8.14508652676267	-9.90102	2.45960417327886e-20	1.00357316056829e-16	35.4979610279987
TRIM40	-1.34396	3.6535131662667	-9.85381	3.52879045519414e-20	1.29584243095639e-16	34.6548396702364
AMD1	-0.77035	8.04904802820475	-9.75807	7.31637843221793e-20	2.44247317079915e-16	34.4314281915753
PPP1R18	0.6603751261801	6.25984307569686	9.58073596267335	2.79622065721725e-19	8.55690124786099e-16	33.0025711410678
LINC02884	-1.06509	6.90140416934742	-9.44904	7.5043185067663e-19	2.11979680158055e-15	32.1447778779716
ZNF117	-1.26818	4.70965988029857	-9.40157	1.06914409231651e-18	2.8043649541462e-15	31.6064824031705
RPA1	-0.771487	7.81476400462537	-9.3919	1.14896396237225e-18	2.81281697508225e-15	31.7360388417932
DAPP1	-0.769184	9.53754214727952	-9.32802	1.84691712908348e-18	4.23890567588773e-15	31.1707586769442
MAP3K7CL	-0.924919	11.7032165242918	-9.23183	3.7613323184603e-18	8.12492031755878e-15	30.1266975959232
WDR11-DT	-1.0716	6.67317635913798	-9.09811	1.00409772876982e-17	2.04847093310473e-14	29.6106258531009
MLH3	-0.817652	8.83772512387376	-9.02821	1.6722020403314e-17	3.23192649079208e-14	29.0624345642086
FCGR2A	1.22472505990005	5.50458525629695	8.94000550071222	3.17254197741083e-17	5.82510432472403e-14	28.3128020059667
LOC105370174	-1.37676	3.86438912429358	-8.89115	4.5161526964428e-17	7.89724568184631e-14	27.8880089888582
AVPR1A	-1.01901	5.64146825309294	-8.86545	5.43592301150042e-17	9.07354385583266e-14	27.9160773103609
UTRN	-0.468332	7.44606207969297	-8.84546	6.27715620135528e-17	1.00221621750508e-13	27.8307
BANK1	-0.691848	7.54804276679636	-8.76638	1.10722508340248e-16	1.69414664636275e-13	27.2743786229345
PLCL1	-1.33598	2.3191552940188	-8.75128	1.23359706594109e-16	1.81200605821955e-13	26.6041527275427
RNY3P1	-1.70915	1.26221364030876	-8.7093	1.6647020404606e-16	2.35119955114592e-13	26.116935828239
SLC38A2	-0.752755	6.43263683025767	-8.66686	2.25195138566045e-16	3.06282069571196e-13	26.5762587861453
RIT1	-0.67819	7.55430557064406	-8.60121	3.58759277904401e-16	4.70512792971623e-13	26.1264486644673
THRB	-0.977474	5.16064416013273	-8.59037	3.87370963176424e-16	4.75314521595906e-13	25.9793010277941
LINC00989	-0.740467	9.83213533632293	-8.59003	3.88307707855704e-16	4.75314521595906e-13	25.8738015761982
TLR5	-1.04509	6.65605906904759	-8.56026	4.79168607783302e-16	5.67613858548981e-13	25.8496759706151
RAC2	0.758991890352897	6.23364704587742	8.55249115941235	5.06182680245916e-16	5.80876261999704e-13	25.7499110143521
ITGB3BP	-1.0007	4.9883694236742	-8.49598	7.53450365107272e-16	8.38430433559674e-13	25.3240696561837
NOMO1	-1.28264	5.00350650355512	-8.48462	8.16044564839447e-16	8.81376132648064e-13	25.2590311404801
TAOK1	-0.514536	7.79375571515721	-8.43249	1.17575258470535e-15	1.23359961187285e-12	24.9621350885797
VWA8	-0.77272	5.62856906774906	-8.40539	1.42090602999357e-15	1.44940308981733e-12	24.7557744580892
NDUFA5	-0.720186	6.72182270808245	-8.34567	2.15362944496758e-15	2.13744812102971e-12	24.3885064312339
MBOAT7	1.4024013862812	1.99061109451116	8.31479847541419	2.66828907274012e-15	2.57855029813586e-12	23.4847959436097
TRAPPC2	-0.740946	6.8278913818064	-8.30026	2.95112886967443e-15	2.77875267569704e-12	24.0826042341196
ACSL4	-0.568188	6.78969748457283	-8.29078	3.15121857907402e-15	2.8929762165189e-12	24.0187250933126
C4orf3	-0.622349	7.4236172104997	-8.26596	3.74117435898048e-15	3.35081475147515e-12	23.8435656432559
ANGPT1	-0.772821	6.38001182500785	-8.20622	5.64724838182132e-15	4.93757750183911e-12	23.4494469099589
DUOXA1	-1.37817	1.07953127763292	-8.18584	6.49624507236966e-15	5.54779329180369e-12	22.6619927093487
PIK3R1	-0.573304	5.60494813312315	-8.14197	8.77502863515811e-15	7.32355912591536e-12	22.993924359429
NEMF	-0.593397	6.01609325054932	-8.13237	9.37032924042798e-15	7.50322729354852e-12	22.9490383827739
PDE4D	-0.593892	6.82210651707368	-8.13193	9.39895581676467e-15	7.50322729354852e-12	22.957184500857
PALM2AKAP2	0.905018853945434	6.78140506922899	8.12552288839607	9.81946954217406e-15	7.67213958569608e-12	22.9069845858873
GRHL1	-1.18984	4.53525148894458	-8.12091	1.01337608651876e-14	7.75274930190454e-12	22.7953648340493
P2RY1	-0.828659	5.59318392770378	-8.09204	1.23404488098339e-14	9.15975458797508e-12	22.6703542648479
OPA1	-0.691788	8.76419019816224	-8.09049	1.24717534284286e-14	9.15975458797508e-12	22.5845
DPYD	-0.560941	7.29411096241451	-8.06434	1.49018165407905e-14	1.07298922943316e-11	22.5015479209101
ALG10	-1.16336	3.70990461959453	-8.0206	2.00556437628796e-14	1.41631413511627e-11	22.0472464879339
COX3	-0.798741	14.6743	-7.99312	2.41567703105305e-14	1.67374513083642e-11	20.6686202646418
RAB27B	-0.71099	9.99452377662624	-7.9784	2.66829587910146e-14	1.81454002356229e-11	21.6936789490431
RGS18	-0.687218	11.9873652068921	-7.96898	2.84367596667962e-14	1.89864488815289e-11	21.2623365918601
PLEKHM1	0.887190501339522	3.54627690440528	7.92866076110726	3.73144355619506e-14	2.44689411197491e-11	21.3033947261482
MYCT1	-0.765059	6.12839426123873	-7.9182	4.00352555187594e-14	2.57925377747348e-11	21.5490867034072
LYPLAL1	-0.69472	7.10345	-7.87292	5.42466435330507e-14	3.41464257937167e-11	21.248785569338
DNAAF11	-1.376	2.32374682931973	-7.87124	5.48619117103993e-14	3.41464257937167e-11	20.8926991107952
ATP6V1B2	0.659086173098212	5.45854534626443	7.85756465046682	6.01208033641269e-14	3.6467787929953e-11	21.1034870352734
DNAI4	-0.912262	3.70754931247116	-7.85635	6.0610375030855e-14	3.6467787929953e-11	20.9852958290736
TRIOBP	1.02456034860537	3.7797992253035	7.85400150107631	6.15707982042668e-14	3.6467787929953e-11	20.8625999445713
LINC01088	-1.39028	4.35566875733942	-7.84504	6.5371458570594e-14	3.79943240808276e-11	21.0014838535105
P2RY10	-1.10214	3.74146004633989	-7.83953	6.78229535908423e-14	3.79943240808276e-11	20.8917701539087
AKT3	-0.593804	7.03815775870879	-7.83866	6.82182736464334e-14	3.79943240808276e-11	21.0290174553115
EFCAB13	-0.867301	7.52383071600666	-7.83851	6.82867324583252e-14	3.79943240808276e-11	21.0054373406494
SLC9A6	-1.21239	2.08189373598478	-7.82157	7.64606288705136e-14	4.19072718415373e-11	20.5315710318781
CDYL	-0.533425	6.13451212087536	-7.8136	8.06318323558032e-14	4.35435609966148e-11	20.8709992395792
CA2	-0.727248	9.68436751315929	-7.7988	8.89867398253021e-14	4.7359000867605e-11	20.5501005574365
BRWD1	-0.488316	6.34318912156583	-7.78608	9.68485334797427e-14	5.0806740663473e-11	20.6959060355592
CNN2	0.662382510204943	6.35540576913752	7.77340270880085	1.0536074723567e-13	5.41858158132941e-11	20.6063516829811
HEMGN	-0.716501	8.00074523027005	-7.77215	1.06240911131125e-13	5.41858158132941e-11	20.5497405346216
ZNF385D	-0.922609	5.89515955308249	-7.75964	1.15443383822205e-13	5.80727663112194e-11	20.5228329844475
CYTB	-0.708728	14.6312768501873	-7.70565	1.65042834515311e-13	8.1901391473936e-11	18.7918632333859
GGTA1	-0.710488	7.12546844208274	-7.69765	1.73989466994455e-13	8.51898827596051e-11	20.1149777344333
COX2	-0.786936	14.5224516991719	-7.6834	1.91138221769194e-13	9.23319703070941e-11	18.6696469834381
CNEP1R1P1	-1.30021	2.16371696723936	-7.67954	1.96062769496966e-13	9.23319703070941e-11	19.6662041586476
SCFD2	-0.78239	6.99009640008788	-7.6795	1.96119320406115e-13	9.23319703070941e-11	20.0025549636859
GPI	0.731981332156325	6.62526564223637	7.64870993865317	2.4016873154482e-13	1.11638938731505e-10	19.8162959842372
SCLT1	-0.52725	7.71413812679418	-7.6277	2.75692974513678e-13	1.25123056279491e-10	19.6430502868908
RHOG	0.620261756061852	5.00228665604669	7.62753817237776	2.75991709564806e-13	1.25123056279491e-10	19.6102276554405
CCDC18	-0.547249	5.92111830854783	-7.62306	2.84227640678941e-13	1.27285456353806e-10	19.6515911071668
LOC100420587	-1.30352	2.82494971482995	-7.61502	2.99604152472591e-13	1.3255498418191e-10	19.3744105102627
ZFAND1	-0.692987	6.46351906137875	-7.59136	3.49791814141408e-13	1.52917321415485e-10	19.4528074750388
ANKRD12	-0.532919	8.06208515858978	-7.57298	3.94445924961133e-13	1.70409920663797e-10	19.271458166023
YPEL5	-0.651914	9.83230083412713	-7.56544	4.14334243675751e-13	1.75190208657213e-10	19.0265431272926
MFAP3L	-0.676931	9.61244726391283	-7.56518	4.15052234441956e-13	1.75190208657213e-10	19.0544409324717
TMSB4X	-0.587167	14.844503159605	-7.55952	4.30638672103092e-13	1.79703560420111e-10	17.7886311024118
ADAM10	-0.608082	7.12965103042275	-7.55503	4.43459717480377e-13	1.82974469048477e-10	19.2074768998325
PPM1A	-0.531843	8.74700541086324	-7.5489	4.61535915590061e-13	1.88316909914425e-10	19.0586223860122
HDLBP	0.510791262503163	5.94955987739973	7.52755079708512	5.30333268251526e-13	2.14009871172885e-10	19.0407240482084
NBEA	-0.950427	3.61153107671359	-7.5177	5.65397454698173e-13	2.25679623167677e-10	18.8604613956289
YWHAZ	-0.522569	11.7809220593503	-7.48341	7.06298794905145e-13	2.78889294048459e-10	18.1618082169421
CCDC175	-0.741714	5.40592425749834	-7.47956	7.24118233119414e-13	2.82883720815012e-10	18.7407974719367
ND5	-0.728093	15.2556506180166	-7.47335	7.53821191212482e-13	2.91387597723208e-10	17.148601706557
HGD	-0.893331	6.03759765260459	-7.41912	1.06983268454676e-12	4.09233290020066e-10	18.3743084087134
GUSBP5	-0.725018	6.26850049152988	-7.38462	1.33559098570372e-12	5.05624455433113e-10	18.1590143366762
CD47	-0.661798	7.0668258722647	-7.37416	1.42830824005904e-12	5.35207501953551e-10	18.0737772658282
SEPTIN7	-0.464949	8.98483852670399	-7.3028	2.25398477436988e-12	8.36068978630413e-10	17.4862267978017
CCDC7	-0.649846	6.48031164565731	-7.30071	2.28419620697781e-12	8.3880253112639e-10	17.6375717174716
KCND3	-1.02892	4.10300731967955	-7.29708	2.33767207500382e-12	8.49940534042477e-10	17.5571904077338
GNAI2	0.433867483107943	7.63762970267869	7.28068089072193	2.59483655546704e-12	9.34192039116282e-10	17.4889160570042
RNH1	0.755374927175318	4.49590769421165	7.24003801913841	3.35844204815998e-12	1.19736610575273e-09	17.1879441867556
RNY3	-1.35094	5.35636956825508	-7.2373	3.41721272479427e-12	1.20660466999899e-09	17.2529729691435
ND3	-0.846998	12.3724709612616	-7.19467	4.47373036466396e-12	1.56173865032325e-09	16.1829301812427
ROCK2	-0.528118	7.14764694078506	-7.19346	4.5080414175226e-12	1.56173865032325e-09	16.9582704290386
CCDC126	-0.883397	4.00398339929189	-7.19192	4.55200800677512e-12	1.56223213107286e-09	16.913557759554
MORC1	-0.685727	5.78098515820769	-7.18955	4.62067187559213e-12	1.57111400569902e-09	16.964035440792
TNIP1	0.530141947772393	5.64165002468526	7.18425487223295	4.77748303675623e-12	1.60679424374471e-09	16.9219012225774
ANKRD28	-0.635944	9.42810833501212	-7.18308	4.81311929665917e-12	1.60679424374471e-09	16.6816223429052
BET1	-0.754713	5.63344457968138	-7.17605	5.0308399270194e-12	1.66434688108114e-09	16.881639699957
TBC1D15	-0.571643	6.99116321508132	-7.15195	5.85411756347073e-12	1.91941879612297e-09	16.7108990239864
PANX1	-0.732195	6.41027542245257	-7.12919	6.75273809519568e-12	2.19446060470598e-09	16.590943851473
LY6E	1.29556672286568	2.4660884218144	7.1243258893072	6.96191446686521e-12	2.24259143028267e-09	16.2478460134927
BSG	0.628451452516408	6.73760870520093	7.12281906248222	7.02794285239959e-12	2.24417493413754e-09	16.5573995931127
SNTB1	-0.711676	5.54137710812285	-7.11979	7.16273131408493e-12	2.26749844237782e-09	16.5411722930275
ITGA6-AS1	-1.12375	2.80311355416598	-7.11549	7.35814993989154e-12	2.30945283839912e-09	16.3527587142182
ATP6	-0.777247	14.0930474968587	-7.11369	7.44134774803163e-12	2.31577264409506e-09	15.1880553684418
CADM2	-1.29059	2.7426262270694	-7.10908	7.65921081647594e-12	2.36354234960193e-09	16.3189303617736
NME4	1.06175729446376	4.11293873082095	7.09380084631547	8.42673832771417e-12	2.57872237391933e-09	16.2671583162134
DNM3	-0.598774	9.2795523015139	-7.08872	8.69866133019029e-12	2.63993587906816e-09	16.1259310054521
ARL6IP5	-0.597614	9.09532129998718	-7.06033	1.0382395665817e-11	3.12510109541091e-09	15.974783922841
P2RY12	-0.656811	7.83700809221001	-7.02372	1.3035226619843e-11	3.89170399946241e-09	15.8785319310013
GSTA6P	-1.22836	2.1662134597541	-7.00952	1.42345709260634e-11	4.21549930279757e-09	15.664414786516
ND2	-0.775739	14.8563801856652	-7.0015	1.49593139852268e-11	4.39468742532398e-09	14.2842580397344
HNRNPK	-0.376572	8.29501863923956	-6.97959	1.71301633582317e-11	4.99249094318241e-09	15.5821519136642
RBMXL1	-0.87773	4.09079737363871	-6.96709	1.85041260107711e-11	5.35046075092548e-09	15.5887668043109
S100A9	1.45784357646689	7.65637026203559	6.96545206572092	1.86917372852194e-11	5.36248419209241e-09	15.5967963897421
ABI1	-0.53579	7.51321533400379	-6.95786	1.95868643590808e-11	5.57572738755166e-09	15.5117019434323
BOLA3-DT	-0.985277	3.14534455817686	-6.9519	2.03199016619937e-11	5.73990329870563e-09	15.4317115794695
RBX1	-0.616491	7.8691047444073	-6.94806	2.08060722401381e-11	5.83237087635383e-09	15.4224867908599
RNF10	0.414564069256394	6.92787979487721	6.93876037912894	2.20317203592649e-11	6.12915784115853e-09	15.447075793086
VN1R110P	-1.19128	1.55763822288672	-6.934	2.26868042003112e-11	6.2542583092339e-09	15.1565626695306
FRAT2	1.28013445575351	2.70050441596153	6.93302907122434	2.28220307564224e-11	6.2542583092339e-09	15.1682477876263
HSPB1	0.758988086247888	5.72639576767158	6.93108274693107	2.30967072823739e-11	6.28264655424692e-09	15.4125425638101
SHC1	0.838849069893122	3.50543158900978	6.92957306905337	2.33119984869747e-11	6.29458241499033e-09	15.2599459375852
CAAP1	-0.753948	4.50130119055171	-6.92067	2.46222801662368e-11	6.59984943258794e-09	15.3337320090435
CALR	0.724931677793451	4.45065841341977	6.91709191121594	2.51691759218158e-11	6.63901265932702e-09	15.2748452554128
DDX11L2	-1.15866	0.582992954631308	-6.91672	2.52271686661731e-11	6.63901265932702e-09	14.9923801475429
PADI2	1.65098	2.5337765742519	6.91617788761457	2.5310761186912e-11	6.63901265932702e-09	15.0516522115879
CEP162	-0.577731	5.83837353565823	-6.91037	2.62282169380594e-11	6.83086937871928e-09	15.2939710821139
COTL1	0.505282556986694	8.82577368001022	6.88686044975906	3.02919306151918e-11	7.83366391585262e-09	15.014685342748
UBALD2	0.740472718840895	4.22436526697282	6.88345008855568	3.09305557875601e-11	7.94288020720825e-09	15.0639223589009
ND4	-0.726129	15.4148723054627	-6.87576	3.24197854929611e-11	8.26749557550359e-09	13.4219782913082
FANCL	-0.61037	4.90653850215971	-6.87167	3.32396390602684e-11	8.41811052118053e-09	15.0599411599241
IGF2BP3	-0.565526	7.69447228502147	-6.85224	3.74248894375116e-11	9.36415168282529e-09	14.8686050292003
SLFN14	-0.648641	6.61062966578686	-6.85198	3.74851668584314e-11	9.36415168282529e-09	14.9296676499264
RNPEPL1	0.82173375096046	5.29263079810506	6.84810805655041	3.83795128191901e-11	9.52278695774525e-09	14.9154852110466
PTMA	-0.468678	10.5862018970987	-6.84643	3.87748821224149e-11	9.55631692147195e-09	14.4672949958569
GUK1	0.645537282597013	4.52875824651345	6.83616861137615	4.12743992037501e-11	1.01045232504007e-08	14.8152286825562
GPSM3	0.532508497156032	6.61890499056968	6.82948710535774	4.29870037964617e-11	1.04540977047263e-08	14.8137565799227
ARRB2	0.621994143140833	5.28515728258525	6.82652816517621	4.37675779115502e-11	1.05739012899207e-08	14.7931790191689
SDC4	-0.983261	4.12268364408877	-6.81092	4.81219181074456e-11	1.15498893904681e-08	14.6833836400999
PCMTD1	-0.486175	8.82322038897062	-6.80517	4.98296314458011e-11	1.1882102116576e-08	14.483138080046
CTCF	-0.443902	5.87748063135539	-6.78613	5.5924450945518e-11	1.32494044362665e-08	14.566650925617
PDK1-AS1	-0.985165	3.74090007473396	-6.7828	5.7065023417057e-11	1.34329601918023e-08	14.5034075234612
LYSMD3	-0.679582	4.84624062734191	-6.78067	5.78039728676206e-11	1.35202388002851e-08	14.5305143196404
SIRPA	1.15574866407903	2.50845907420507	6.76929684237253	6.19217695676406e-11	1.43917165953348e-08	14.2306163887484
MOB1B	-0.568907	9.78231197756239	-6.75182	6.88162633299695e-11	1.58935271824097e-08	14.0344144039894
ZNF347	-1.09746	2.45640904497284	-6.74677	7.09427556587175e-11	1.62822492081214e-08	14.1922156558589
PBX1	-0.633774	7.25593952996688	-6.69879	9.46800246746452e-11	2.1595278671443e-08	13.9993910626505
ARHGDIA	0.57223222195613	4.60942982652203	6.69045178567955	9.95324987129792e-11	2.24616316868108e-08	13.9870314999982
FLI1	-0.369331	7.87697692990566	-6.69017	9.97017037457153e-11	2.24616316868108e-08	13.9087937170734
CMTM6	-0.63819	7.27268740515865	-6.68311	1.04011600271927e-10	2.32897194218641e-08	13.907833399171
VPS13A	-0.481343	7.84065034105489	-6.67875	1.06761047363752e-10	2.37604798866163e-08	13.8427323978225
SZRD1	0.512252320460718	5.44965602431914	6.65751285742558	1.21217421528564e-10	2.68153382733248e-08	13.825462052631
SCAMP1	-0.714531	4.44629136680132	-6.64856	1.27869771516726e-10	2.81175673630971e-08	13.7646328969867
SHKBP1	0.609861634340799	4.61329820453136	6.64755990089038	1.28638452925253e-10	2.81182218352448e-08	13.7446331643079
RBM33	-0.455372	6.7454064277349	-6.64436	1.31118904021023e-10	2.84908188962131e-08	13.7190325817256
PIM1	0.787704610344041	4.67432145495872	6.63918758680506	1.35224971025557e-10	2.91100240226785e-08	13.695416024293
TTC39B	-0.627063	5.2389818337034	-6.63878	1.35554003264474e-10	2.91100240226785e-08	13.7209198136524
STK4	-0.368142	8.24015877833831	-6.62162	1.50136746144136e-10	3.2054195301773e-08	13.4787407730942
GOLT1B	-0.805432	4.0828896335083	-6.61954	1.52009705476665e-10	3.2266476326671e-08	13.5876397578875
C11orf58	-0.391852	6.85869003345677	-6.61379	1.57297159320071e-10	3.3196932669837e-08	13.5388086408296
SLC40A1	-0.705388	9.48396776729353	-6.60723	1.63549818587899e-10	3.43192939324847e-08	13.2263491612588
ACADVL	0.661109916239336	4.49023323398867	6.59837256381008	1.72383425943641e-10	3.58951109261286e-08	13.4597692348311
HMGB1	-0.470407	9.72179779249569	-6.59776	1.73014395564642e-10	3.58951109261286e-08	13.1503271678982
AP2A1	0.629945881118114	4.53767010921531	6.58755475094928	1.83807443693592e-10	3.79200952096409e-08	13.4015291725649
GPBP1	-0.393418	6.25817824962972	-6.58646	1.85003635250909e-10	3.79536508027031e-08	13.4079475675146
NEXN	-0.626419	7.48627747399009	-6.57491	1.9810901456854e-10	4.04164401832552e-08	13.2681838505004
C1orf87	-1.3163	0.235822942200019	-6.5675	2.06983987733766e-10	4.19937347931456e-08	13.0784101906327
DYNLL1	-0.540038	8.13115240266558	-6.56635	2.08396886520212e-10	4.20480794878858e-08	13.163199005943
MIR1244-2	-1.07443	2.55287673468796	-6.56402	2.11287849788554e-10	4.20618377680751e-08	13.1830720351229
TBL1X	0.858940919409761	4.40546967306694	6.56353767093675	2.11892388179416e-10	4.20618377680751e-08	13.255676906965
GNB2	0.640894878771335	4.65610370590313	6.56353054797571	2.11901312213221e-10	4.20618377680751e-08	13.2725518683273
DYTN	-0.870718	4.34571803024269	-6.54962	2.30057826052026e-10	4.54203413348522e-08	13.205101616207
LIN7C	-0.469544	5.86437462105873	-6.54339	2.38673455904282e-10	4.68693403621233e-08	13.1732782692495
CNST	-0.498056	8.95044576451377	-6.52742	2.622307250603e-10	5.1221471732257e-08	12.8488161962323
JAK3	0.711793254894705	5.30474465411741	6.52099927662852	2.72326343696874e-10	5.29119999642149e-08	13.0504158402727
CFL1	0.523185075139745	8.45099952568007	6.51929395088351	2.75072806722034e-10	5.31643347812975e-08	12.9066023893626
ZMYND12	-1.01796	2.75886393403522	-6.50975	2.90944519025966e-10	5.59375111396415e-08	12.8986446349259
VDAC3	-0.516467	7.82527983760548	-6.5009	3.06479205686822e-10	5.86173405793306e-08	12.8188985997247
WAS	0.646813197195339	4.40849	6.48243864773142	3.41531362347874e-10	6.49829776587494e-08	12.8092742387577
ACVR2A	-0.663862	4.45285069228096	-6.47398	3.58871108682361e-10	6.79302312012045e-08	12.7827266016855
IMPDH1	0.835691341934976	3.56231026029324	6.46005232267309	3.8933924631217e-10	7.33195682209001e-08	12.6295890185949
NT5C3A	-0.532863	9.6415216824245	-6.45132	4.09728464797269e-10	7.67655545116598e-08	12.316907410011
SPI1	0.949502159101692	4.64007670837632	6.44790175776055	4.17975154947073e-10	7.79131149236874e-08	12.6227639749059
H3C3	1.25957358879077	1.47642393303251	6.42384977284455	4.8088201042561e-10	8.91866120547942e-08	12.2964090117946
SRP9	-0.57529	5.94400543725338	-6.40968	5.22207625792063e-10	9.63643639916389e-08	12.4184539267596
CSNK1G3	-0.487725	6.70726304814719	-6.39643	5.63948459029278e-10	1.03546576562366e-07	12.3137148635236
IL20RA	-1.00823	-0.587064	-6.39311	5.7494309304015e-10	1.05040100809057e-07	12.2115843158835
CXXC4	-1.02308	2.23461027418038	-6.37219	6.48997988236742e-10	1.17982693683315e-07	12.105669214155
DLGAP4	0.704851666020549	3.52398509603979	6.36858996378507	6.62675639548092e-10	1.19776178245006e-07	12.130891844828
DGKZ	0.554251668082968	5.53737887760367	6.36788406187721	6.65386971351811e-10	1.19776178245006e-07	12.2017135256475
LGALS3BP	1.31076188794073	2.47457122828133	6.36637857976736	6.71205821886349e-10	1.20234244835661e-07	12.0201683698753
PPP6R1	0.734900128310448	6.99188145244861	6.35119293611812	7.32760339663238e-10	1.30623423267541e-07	12.074653206941
S100A10	0.820891770698299	4.54807370816716	6.33951892162876	7.83810292205416e-10	1.39048703141871e-07	12.0272332191872
PFKL	0.58886199564815	4.6882863713968	6.33436173708251	8.07457420349815e-10	1.42555054760028e-07	12.0069659314916
CLINT1	-0.417898	6.12922744728842	-6.33178	8.19577630637895e-10	1.44002534699927e-07	11.9822265808635
SH3KBP1	0.486573465566033	5.68995280138339	6.32891811845647	8.33176291168003e-10	1.45694760782245e-07	11.9861385133478
SERPINB1	-0.443852	8.03656745938524	-6.32536	8.50430676510396e-10	1.47902119284201e-07	11.8143104132152
FER	-0.512013	5.88902258939702	-6.32466	8.53854618164879e-10	1.47902119284201e-07	11.9499341348739
AKT1	0.660450726466772	4.35911211205382	6.3061231034335	9.49873139850954e-10	1.63761696908952e-07	11.840844984492
G6PD	0.603715855738868	6.24876462147785	6.30448192326779	9.58867289415403e-10	1.64539834588376e-07	11.8424183582291
TM2D2	-0.683642	5.11410564791722	-6.29709	1.0004256772885e-09	1.70872705680877e-07	11.8124746974472
PRKD3	-0.469247	5.78067418189436	-6.29451	1.01535554325738e-09	1.72619843793971e-07	11.787535374192
CAVIN2	-0.518284	12.5394347419028	-6.28365	1.08053070055246e-09	1.82853679196717e-07	10.787116976791
SH3GL1	0.827019766178965	2.6052045882426	6.2780915446992	1.11548891638023e-09	1.87903596272086e-07	11.5693659931539
EMC3	-0.530595	7.69059052295298	-6.27264	1.15081361572127e-09	1.92968847472678e-07	11.5490306389814
PACS2	0.93397032532332	3.9945034787857	6.26616285354176	1.1942596995273e-09	1.99343657663825e-07	11.6029323619799
PEA15	0.462109717769815	5.42492793844902	6.25950548125232	1.24056386934477e-09	2.06135685113477e-07	11.608412238833
ZBTB7B	0.629293445987414	5.85533982440812	6.25491672219879	1.27349915249772e-09	2.10655116567663e-07	11.5798848801063
ATP13A4	-1.10131	2.42199262906809	-6.25302	1.28733903715164e-09	2.11989525212029e-07	11.4859955421108
HSBP1	-0.707646	5.84335188693921	-6.25012	1.30887341477432e-09	2.14573435434565e-07	11.5396040357007
MIR4435-2HG	-0.484058	6.80146007263698	-6.24017	1.3852475454504e-09	2.2608471272902e-07	11.4417379580208
HBD	1.30345	3.38222332002175	6.23900605600285	1.39446437981867e-09	2.26581951131422e-07	11.4092047321306
SSR1	-0.44935	6.12802401148371	-6.23232	1.44862200225532e-09	2.34344921439735e-07	11.4352871737877
CHD9	-0.450883	8.7649730833316	-6.22647	1.49759497776366e-09	2.41204749006303e-07	11.1836011478947
PHEX	-1.12417	0.741344839658134	-6.22206	1.53568956158161e-09	2.46260227425328e-07	11.2105934989836
IFT70A	-1.12502	1.16927128716317	-6.21485	1.59987712253612e-09	2.55437772581615e-07	11.1884427488759
PNPLA2	0.792950688003412	3.24179817256554	6.20309695910575	1.71032049030713e-09	2.70972625155598e-07	11.2247782417216
DPY19L2	-0.847022	3.64169346204636	-6.20293	1.71193423659111e-09	2.70972625155598e-07	11.2831804085558
ADRM1	0.815563431317486	2.13532282268388	6.19899336763718	1.75059783668841e-09	2.74761623747242e-07	11.1227566053498
MYO1F	0.748364539907129	5.44023175934535	6.19896932285465	1.75083655456823e-09	2.74761623747242e-07	11.280844926565
RHAG	1.33739824435552	1.44502464420049	6.19324654074973	1.80856843701099e-09	2.82613830399649e-07	11.0820337421448
ACOT7	0.868715962415251	4.69970232878049	6.18548705945839	1.88983206211822e-09	2.93201551003416e-07	11.1996226773896
DSEL	-1.16734	0.93798789509243	-6.18526	1.89229256543242e-09	2.93201551003416e-07	11.0242789684493
RASA1	-0.499354	5.95896862745192	-6.17907	1.95967531058376e-09	3.02366372921247e-07	11.1520148088235
MLF2	0.859678579399432	3.01498263876678	6.17331616401247	2.02454687192253e-09	3.11068662053302e-07	11.0491527240655
CPNE4	-1.17927	1.1811	-6.16527	2.1187416425697e-09	3.2372488502638e-07	10.9340558815647
PDGFA-DT	-0.678626	6.13088260441464	-6.16478	2.12454924272528e-09	3.2372488502638e-07	11.0641184310164
STRN3	-0.44053	6.07547561586447	-6.15534	2.24086898704251e-09	3.40037979099897e-07	11.0195506473016
PRKACA	0.465467085262684	4.94957466070247	6.13705363608576	2.48409463194843e-09	3.75394745162182e-07	10.9478485284629
RAB3D	0.822505873574068	3.50043176299541	6.13488073768251	2.5146597472953e-09	3.78456291967943e-07	10.8809353060846
VAT1	0.894446382169762	3.37879030480904	6.12737957986954	2.62302937840186e-09	3.93154631974175e-07	10.832294476766
GNS	0.76662373202356	3.63077567183252	6.11979735807812	2.73721036474029e-09	4.08600971601597e-07	10.8108817226715
EID1	-0.378394	6.21244590649066	-6.11186	2.86201888577796e-09	4.25502257180317e-07	10.7798227866734
PPBP	-0.666369	12.222102744127	-6.10534	2.96851631188824e-09	4.39555870988549e-07	9.8621245092214
SECISBP2	-0.552299	5.91230555701923	-6.09914	3.07354742771824e-09	4.53280355986623e-07	10.7222482767404
ALAS2	1.2043039277476	5.16915062271307	6.09228011730279	3.19391266541257e-09	4.69147443597121e-07	10.7089528929985
UBB	0.40926439355821	6.59475422075858	6.08590537388308	3.3099075782248e-09	4.84248709512235e-07	10.6377784075045
NEK1	-0.43588	5.27505789404668	-6.08093	3.40334448451796e-09	4.95781059161896e-07	10.6445220522331
GCC2	-0.445852	4.68212797138883	-6.08028	3.41573465410271e-09	4.95781059161896e-07	10.6463629402546
ZNF680	-0.63565	3.77376444808085	-6.07672	3.48440144451445e-09	5.0375665293488e-07	10.6153346204399
RHBDD1	-0.449964	7.74634196530199	-6.06683	3.68213409088965e-09	5.30256188571176e-07	10.4242103389895
MMP24OS	0.82162219779602	3.9881458649262	6.04059746569336	4.26168313521916e-09	6.11318469107492e-07	10.4107946131667
TC2N	-0.520751	7.91427178993871	-6.03887	4.30272011335613e-09	6.14803455263283e-07	10.2551304928632
SAT1	-0.485257	8.24838389156959	-6.03532	4.38848701567049e-09	6.24627985230433e-07	10.2006443800105
NHERF2	0.935165503787492	4.63191557779342	6.03231226051605	4.46259098120134e-09	6.32358110831465e-07	10.3864564720031
DEPDC5	-0.825435	2.41434273652032	-6.03172	4.47723731866949e-09	6.32358110831465e-07	10.319173293888
SAV1	-0.568343	6.30261241863536	-6.02002	4.7778178703377e-09	6.72226160285598e-07	10.2806746896199
ANKDD1B	-1.16044	1.08466761240419	-6.01243	4.98315394197301e-09	6.9844037808066e-07	10.1417290325678
MED16	0.773631456775413	4.24126302537948	6.01135745519516	5.01295845335553e-09	6.99946236973846e-07	10.2693257941386
MBP	-0.34005	7.35855849066287	-6.00519	5.18735364357437e-09	7.1897430862613e-07	10.1333906577336
LAPTM5	0.408294837293608	6.79105634478418	6.00514902856729	5.18839365464638e-09	7.1897430862613e-07	10.1956990121271
DLEU2	-0.607879	3.89704902306411	-5.99999	5.33871128199124e-09	7.37023141719106e-07	10.2161239813576
DAP	0.819154465213217	7.85402401970144	5.99371003366205	5.5274820319011e-09	7.60045800651576e-07	10.073815676859
MYBL2	1.07788009396367	2.49382380332285	5.99307679252472	5.54687311624156e-09	7.60045800651576e-07	10.0754509502649
WFDC3	-1.15543	0.670496090871034	-5.98368	5.84241342301037e-09	7.97565448772442e-07	9.98580912193159
C2orf88	-0.499409	10.4619238013061	-5.97849	6.01229692225235e-09	8.17716916959077e-07	9.56738332223858
ST3GAL6	-0.707533	3.85334249689912	-5.97472	6.13887627867403e-09	8.31851714780324e-07	10.0845451506949
BEND2	-0.513672	8.86777468318797	-5.96689	6.40961186472079e-09	8.65344731236312e-07	9.75520851422857
LYZ	0.857196498601485	5.04109549018629	5.96490523196863	6.48018763186349e-09	8.71668315814253e-07	10.0393802671486
PIK3C3	-0.505598	6.46140079402684	-5.96277	6.55702109964972e-09	8.78784411756705e-07	9.96983084595418
MAP4K4	0.383795299686461	6.43286163766735	5.94841618140422	7.09591015862188e-09	9.44134295978426e-07	9.91570125315537
AP2S1	0.583523303066767	4.8996563064535	5.9484126552065	7.09604775584242e-09	9.44134295978426e-07	9.95340686421596
COX1	-0.594627	15.3156540291191	-5.94624	7.18113133714528e-09	9.50241356425699e-07	8.14925947439036
PHC2	0.772123457638477	3.5723226816288	5.94592679035699	7.19370124411373e-09	9.50241356425699e-07	9.90468312935464
GPX4	0.580762944655747	7.30419581259614	5.9422274350461	7.3414601354786e-09	9.66283509301237e-07	9.83358366103748
MRPL37	0.837269409607842	3.26840493807572	5.93146782284709	7.78827442026394e-09	1.01898047556787e-06	9.81410231566073
ALPL	1.43301247382354	1.53590170415565	5.93125607517667	7.79732894816656e-09	1.01898047556787e-06	9.73982802528552
WWP1	-0.411659	6.27788919323422	-5.91553	8.4991943409584e-09	1.10676388152012e-06	9.73337329941715
MEIS1	-0.561426	6.98635563675499	-5.90827	8.84395737064904e-09	1.1475894083568e-06	9.6423386268183
KITLG	-0.746418	4.05289199723268	-5.90654	8.92780532811156e-09	1.15439037767223e-06	9.73496724767374
ADAT2	-0.939193	1.99047693226515	-5.89446	9.53727640012067e-09	1.22886969812362e-06	9.59258890813586
SMANTIS	-0.528304	9.14444289058847	-5.89258	9.63559571127133e-09	1.2371970129696e-06	9.32133680198009
AGL	0.90997014762503	4.23751824623301	5.88578313492207	9.99993143629683e-09	1.27950342231252e-06	9.61861293420037
MYOSLID	-0.985516	2.60687583561233	-5.87652	1.0517851195361e-08	1.34109906804182e-06	9.53790311675213
CEBPD	1.06566867845709	2.55392878941269	5.87144955436849	1.08124969598567e-08	1.37389797010331e-06	9.46307849507344
NINJ1	0.834379231188118	3.59751036176389	5.86850422721373	1.09872787214657e-08	1.3912925834816e-06	9.51007314093028
POC1B	-0.452244	6.59079852286771	-5.86631	1.11190176254582e-08	1.40313596303119e-06	9.45590377962291
TBC1D31	-0.485615	6.05606560736844	-5.86451	1.12288894860263e-08	1.41214821817074e-06	9.47685731639794
GUCD1	0.413162133860575	5.45492158471445	5.86258610673425	1.13468521443963e-08	1.41904858112894e-06	9.50245735243016
RETREG1	-1.12107	0.379301923764608	-5.86181	1.13947975832751e-08	1.41904858112894e-06	9.37602556510637
SF1	0.351206609282799	5.95366922358427	5.86173196736578	1.13996876922019e-08	1.41904858112894e-06	9.4826141490754
GSTP1	0.678792279154288	3.76256309677511	5.85726813676839	1.16797441694531e-08	1.4489985317252e-06	9.46206400606329
HPSE	0.970452943590608	5.71406687334313	5.85152521227226	1.20499457123304e-08	1.48805096445574e-06	9.44527897472745
GALR1	-1.12227	-0.0555517	-5.85113	1.20755728829533e-08	1.48805096445574e-06	9.33855458971055
LEPR	-0.489737	7.47626909240719	-5.84571	1.24365510810713e-08	1.52740812307391e-06	9.27608919913759
LAT2	0.835745204260744	2.39760647074749	5.83619636900477	1.30950704518327e-08	1.602923923774e-06	9.28244667583335
TM9SF3	-0.43562	5.12355062558405	-5.8351	1.31733304235557e-08	1.6071463116738e-06	9.3598643092311
RNF213	0.432729182276388	6.45919763185262	5.83086533993375	1.34788776417288e-08	1.63897796278001e-06	9.29984200433087
AP1B1	0.58383408128355	5.78149911678246	5.8256373636625	1.38659195760053e-08	1.68047623323454e-06	9.30548817229349
TMEM250	0.800349223593282	3.07580383317178	5.81755287946275	1.44858842347183e-08	1.74983763443199e-06	9.2269083582629
MEF2C-AS1	-0.594017	4.48990190011643	-5.80353	1.56259921841747e-08	1.88136945897463e-06	9.20673140368425
IVNS1ABP	-0.45883	7.25855137177325	-5.80038	1.58939310831303e-08	1.90737561187815e-06	9.06064333410946
S100A8	1.31430746446106	6.52881224187942	5.79473020210738	1.63856712647737e-08	1.9563947808174e-06	9.13122527120399
WNK1	0.318448910026202	7.78222071422498	5.79446684259388	1.64089535562268e-08	1.9563947808174e-06	9.0108712432502
TSPAN18	-0.590179	6.31739930495907	-5.79191	1.66365468487993e-08	1.97711091709258e-06	9.0834992130167
ARMC3	-0.731384	6.02158735859527	-5.7901	1.67993032514387e-08	1.99001294838494e-06	9.08855857745816
HPGD	-0.632436	5.23114201648288	-5.7863	1.71471019395212e-08	2.02468127788777e-06	9.10402604904904
S100A12	1.53289798107894	2.15619961490605	5.78464995874172	1.73002211501538e-08	2.03038576082054e-06	9.01121559884113
KAT6A	-0.363585	6.88979288921026	-5.78459	1.73059948569476e-08	2.03038576082054e-06	9.01248630234366
SLAIN2	-0.443423	7.92566908407076	-5.77475	1.82469070045055e-08	2.13395834082627e-06	8.86251381116904
ZNF592	0.473212941066657	4.76636978633468	5.77120542800369	1.8597856546014e-08	2.16809678756421e-06	9.04298937568964
LINC01255	-0.899093	-1.04151	-5.7612	1.96250551652448e-08	2.27759535303251e-06	8.98583610492838
RPL23AP49	-0.860662	-0.698392	-5.76085	1.966117659472e-08	2.27759535303251e-06	8.95541618726961
RAB27A	0.807362460115037	4.04233245389252	5.75149710596185	2.06732268008228e-08	2.38730262446482e-06	8.9348742207582
LPAR4	-1.04142	2.48794427067365	-5.74493	2.14134759404628e-08	2.46493178184025e-06	8.87376289155956
NAALADL2	-0.928509	2.17061557031373	-5.74436	2.14797170684843e-08	2.46493178184025e-06	8.85296046863552
PTPN18	-0.457927	9.23791223849254	-5.73976	2.20149309613499e-08	2.51848066904265e-06	8.51225396232374
NLRP12	1.11121770546418	1.28306980113238	5.73093421346115	2.30790807090234e-08	2.63201863912036e-06	8.73619039412052
FTL	0.290513083596206	10.4371723508071	5.73006614938307	2.31864336127566e-08	2.63302763044049e-06	8.31574056096792
KDM6B	0.659336927311669	4.53663193660299	5.7297042639778	2.32313314161189e-08	2.63302763044049e-06	8.8329271080981
APCDD1	-0.941546	2.72845221015499	-5.7281	2.34317770852639e-08	2.64757451730787e-06	8.79845044504457
C16orf87	-0.681458	3.47707640314168	-5.72036	2.44204334530007e-08	2.75081950080089e-06	8.77984803406866
FAM81B	-0.762365	3.92563219536071	-5.71898	2.46007586877379e-08	2.76265767746518e-06	8.77891668062999
PAFAH1B1	-0.302566	5.89319539478561	-5.71247	2.54701545713989e-08	2.85157017125277e-06	8.70572728111418
POLR2L	0.906346644391463	2.29306693974096	5.70667721131966	2.6269405311424e-08	2.93211277156873e-06	8.63589998939566
LINC01992	-1.03438	1.33244316769736	-5.70427	2.66089328485447e-08	2.96100979413411e-06	8.61251147281563
TRAM1	-0.450309	8.7885125357105	-5.70338	2.67356430804446e-08	2.96612170755313e-06	8.38749166852951
UBE2M	0.761663139555074	2.70823301080005	5.68906792061975	2.88507838875926e-08	3.19114001783186e-06	8.57075926772172
TAPBP	0.596218218664556	4.53085274640524	5.68838777441303	2.89552945274708e-08	3.19308205897231e-06	8.62570949364978
TMEM71	0.698139618086123	3.58374095177309	5.68457607568391	2.95478614596224e-08	3.24867236083908e-06	8.58901752514017
PHACTR3	-0.904063	2.46407542164689	-5.67888	3.04553194872512e-08	3.33844848421146e-06	8.54284387752132
CST7	0.831026699359704	3.3304063440587	5.67554080059259	3.10000986348085e-08	3.38805244662928e-06	8.53278961925231
NXT2	-0.637532	4.56264705799599	-5.6731	3.14041548321517e-08	3.42202781527084e-06	8.54597383336697
RYBP	-0.430787	8.48405694535293	-5.67206	3.15771963260737e-08	3.4307035606097e-06	8.26645401772721
PRKAR1A	-0.379072	9.17945883919125	-5.65852	3.39266020613931e-08	3.67508165456778e-06	8.10713630905559
N4BP2L2	-0.388993	6.06562613378593	-5.65494	3.45756572925897e-08	3.72346257144404e-06	8.40447966808554
BAG6	0.452412284846818	4.89043042150672	5.65494115895302	3.45760235516154e-08	3.72346257144404e-06	8.45661598949059
TNFAIP8	-0.437939	5.54371270389443	-5.65377	3.47914666422619e-08	3.73570829835422e-06	8.42250694041282
DAAM1	-0.430856	6.95825335615768	-5.64475	3.64907196623943e-08	3.90674112956981e-06	8.28915196028245
CIBAR1-DT	-0.698068	-1.02193	-5.64173	3.70770628083761e-08	3.95797645479415e-06	8.38952427796729
P4HB	0.703117771540902	5.31896514904695	5.63946714181766	3.7523493667908e-08	3.99402241876208e-06	8.37403588539551
ITPK1	0.657430781045566	3.67191475805514	5.63375431584919	3.86723938925966e-08	4.09935209947352e-06	8.34134658360476
DYSF	1.05002020018624	4.16653378015329	5.63344131901435	3.87363209661051e-08	4.09935209947352e-06	8.34723946302555
EPN1	0.551402751521689	4.2281994072769	5.62872189984963	3.97127954102379e-08	4.19061285360563e-06	8.32733135855242
CDK2AP2	0.731641298065133	3.20133877012672	5.62246593012961	4.10442252922126e-08	4.31869925839723e-06	8.26890475156495
WWTR1	0.892487898103473	3.11291375454668	5.62177764884551	4.1193337519792e-08	4.32200497257657e-06	8.25892115998614
TKT	0.761317040654833	5.32510789398003	5.62002388383919	4.15756701841303e-08	4.3377187587287e-06	8.27714762717672
S100P	1.14803392865262	0.700828805568841	5.62000706695172	4.15793530600866e-08	4.3377187587287e-06	8.23632808295054
ZYX	0.605563598480677	8.47698210282748	5.61443042601395	4.2818319229352e-08	4.45431818340018e-06	8.03047259023085
CDK19	-0.412993	6.19463752611696	-5.61376	4.29699536754453e-08	4.45746508155283e-06	8.18793433590848
RANBP9	-0.403154	6.69740272185593	-5.60562	4.4848520078576e-08	4.6392319840154e-06	8.11298082812468
CHP1	0.47459983940043	5.00475225507558	5.59824155410484	4.66222406327585e-08	4.80916269807909e-06	8.17298937844489
FAM177A1	-0.588015	4.85163161376924	-5.59607	4.71572811801502e-08	4.85072739355035e-06	8.15609813702835
LNPEP	-0.45695	6.77507601149846	-5.59015	4.86459947925812e-08	4.98988329824907e-06	8.02750291548943
ALAS1	0.918747547984643	2.44789168726332	5.58903168348136	4.89311286301276e-08	5.00515015475083e-06	8.06928770911679
ANK1	0.603590434743081	7.63850834848515	5.58716893888208	4.94114697222877e-08	5.04024441983847e-06	7.97885146818362
COL4A4	-0.869824	-0.786175	-5.58223	5.07073432895819e-08	5.15810266005547e-06	8.08407558286251
WWOX	-0.595976	3.79800033253995	-5.58093	5.10551702801056e-08	5.17913801940894e-06	8.09200152018865
RSF1	-0.33789	6.32596905310415	-5.58037	5.12037135893313e-08	5.179897439194e-06	8.01401316440936
SUMO2	-0.401632	6.38091773729735	-5.57266	5.33125246540044e-08	5.37841354490206e-06	7.96907654592462
LOC102723324	-0.56308	5.16239450611481	-5.57002	5.40558688488031e-08	5.43846470100205e-06	8.01724913744898
KLHDC1	-0.4966	5.55409049332452	-5.56863	5.44484153827867e-08	5.46299101007293e-06	7.99595933947575
RHOC	0.46039947423392	4.85532226826528	5.56719014521699	5.48608745070566e-08	5.48471517900801e-06	8.02176364405822
MYL12A	-0.427914	9.57308337910109	-5.56683	5.49636508326057e-08	5.48471517900801e-06	7.57710873562758
BCL6	1.00904833666884	2.87544260467925	5.56139541281762	5.65480322732208e-08	5.627525314735e-06	7.95381397259539
LPP	-0.489462	8.01856991311064	-5.55955	5.70944955715622e-08	5.6665515307538e-06	7.75077830246729
TM6SF1	-0.611568	4.67135875386231	-5.55707	5.78408594771903e-08	5.72515375127057e-06	7.96696512094963
SECISBP2L	-0.377173	5.79208810871446	-5.5555	5.83163407832071e-08	5.75670071570143e-06	7.92101418861058
ZNF667-AS1	-0.990312	1.25041425670681	-5.55393	5.87971657229925e-08	5.78860461040142e-06	7.88096494082035
SAMD14	0.954277264345532	5.72112232669215	5.54021771422839	6.31544581799112e-08	6.20095725476657e-06	7.87410833813706
STK26	-0.371932	6.15613125724365	-5.53585	6.46062626338841e-08	6.32658980384398e-06	7.80191316964911
WDR44	-0.433892	7.29060342334429	-5.53527	6.48021552618443e-08	6.32889559980172e-06	7.70835321013875
COPE	0.77116568102938	2.80233821729943	5.53185302893469	6.59657904681246e-08	6.42545293785271e-06	7.81242911469137
HDAC9	-0.427528	5.34708411158028	-5.52292	6.91012969826243e-08	6.71306303649717e-06	7.77915604689807
ATP6V1D	-0.455911	4.52685175252707	-5.52157	6.95896387865178e-08	6.74266679556334e-06	7.79625481887473
ARHGEF6	0.438386688571236	5.16923072030009	5.51689013463519	7.13015510553667e-08	6.89035673119783e-06	7.76801874249097
SBNO2	0.796931422798437	3.42425767313878	5.51452067301144	7.21841443132627e-08	6.95733896974182e-06	7.75217690100798
POLR2E	0.550128713583874	5.9464206841764	5.51006134411646	7.38741066233138e-08	7.10158362152181e-06	7.70783468593098
KLF9	-0.50331	5.44537142857671	-5.50803	7.46555003912039e-08	7.14144976918005e-06	7.70110025111027
GTF3C5	0.734267799377883	2.81564603570913	5.50797544753512	7.46777602354212e-08	7.14144976918005e-06	7.69856513264063
HYCC1	-0.440787	5.29934246364054	-5.50646	7.52688853369999e-08	7.17928313596184e-06	7.69992113203835
TIMP1	0.581095458317654	8.23853032814165	5.49987043390183	7.78819823618657e-08	7.40928019764879e-06	7.47648441031245
CDA	1.15786215598837	1.66963184773598	5.49560302160053	7.96224109921728e-08	7.55528210970173e-06	7.59920494242415
PLAG1	-0.839873	2.35442335000815	-5.48757	8.30030342063348e-08	7.85576655186863e-06	7.60921827913821
GNG11	-0.443354	9.58517599930758	-5.48637	8.35197322552856e-08	7.87732819946973e-06	7.16923382057538
ATMIN	0.592845239435655	3.78410297961168	5.48604291387374	8.36598768529273e-08	7.87732819946973e-06	7.62451268134983
RNY4	-0.934796	7.25792615665977	-5.48412	8.44966978155241e-08	7.93577426389176e-06	7.43759305820212
GPD2	-0.543247	6.97068599835639	-5.46661	9.2489565112063e-08	8.64483698802022e-06	7.39181854274632
CLMN	-0.556486	5.48410115442488	-5.46655	9.25173175832456e-08	8.64483698802022e-06	7.49361713837698
CNTLN	-0.443345	6.20260944833314	-5.46218	9.46257562631191e-08	8.81940868399559e-06	7.43383677929402
TNFSF4	-0.492812	7.59594133284237	-5.46149	9.49630029781184e-08	8.82843391231003e-06	7.30684794254894
TNFSF18	-0.91287	0.231100817455534	-5.4561	9.76383704443183e-08	9.05423292791984e-06	7.41028826599938
NDUFAF3	0.637136712584244	6.39833084851187	5.45550542036718	9.79360875422343e-08	9.05896475245826e-06	7.41812941430092
SRP14	0.447915680364551	5.35419491536821	5.45400750659769	9.8694181461009e-08	9.10615007942506e-06	7.45486804786942
PKP4	0.426184796448633	5.02981654784177	5.44704514911709	1.02293389229601e-07	9.41458105085069e-06	7.43028793257851
SET	0.290694153468746	6.61994151552324	5.44321137302585	1.04329430001439e-07	9.57796332128215e-06	7.33433438106508
PDE5A	-0.476807	9.89571089073702	-5.43671	1.07873945005932e-07	9.87867084415923e-06	6.86903145590015
CPNE2	0.700846861067506	3.63003893413996	5.42636798884393	1.13751229199228e-07	1.03909767130698e-05	7.33492256351657
LOC283194	-0.56709	5.46724192094288	-5.41557	1.20222558123005e-07	1.095487042033e-05	7.24662063554591
PEPD	0.842614701623261	2.42967454355351	5.41251122194087	1.22118024718362e-07	1.11000448111577e-05	7.22929288116043
ZNF33A	-0.402786	4.89857126949082	-5.40418	1.27433450756586e-07	1.15306826369232e-05	7.21697696580134
TVP23B	-0.633121	5.23167309478512	-5.4041	1.27483719584739e-07	1.15306826369232e-05	7.19989122874362
LINC01686	-0.955933	-0.0410763	-5.39918	1.30727215643648e-07	1.17949995402114e-05	7.15307646479744
LSM10	0.933409553220558	1.76174132828921	5.39661793609348	1.32451987083317e-07	1.18924663987246e-05	7.13609469111739
MFNG	0.515472234157849	4.81606023129517	5.3966132289461	1.32455170118141e-07	1.18924663987246e-05	7.19204722134636
UBE2K	-0.378122	6.72346108176973	-5.39351	1.34570409090967e-07	1.2052913567411e-05	7.05966041675069
SLC9A9	-0.473036	6.22734323476936	-5.3928	1.35057862973953e-07	1.20671407399745e-05	7.09229318982317
IRAG2	-0.443496	5.97754419056047	-5.39153	1.35933233884331e-07	1.21158743075252e-05	7.10339737105335
PCBP1	0.596914340444502	4.11859315578199	5.38528146556835	1.40337334581067e-07	1.2478129783259e-05	7.14436937780534
ADGRL3	-1.06787	0.162485901837801	-5.3842	1.41115847274218e-07	1.251704382513e-05	7.07675000526969
FES	0.849755522596511	2.55929246029054	5.38358446099415	1.41556311124517e-07	1.2525857487023e-05	7.09806896674614
ATOX1	0.776242497170564	3.02212686092057	5.37901855131145	1.44887359814735e-07	1.27897923728767e-05	7.09441456550026
GLT1D1	1.1581141573877	1.74637455816998	5.3783502889626	1.45381234700081e-07	1.28026131910225e-05	7.05029047736861
DCLRE1A	-0.755613	3.73423312235713	-5.37785	1.45752738171749e-07	1.2804622131921e-05	7.10870929843868
LASP1	0.30907029558154	6.55490183336827	5.37407587905937	1.4857912412697e-07	1.30217723059441e-05	7.00118592507192
FBXW5	0.609564224528193	5.59072498701571	5.3683298060782	1.52985920732437e-07	1.3376069002706e-05	7.03470965408353
AK9	-0.608235	3.56920684449911	-5.36338	1.56887152909336e-07	1.36845843922486e-05	7.04012952366937
CD226	-0.447056	10.3832863941197	-5.36188	1.58086253827849e-07	1.375650097883e-05	6.41367148775128
CREB5	1.00510083216441	2.94064721249593	5.35186054802566	1.66331844866263e-07	1.44398061635435e-05	6.96175146565631
OSBP2	1.03288691305983	7.11707529484055	5.34843565518338	1.69245969722153e-07	1.4658137972021e-05	6.85896875471564
CIZ1	0.501690405380618	3.88852971243745	5.34792228182062	1.69687033841734e-07	1.46617582511439e-05	6.96647771764824
GSTA1	-1.14245	0.723100449230549	-5.33903	1.77503031277911e-07	1.53010946351818e-05	6.86133380992642
MMD	-0.477662	10.6064818484377	-5.33799	1.78444680089589e-07	1.53462424877046e-05	6.25083512963415
LINC01750	-0.932888	1.8810571002589	-5.33537	1.80827651655724e-07	1.55148435142558e-05	6.87415221702365
IZUMO1	-0.670936	-1.01923	-5.32196	1.93507878254338e-07	1.65640939516453e-05	6.84412952519166
HMGA1	0.618221960805664	4.15769411102652	5.32063683936639	1.94806420796566e-07	1.66364683360267e-05	6.83781676966938
NLGN1	-1.02666	1.88146931750947	-5.31788	1.97536718509421e-07	1.68304950744849e-05	6.79545658704442
GLRX3	-0.510803	4.84880260175823	-5.31631	1.99105018660462e-07	1.6924848368633e-05	6.79523895649934
CENPB	0.803093320980013	3.06772314907885	5.31460503933974	2.00828270449321e-07	1.70319070379676e-05	6.79353358153907
PFN1	0.353480555554489	7.16099286848907	5.30747457834171	2.08180301708073e-07	1.76147397219444e-05	6.63156060198212
LGALS1	0.804728970443532	3.29187139257463	5.30592754642519	2.09809563943461e-07	1.77117857635213e-05	6.75881854643789
MAP7D1	0.545537214259198	4.31172993586977	5.30535444115086	2.10416268909571e-07	1.77222619882965e-05	6.76474321417249
JUNB	0.920800731864469	3.44062036494529	5.30360383022898	2.12280080689877e-07	1.78383275128002e-05	6.75023202865578
MFSD4B	-0.805947	2.67373626601727	-5.29979	2.16390820155359e-07	1.81422458852627e-05	6.73125928257545
PSIP1	-0.402275	5.59222662058816	-5.29627	2.20260458135692e-07	1.84246117167628e-05	6.66908978859377
MFSD1	-0.501468	9.15495386789986	-5.29509	2.21576616168894e-07	1.84925829521684e-05	6.29165473001884
SLC4A1	0.975915763082337	5.99046239333726	5.28476720101818	2.33376527266697e-07	1.94332263816047e-05	6.62428163800078
SNAP23	-0.452679	7.12574507174541	-5.27922	2.39971968930482e-07	1.99372186494687e-05	6.46939923082563
ATOSB	0.559394882166656	4.26529160290987	5.27253245765825	2.48154678048787e-07	2.0570510355096e-05	6.6109690096546
HNRNPH3	-0.387633	5.63526504459883	-5.27101	2.50052872203343e-07	2.06811747140792e-05	6.54621383815084
CASC3	0.459521789619915	4.94233108406618	5.26970383089386	2.51698444841295e-07	2.07432377506786e-05	6.58475249717385
IGHA1	1.09924086929436	2.18803634507132	5.26946865824701	2.51995275893031e-07	2.07432377506786e-05	6.55643228134243
VASP	0.381318466140973	6.48928147431013	5.26907106581075	2.52497883409219e-07	2.07432377506786e-05	6.50358124598157
NATD1	0.889861076193655	2.72018692772145	5.26423829283459	2.58685446593212e-07	2.12041227004374e-05	6.54902365829899
ZBED5-AS1	-0.573901	5.21362445199265	-5.26148	2.62286730318629e-07	2.14426883357478e-05	6.51894798581851
BCKDK	0.780191331745873	2.31450013224123	5.26111392365041	2.62763731580156e-07	2.14426883357478e-05	6.52320290449637
GAB2	0.44094179080605	4.62173512405906	5.25885474590263	2.65751467593738e-07	2.16384155054928e-05	6.54094709191776
CTBP1	0.431085299744704	4.32967673802596	5.25750922193587	2.67546543190951e-07	2.17363808828719e-05	6.53926017571098
ANAPC5	-0.421428	7.15479777238902	-5.25331	2.73219094458432e-07	2.21482374982396e-05	6.34194646394851
LIMS1	-0.470916	11.1601747946168	-5.25011	2.77635064332961e-07	2.24566406000771e-05	5.71394229516637
RMRP	0.833445094052215	4.10568040730297	5.24672038712414	2.82371710123259e-07	2.27895690970248e-05	6.49154205387872
ITGA9-AS1	-0.501285	4.64476545361531	-5.24609	2.83259165558849e-07	2.27909468929962e-05	6.47050098419456
INAFM2	-0.536116	7.28270835820635	-5.24583	2.83630050925856e-07	2.27909468929962e-05	6.2892252416027
SMAD1	-0.695587	3.06339883405745	-5.24018	2.91750793708008e-07	2.33922983549028e-05	6.45960114189536
MYH4	-0.666152	-1.10828	-5.23572	2.98300542081994e-07	2.38653431510566e-05	6.43875546024582
RFLNB	0.571967332542003	6.05079860797807	5.2324374477169	3.03229023728603e-07	2.41964357873383e-05	6.3636396710434
PPFIBP1	0.749025543346673	3.5339155254312	5.23208853655911	3.03756791513614e-07	2.41964357873383e-05	6.42063828215639
RNF187	0.565651652634739	3.47940551051154	5.22732327437052	3.1105459627092e-07	2.47241274551098e-05	6.39899111555205
MID1IP1	0.661697666147984	3.12316995399318	5.22538633973664	3.14069298361875e-07	2.49098332061443e-05	6.38347791579929
C17orf113	-0.645301	-1.0644	-5.22155	3.20128928950168e-07	2.53357209674743e-05	6.37348
PIBF1	-0.593272	3.53291746954773	-5.2147	3.31214341794892e-07	2.61566732460044e-05	6.34275597945825
HSDL2	0.705944742013955	3.06545451400686	5.21249189242737	3.34873231971431e-07	2.63888730138517e-05	6.32242945520762
CDC42SE2	-0.411694	8.85617713801457	-5.21047	3.3825062396324e-07	2.65979430689039e-05	5.93059892836696
TRPV3	-0.867643	-0.845168	-5.20112	3.54332339670444e-07	2.78029747379873e-05	6.27957484888117
ERV3-1	-0.761594	3.94859171812638	-5.19924	3.57652076491226e-07	2.80036237801936e-05	6.26592225851667
GADD45A	-0.480476	4.93248471176739	-5.19812	3.59641417376202e-07	2.80994726146572e-05	6.23553656929889
TNIP2	0.778890816817173	2.50904271222768	5.19647333686779	3.62584547575634e-07	2.82692776137419e-05	6.2334299115095
MBNL2	-0.436149	5.50293907532822	-5.19148	3.71664038629401e-07	2.89157771748917e-05	6.17779101565334
TRIM9	-0.991612	0.118502579020604	-5.1909	3.72731213635527e-07	2.89374960404309e-05	6.18995901743689
DHRS3	-0.691129	4.42056017135962	-5.18876	3.7671555327317e-07	2.91851235175049e-05	6.20668593209558
SRFBP1	-0.677861	2.92771210222959	-5.18345	3.86744917872674e-07	2.98990460507796e-05	6.19643087967349
H3C11	1.07210607175046	1.67523765684038	5.18112256432796	3.91219735697589e-07	3.01814519627875e-05	6.14488260499058
SYNPO	0.733598325559343	5.49284316021512	5.17319880040954	4.06846636135341e-07	3.13073803443773e-05	6.11706670636626
SSBP2	-0.473832	5.4774330440639	-5.17286	4.0751941083308e-07	3.13073803443773e-05	6.0908481375736
MOB1A	-0.352492	9.38393322666256	-5.17102	4.11246557249547e-07	3.15277579860499e-05	5.66926348781688
MORC3	-0.366784	7.51044950232162	-5.16741	4.18648881702448e-07	3.20283838205777e-05	5.90047796100992
FLII	0.476476540267868	6.58090070146936	5.16160886752532	4.30798511291545e-07	3.2889361604258e-05	5.99218802231666
NFKBIB	0.859691208123065	1.54402442267088	5.14928146558344	4.57773426226688e-07	3.48610607466918e-05	5.99964828944249
RFX3-DT	-0.902751	1.57530893351986	-5.14895	4.585232923221e-07	3.48610607466918e-05	6.01039830455303
ERC2	-0.844722	2.28314503917027	-5.14525	4.6694731839193e-07	3.54281806322076e-05	6.01256355723264
NAPA	0.435824301386446	5.29126929565605	5.14420435365564	4.69352878197573e-07	3.55372709137552e-05	5.98500896521115
B2M	-0.436093	14.1034521817206	-5.13881	4.81977493149138e-07	3.62857737056212e-05	4.38229499679991
GRK6	0.369519579610821	5.58222349868112	5.13877865333984	4.82041022712559e-07	3.62857737056212e-05	5.94534686583035
DR1	-0.360647	6.92956539800589	-5.13839	4.82968615666223e-07	3.62857737056212e-05	5.82310394025142
MEGF9	0.668522629810602	3.62739908394663	5.13827301458238	4.83240260849008e-07	3.62857737056212e-05	5.99105285659137
NEURL3	-0.861478	-0.108852	-5.13788	4.84179214524111e-07	3.62857737056212e-05	5.95886958727392
BAMBI	1.05129720433155	2.07773753807719	5.13598665482129	4.88699072682656e-07	3.65499131304531e-05	5.94927516709209
RAP1A	-0.379481	7.50645782900672	-5.13265	4.96760787783236e-07	3.70773366849106e-05	5.7370588775139
CST3	0.559836815223698	6.85003436200623	5.12645097572477	5.12117293933802e-07	3.81459863444971e-05	5.80796038094009
LYPLAL1-DT	-0.617191	5.60389605230342	-5.12589	5.1352766397e-07	3.81736090613489e-05	5.86117779121223
H1-5	0.940567144223615	3.39803758613897	5.12270324299827	5.21615707479484e-07	3.86856705431072e-05	5.91749659425638
LARP1	0.39450570019322	5.85460000619778	5.12234869251373	5.22523081242339e-07	3.86856705431072e-05	5.85510802269794
MAST4	-0.503456	6.29139302791174	-5.10638	5.65008143805058e-07	4.17469397521315e-05	5.72499282354948
H19	0.98003306821301	4.05180516814005	5.10173983713269	5.77976478860623e-07	4.2619382041606e-05	5.82477534023175
WASL	0.727181229099991	2.06859622369938	5.09659557852927	5.92683472760051e-07	4.36162775284461e-05	5.77370765891827
TPTEP1	-0.706687	4.84655090742167	-5.09429	5.99390161842383e-07	4.39502918836892e-05	5.75491069844453
LOC101927413	-0.996025	0.433114645418936	-5.09421	5.99615931423351e-07	4.39502918836892e-05	5.75304611391547
CLIC4	-0.441365	8.78444535326861	-5.09233	6.05158598576789e-07	4.41960785578604e-05	5.38421146348938
PCGF5	-0.404745	10.3849033943456	-5.09202	6.06082829094451e-07	4.41960785578604e-05	5.11872960285111
H4C4	0.992811270266442	2.40082967733904	5.09166989219731	6.07104857698632e-07	4.41960785578604e-05	5.75740034946202
HTR4	-0.715173	-0.945468	-5.09144	6.07783336194093e-07	4.41960785578604e-05	5.77777263819382
SH3BGRL3	0.541257720400889	9.67678196526141	5.09039441103807	6.10894241288689e-07	4.43345026256981e-05	5.30091
CA5AP1	-0.702713	-0.707929	-5.08625	6.23363954664245e-07	4.51502389411842e-05	5.75334339063398
PHC3	-0.346616	6.89722604387669	-5.08501	6.27155126383649e-07	4.53354144705913e-05	5.5773233734106
CCDC146	-0.861843	1.48580151191482	-5.08098	6.39580383181707e-07	4.61427717705278e-05	5.70346611982939
RNF44	0.521215245303219	4.02147575264838	5.07922105550695	6.45083530976667e-07	4.64485439696572e-05	5.72138249636399
PTGDR2	-0.802748	-0.642066	-5.07646	6.53808605668018e-07	4.6939302301956e-05	5.70761619079156
ELOVL7	-0.461645	9.30435711875144	-5.07626	6.54455715336895e-07	4.6939302301956e-05	5.22793492857604
TP53INP2	0.53849717135349	4.52209828626792	5.07569598202909	6.56249191399423e-07	4.69761848081279e-05	5.69682485439226
FKBP8	0.45359049168504	8.03587556188998	5.07428858509568	6.6075918849782e-07	4.72070017899162e-05	5.44319018879489
MYO9B	0.358128593937775	5.53583846911506	5.07330212351074	6.63938172689486e-07	4.73420147135986e-05	5.64444271039163
TMEM106C	-0.571287	5.56373572083551	-5.07061	6.72677111622253e-07	4.7872187777117e-05	5.60822295197184
RIBC1	-0.628957	-1.04152	-5.06574	6.88799083614156e-07	4.89247194361297e-05	5.6593246414116
SLMAP	-0.380339	7.19387180942304	-5.06432	6.93561679141103e-07	4.91678995780301e-05	5.4495066081855
OR7C1	-0.77108	-0.895471	-5.0614	7.03464341154142e-07	4.97029237162104e-05	5.64210911600804
LINC01968	-0.715501	-1.03845	-5.0613	7.03815705365432e-07	4.97029237162104e-05	5.63880710621016
CHAMP1	0.654444025137808	3.45306376153226	5.06058917484382	7.06255827325579e-07	4.97795134185219e-05	5.63872296692508
IGF2	1.03158246574688	3.68876988285034	5.06014297437777	7.07787551352893e-07	4.97827078817364e-05	5.63697697752799
MTND5P11	-0.892209	-0.922585	-5.05979	7.09012478137033e-07	4.97827078817364e-05	5.63509624687596
GLYATL2	-1.07259	1.21854083236629	-5.0585	7.13457126338735e-07	4.99991843385706e-05	5.59974691640629
KCNMB1	0.88766400229801	3.58868202092314	5.05314527910946	7.32234187420327e-07	5.12173406294272e-05	5.60532932196291
RPLP1	0.436601969699794	6.75996626892813	5.05140457018133	7.38441191565847e-07	5.15533031115609e-05	5.46321850612304
ANKRD10	-0.536322	5.34370608174128	-5.04538	7.60310961396002e-07	5.29793911278634e-05	5.50747164252588
GAPVD1	0.35484116023796	5.60608521189093	5.0420907293053	7.72527374263368e-07	5.37286936320064e-05	5.49836927074062
KIF1C	0.683746458180472	4.49890625361544	5.03833959032205	7.86681430447089e-07	5.46096701113005e-05	5.52921672437949
H2AC12	0.955319689675941	1.20638502712855	5.03548175052885	7.97632932044489e-07	5.52654274161089e-05	5.4951171889944
PZP	-0.77354	-0.84741	-5.03429	8.02228913996827e-07	5.54791905457467e-05	5.5208916148527
LINC00442	-0.654669	-1.13474	-5.03165	8.12537055563933e-07	5.60864393880051e-05	5.50218433975586
ZNF438	-0.576593	4.78633794724409	-5.02878	8.2388553094954e-07	5.67630853049325e-05	5.45910214849467
LXN	0.931150659732143	2.2246881721752	5.02652981608475	8.32900820159916e-07	5.72146321225305e-05	5.4649809930536
ERMN	-0.66415	-1.01008	-5.02637	8.33555584814384e-07	5.72146321225305e-05	5.48231106459231
FBRS	0.508023788080494	5.94959011578502	5.02214625290523	8.50716470200772e-07	5.82836011543148e-05	5.39184307513876
H2BC18	0.86825341270928	3.20424260612997	5.0191647580455	8.6304392045687e-07	5.90180611676297e-05	5.4506252984356
BTBD6	0.746512518232178	3.94694604815187	5.01375615977893	8.85849133314802e-07	6.04649663077809e-05	5.42790910052772
ST8SIA6	-0.652303	4.35641100942359	-5.01048	8.99963083323968e-07	6.12910056770946e-05	5.39185460729049
TDRP	-0.545548	5.89392630148099	-5.01017	9.01289228953518e-07	6.12910056770946e-05	5.3107884196452
ADAMTS12	-0.782983	-0.953832	-5.00367	9.29933786059061e-07	6.31220489679498e-05	5.3813541710597
ZFAND6	-0.40446	7.38828886113388	-5.00315	9.32277944009381e-07	6.31644108116467e-05	5.14680718002674
CASP4	0.365825703799091	5.58148086524754	5.00016107132656	9.45776618123511e-07	6.39609741634099e-05	5.30904474035603
LIN28B	-0.675335	-1.07849	-4.99786	9.5628805747171e-07	6.45529596442576e-05	5.35203370387555
NCOR2	0.409680555811684	5.31912088937773	4.99646113843945	9.62753280413369e-07	6.47899472193501e-05	5.30594292869139
ERBIN	-0.296822	8.51736545916654	-4.99634	9.63327465327737e-07	6.47899472193501e-05	4.98285965836226
GLS	-0.355427	6.24117805050031	-4.99521	9.68544878494366e-07	6.50217642195066e-05	5.22117530680054
BLTP1	-0.354607	5.28008012380598	-4.9948	9.70457799333014e-07	6.50312980056696e-05	5.2841817690532
PIP5K1C	0.545798263791347	5.37904678213161	4.99429659185552	9.72821277090437e-07	6.50709343120492e-05	5.29755226997723
PDGFRA	-0.836069	2.02736038279977	-4.98889	9.9843842251018e-07	6.66630104571252e-05	5.30896726150182
MT2A	0.771719980455016	2.92256729329746	4.9854008406851	1.0152779199713e-06	6.76643117553289e-05	5.29797151004373
AKR7A2	0.738443920340529	4.10136447472767	4.98251658312285	1.02942425235837e-06	6.84828213679423e-05	5.28663880496331
APOOL	-0.641757	3.79348577783302	-4.98126	1.03565399432668e-06	6.87726690409844e-05	5.27632171432821
TMEM50A	-0.428661	8.68698895609551	-4.98035	1.04016369865473e-06	6.89474572960271e-05	4.87584885828851
ZC3H12B	-0.52244	4.5222240498493	-4.97896	1.04714959809823e-06	6.92854550294832e-05	5.24540876366559
DENND2C	-0.551124	5.67883753095947	-4.97748	1.05456280759061e-06	6.96504593891049e-05	5.17687289921707
KIAA1755	-0.696281	-0.9935	-4.97641	1.05998932140989e-06	6.98831738973322e-05	5.25917306956048
LOC105374235	-0.703181	-1.01008	-4.97483	1.06807828870168e-06	7.02886579988823e-05	5.25092708285465
DUSP19	-0.712378	3.78804600652105	-4.97446	1.06996786180968e-06	7.02886579988823e-05	5.24567519466892
HIBCH	-0.658313	2.71138456317441	-4.97306	1.07717269730883e-06	7.06355996260265e-05	5.24744650408465
TGM2	0.870211783685118	2.88731855871497	4.97108224742081	1.08740482669838e-06	7.11794653226702e-05	5.23375214905075
RBMS2	0.744321596836965	3.33789306563655	4.96938145309935	1.09629447113047e-06	7.16336753894181e-05	5.23151954874083
CD84	-0.555452	6.78166915670845	-4.96617	1.11327097017972e-06	7.26137416819533e-05	5.0356914221706
PABPC1	0.308119182309744	9.63741137563635	4.96499666081549	1.11953801701851e-06	7.28103402655187e-05	4.71212849601627
FAM177B	-0.752304	-0.760738	-4.96486	1.12025059228849e-06	7.28103402655187e-05	5.21181656847372
DEK	-0.273975	6.68234763006367	-4.96189	1.13626861723999e-06	7.37209472831924e-05	5.0349896967547
IGHG1	0.898440105927393	3.08589371769833	4.96076051815502	1.14244564373118e-06	7.39909857656022e-05	5.19080849847385
CXCL5	-0.589126	9.14162753722243	-4.95769	1.15934140682385e-06	7.49530548263831e-05	4.69724214570728
RO60	-0.311973	6.68902887494294	-4.95648	1.16606739745872e-06	7.52554076792254e-05	5.00760610131907
MMADHC-DT	-0.72095	-0.81961	-4.95565	1.17066184551628e-06	7.54193759492083e-05	5.17089655801282
ODC1	-0.427804	9.14009242111185	-4.95489	1.17496264894484e-06	7.55638851042948e-05	4.69375483003759
NPTN	-0.436554	8.66003335962717	-4.9545	1.17712481825733e-06	7.5570590167912e-05	4.76154818544106
IFITM1	0.821629147702505	1.88662089428269	4.95149620267968	1.19413385357131e-06	7.65287667903066e-05	5.1322237205415
OPHN1	-0.394902	5.87212445886996	-4.94911	1.20782639958041e-06	7.72714303926686e-05	5.03904432192766
GRINA	0.88302298019085	2.49658774276445	4.93600149960217	1.28567472917421e-06	8.21087780951922e-05	5.07389356896436
SOCS2	0.866282815223397	3.03346057571884	4.93023891787901	1.3214200852797e-06	8.42451187007659e-05	5.05659508267577
ERG	0.722654932748382	4.62172431975937	4.92851756389849	1.33228265647259e-06	8.47420304455392e-05	5.03503924944218
ZNF746	0.655763906723265	2.99589452364936	4.92827351603855	1.33382968241168e-06	8.47420304455392e-05	5.04861895580538
RAP1B	-0.387473	10.7252467463632	-4.92513	1.35393998226465e-06	8.58711295832861e-05	4.2788523186298
HAUS6	-0.406306	4.85009825571057	-4.92281	1.3689459925111e-06	8.66731633396424e-05	4.98179350039719
TLK1	-0.400695	9.79200560210189	-4.92174	1.375878497272e-06	8.69621517673364e-05	4.43837
H2AC14	1.00375255757318	1.14944714205462	4.91424153963438	1.42575795650068e-06	8.99599375921272e-05	4.96908385192542
ELF1	-0.354439	8.12936581327829	-4.91135	1.44544069606878e-06	9.10454086467199e-05	4.6424124388059
ATP8A2	-0.940701	-0.642693	-4.90916	1.46051070076078e-06	9.1837112933797e-05	4.9664615169083
EIF3J	0.508283713704073	3.9319600418411	4.90698082778489	1.4756987965623e-06	9.26160977825283e-05	4.95306080460452
ASF1A	-0.49798	3.57739686157847	-4.90666	1.47794328469478e-06	9.26160977825283e-05	4.9502638063763
CSK	0.323199044702335	6.09399094995945	4.90602792762612	1.48237719248965e-06	9.27356989141482e-05	4.85033306841444
PTK6	-0.595881	-1.10402	-4.90484	1.49075886739934e-06	9.28193485790212e-05	4.93712003462218
PTPRA	-0.398988	7.42867922576667	-4.90477	1.49123623153127e-06	9.28193485790212e-05	4.69635541199896
ZNF787	0.907236938399152	1.53152678997261	4.90476163392762	1.49129719681996e-06	9.28193485790212e-05	4.92496429664282
ATP5F1D	0.72564427177614	2.61679681464425	4.90307044813215	1.5032911154856e-06	9.34075403432523e-05	4.93368613930832
DNAJB14	-0.466291	4.06346408434854	-4.90159	1.51388248033185e-06	9.3789580568637e-05	4.91706400882313
AR	-0.907457	3.22822059249166	-4.9015	1.51454771736838e-06	9.3789580568637e-05	4.93068949314791
CDK9	0.55609202214374	3.09593157205404	4.89892386745649	1.53309436182228e-06	9.46992533545368e-05	4.92143366403136
ATL1	-0.477152	4.72109592656045	-4.89874	1.53439506960267e-06	9.46992533545368e-05	4.87901326189405
DCSTAMP	-0.990462	0.694313079312266	-4.8982	1.53834399900913e-06	9.47836716973377e-05	4.89428759306271
ZFP36	0.725874912836272	4.23625437926622	4.89680492162024	1.54854365873994e-06	9.52522952030954e-05	4.90411496480246
FLOT2	0.454325727872569	5.49266171560803	4.89467474613034	1.56422634979644e-06	9.60560535405098e-05	4.84157892762892
PAWR	-0.53154	4.08565120500719	-4.89379	1.57076819920819e-06	9.62967442593039e-05	4.88114851772285
NACC1	0.725282052341688	2.59685996644489	4.8922727739871	1.58209406599259e-06	9.68294304856335e-05	4.88639989433067
ALK	-0.70049	-1.02502	-4.89138	1.58877758713287e-06	9.70766897748641e-05	4.88158073010943
SH3BGRL2	-0.437848	11.1922131511417	-4.88931	1.60437802557088e-06	9.78670595598236e-05	4.01753830671749
PKN2	-0.410631	5.15221126056723	-4.88722	1.62034554894987e-06	9.86771629328973e-05	4.80824325453213
TXNRD1	-0.35234	5.54871775739923	-4.88656	1.6254230373637e-06	9.882249135442e-05	4.78126273076838
FIP1L1	-0.452697	4.22720790354709	-4.88376	1.64704801408094e-06	9.99717308645955e-05	4.83343562012866
FBXL2	-0.759537	-0.600218	-4.88216	1.65951086790183e-06	0.000100561977048005	4.84848849816401
ZP2	-0.613233	-1.129	-4.87989	1.67739032891237e-06	0.000101477969783065	4.82665885970411
SLC12A2	-0.5332	3.7680596518067	-4.87526	1.71440801954549e-06	0.000103546860680509	4.80815470640086
LDHA	0.623009689614711	4.77493822702233	4.87389205100316	1.72550262450985e-06	0.000104045824921594	4.78663493520449
DMBX1	-0.631499	-1.08878	-4.8708	1.75082841894808e-06	0.000105399870820674	4.78822514979268
FNDC3B	0.661733330757215	3.74877779022054	4.86975281164799	1.75948761461456e-06	0.000105747797354952	4.79299179779876
ELF2	-0.35263	5.81850236528888	-4.86356	1.81151435587736e-06	0.000108696781334197	4.66184426707467
BRD4	0.349894778095898	5.43228206317418	4.86022524816108	1.8401866669148e-06	0.000110237087736452	4.69124322325489
GCSIR	-0.633184	-0.940255	-4.85901	1.85076934238285e-06	0.000110690475229614	4.74384890210865
CLTB	0.602200026513894	3.05299279848266	4.85586849943208	1.87826823983895e-06	0.000112152465533929	4.73445195484706
DNAJB6	-0.403565	8.12920839041208	-4.85519	1.88429222500627e-06	0.000112329511504351	4.38649914982273
SMIM7	-0.513932	3.48169442540961	-4.85372	1.89732022337178e-06	0.000112922841560224	4.71982294815026
CTNND2	-0.983525	0.661051989487135	-4.85105	1.92123621616349e-06	0.00011416122383488	4.69276049855044
HNF1A-AS1	-0.658334	-1.05732	-4.84844	1.94500433316881e-06	0.000115386832185178	4.69207963882018
JKAMP	-0.554166	4.96511141876274	-4.84723	1.95606884661642e-06	0.000115856064815239	4.63729006110773
SRPK1	0.577580633949107	3.27044028788878	4.84589976810206	1.96828635089428e-06	0.000116391966791529	4.69183552342595
LINC02401	-0.635463	-1.02541	-4.84353	1.9902959051686e-06	0.000117504254388426	4.67145959147995
TBCEL	-0.647954	3.69940695682017	-4.84152	2.00913497340374e-06	0.000118140192467533	4.66114909140143
LINC01890	-0.55428	-1.13581	-4.84148	2.00950390006519e-06	0.000118140192467533	4.65671905104538
PPEF2	-0.685813	-1.01066	-4.84135	2.01071892304908e-06	0.000118140192467533	4.66247235658996
LRP10	0.463326080777179	6.11004956823203	4.83340561206911	2.08700094876013e-06	0.000122426276102826	4.53085042604197
PDZK1IP1	-0.683139	6.67339035871473	-4.83172	2.10352182223707e-06	0.000123198609818484	4.43667294441233
DPYSL2	0.330697971958834	5.75325724086846	4.83003515037896	2.12019098477157e-06	0.00012397715500443	4.53512418384754
CALM2	-0.34987	8.17482881627448	-4.82546	2.16604877678254e-06	0.000126457302354544	4.24912691009297
NCKIPSD	0.726373549725337	4.37538482876065	4.82460500307345	2.1747373055539e-06	0.000126763021165953	4.58548711039778
LINC02266	-0.530833	-1.18626	-4.8215	2.20651421604318e-06	0.000128411434297207	4.56715379444968
NOS2	-0.679732	-0.999562	-4.82069	2.21490133002239e-06	0.000128695580128295	4.57344295614934
NEK6	0.64636964628114	3.89028077509166	4.81918831134057	2.23049618236953e-06	0.000129396968102645	4.57140018183845
C1orf210	-0.5478	-1.16219	-4.81827	2.24009117810373e-06	0.000129748624987894	4.55436753752307
CD37	0.311944742900038	5.96374152145822	4.81594669348937	2.26452209348973e-06	0.000130957134357685	4.45980309517297
XRN1	-0.237893	6.49114015569447	-4.81238	2.30250679703057e-06	0.000132944425472573	4.38272269235947
SSX2IP	-0.401055	7.83928482957438	-4.80761	2.35432355323557e-06	0.000135722872090921	4.21141772738797
LINC01748	-0.901546	0.824281798483284	-4.8065	2.36654033413883e-06	0.000136213313715119	4.50327245473741
UBE2E3	-0.405644	6.6934336593637	-4.80188	2.41801250096983e-06	0.000138958145634764	4.31268584214249
ARHGEF26-AS1	-0.897321	-0.127679	-4.8011	2.42681344937425e-06	0.000139246005449877	4.48927821288039
NDRG3	0.513766430685513	4.74468693260933	4.80066281408762	2.43181229472836e-06	0.000139315149901739	4.46599939804416
RGS19	0.813745734511309	3.02291912100945	4.79734058967304	2.46972166949007e-06	0.000141266540727437	4.48240905859267
ZNF525	-0.521713	3.71270415264121	-4.79639	2.48072100988972e-06	0.000141675018546143	4.46592105554381
PRKAA1	-0.316305	6.62712057309118	-4.7954	2.49216784013728e-06	0.000142107744449567	4.29403547539573
YBX1	0.273131190392179	8.04268448045988	4.79469868977239	2.50027418357151e-06	0.000142348943518005	4.16505005807688
EFHC2	-0.425073	6.15871717339564	-4.7936	2.51311968187302e-06	0.000142858794052231	4.32298415703971
PSEN2	-0.667946	-1.01969	-4.7931	2.51890112823541e-06	0.000142966131732706	4.45284754353949
LINC01608	-0.738929	-0.957608	-4.79091	2.54475008536838e-06	0.000144210359004472	4.44787292379966
CGGBP1	-0.374111	7.6093629384298	-4.79056	2.54882217634756e-06	0.000144218563882643	4.16433961696668
DAD1	-0.533271	6.95883682049871	-4.78532	2.61168204079246e-06	0.000147547981387662	4.20507576304246
MED25	0.734321751393896	2.08502620523627	4.78170625649285	2.65590816271639e-06	0.000149816066899034	4.40672114552703
MINDY2-DT	-0.568816	-1.08888	-4.78029	2.67345954446797e-06	0.000150508453872573	4.39450915158916
ATG4C	-0.448876	4.50286590452612	-4.78005	2.67637983712189e-06	0.000150508453872573	4.36953958455886
ZNF638	-0.311612	5.76188408319355	-4.77949	2.68336825125157e-06	0.00015067071700682	4.29611652589734
PLD3	0.733362805677402	2.59360260466063	4.77829005808028	2.69835643853434e-06	0.000151280984940241	4.39805852867759
FAM24B	-0.767084	-0.19762	-4.77688	2.71608457052132e-06	0.000152042770729701	4.38854524881703
PARD3	-0.403368	7.02467209500367	-4.7749	2.74118038996489e-06	0.000153214043044583	4.15821436125277
SCYL1	0.690948269439868	2.6798462179446	4.76708191683923	2.84226699946143e-06	0.000158622688076326	4.35153824212242
AQP9	1.08954460239318	2.12782876969125	4.76647717833049	2.85023852995849e-06	0.000158826190132224	4.3422055284654
ADAM32	-0.671376	3.26911864468677	-4.76382	2.88553075014754e-06	0.000160549182131694	4.33415884953884
CEP350	-0.282608	5.88837097249926	-4.76287	2.89823735053158e-06	0.000161012211779456	4.21319354264234
LRRC8B	-0.438784	6.76930466939473	-4.7608	2.92614179815037e-06	0.000162105524115202	4.12104682551551
PTPRZ1	-0.672289	-1.02449	-4.76075	2.92674588770707e-06	0.000162105524115202	4.31385893777305
ODF2L	-0.66321	2.55162455625491	-4.75144	3.05546265131099e-06	0.000168979969098557	4.28738478754241
PIK3CG	-0.322616	6.08330115474096	-4.74808	3.10326632133172e-06	0.000171365632860065	4.13305141884387
CEP135	-0.45202	4.00724709968791	-4.74768	3.10898493306723e-06	0.000171423640708851	4.24817081565201
MYCBP	-0.511994	4.32294806774105	-4.74271	3.18123353836722e-06	0.000175144314836463	4.21439040087223
PKN1	0.474736412025901	4.58814029958302	4.74037593975827	3.21560516235945e-06	0.000176771635886473	4.21010712062445
ZNF346	0.726012035278577	3.74121547090872	4.73780137359286	3.25399676091361e-06	0.000178614751949581	4.2248010040306
ANXA11	0.327243062735385	6.65434014559148	4.73740515474361	3.25994420323413e-06	0.000178674135867408	4.06102708393032
DCT	-0.844011	0.446913007399618	-4.7353	3.29165469916808e-06	0.00018014328444538	4.20492110487246
LOC101927702	-0.793225	1.66497609979109	-4.7347	3.30085831793951e-06	0.000180378153499069	4.21036101652294
ARRDC3-AS1	-0.788758	1.44457035344215	-4.73333	3.32167512830872e-06	0.000181245994148221	4.20165048808531
LOC102724908	-0.58351	-1.12606	-4.7326	3.33296537063489e-06	0.000181592217122336	4.18735382408691
MBNL1-AS1	-0.637817	3.54438080730443	-4.7316	3.34825312912388e-06	0.000182154890974351	4.19078141314791
LZIC	-0.381979	5.52966623481227	-4.7308	3.36069025747409e-06	0.000182500883956673	4.09828052410806
CHD3	0.421719398856652	5.9120180410296	4.7305477049033	3.36455254176428e-06	0.000182500883956673	4.09461091469951
FRA10AC1	-0.629035	2.66433450770792	-4.72915	3.38628123483662e-06	0.000183348505884233	4.19277816106069
GPR37L1	-0.644809	-1.05017	-4.72875	3.39257784219594e-06	0.000183348505884233	4.17494503447965
OTOA	-0.723657	-1.00976	-4.72834	3.39899074832947e-06	0.000183348505884233	4.17658629540044
ZIM2-AS1	-0.708224	-0.985402	-4.72826	3.40015065920056e-06	0.000183348505884233	4.1766750489389
SLC9B1	-0.826198	1.11901251557376	-4.72579	3.43900977946333e-06	0.00018514833398341	4.16662538119138
LRBA	-0.412961	9.19011766706534	-4.7255	3.44361178886414e-06	0.00018514833398341	3.65777735423849
STXBP4	-0.668171	2.19278323782058	-4.72218	3.49655906518078e-06	0.000187720236829778	4.16278239964817
ANO4	-0.627943	-1.03419	-4.72074	3.51977568817378e-06	0.000188690807038128	4.14093249490418
ENTHD1	-0.873929	0.166545695501375	-4.71905	3.54723810767193e-06	0.000189885827682112	4.1394932447064
CCNI	0.251467978969953	7.51739561181211	4.71664	3.58670746788715e-06	0.000191719172686684	3.88007753656185
PAX6	-0.774213	-0.903936	-4.71496	3.61454722683523e-06	0.000192850056258852	4.12448494436854
SLEAR	-0.585481	-1.04621	-4.71473	3.61836742994251e-06	0.000192850056258852	4.11617954304564
GPRIN2	-0.810059	-0.889529	-4.71228	3.65931221693109e-06	0.000194490339362322	4.11390734956541
VPS13C	-0.286098	6.53115393075309	-4.71225	3.65973597569208e-06	0.000194490339362322	3.93934590665434
DNAJC7	0.468257328586203	3.61066349652374	4.71178976359608	3.66748680963595e-06	0.00019462059338649	4.11466118745597
SELPLG	0.841565892275898	2.04864639616453	4.70658585448917	3.75607876719394e-06	0.000199034234471711	4.0909217712815
CTSB	0.561606603371372	4.82547813868161	4.70169986616865	3.84113194535315e-06	0.000203247906768384	4.03518804834877
CHSY1	-0.559065	3.42241793322111	-4.70076	3.85767146176401e-06	0.000203829368948055	4.06281189073505
LEPROT	-0.417414	8.7886806801593	-4.69961	3.87810430658475e-06	0.000204614578083915	3.60565660578581
SLC29A3	-0.792157	-0.541405	-4.69649	3.9338930876753e-06	0.000207260289764149	4.05557571634174
SLC6A14	-0.577272	-1.13283	-4.69512	3.95868549945552e-06	0.000208267691849578	4.02644408820778
ARL2	0.778225436869448	2.44527508854597	4.69361431622397	3.98597112264421e-06	0.000209403192511789	4.04055410044177
LINC02755	-0.538364	-1.13572	-4.68711	4.106271504399e-06	0.000215261442017011	3.99207090838219
MALAT1	-0.737188	2.32871442799712	-4.68686	4.11093725714262e-06	0.000215261442017011	4.01521422219114
MPPED2	-0.868254	1.10435258716376	-4.68664	4.1150681416029e-06	0.000215261442017011	4.00397585495278
PPM1M	0.567931559388801	3.48245624468319	4.68396184807895	4.16577116094936e-06	0.000217554423846417	3.99971078712234
CD96	0.907821979890606	4.77093811188096	4.68339446465584	4.17657950219737e-06	0.000217554423846417	3.96690228800145
LOC101928335	-0.598234	-1.12916	-4.68339	4.17667525765818e-06	0.000217554423846417	3.97758835940298
CD163L1	-0.903231	0.728637881105151	-4.68189	4.20540673359491e-06	0.00021874071681455	3.98242072097277
GTF3A	0.431974677495968	4.20088539430657	4.68061416229778	4.2299341994779e-06	0.00021970529515308	3.96805543459962
NEUROD4	-0.602675	-1.10072	-4.67963	4.24898963449203e-06	0.000220106976760156	3.96353077073078
PCDH9	-0.515741	4.55392778886147	-4.6796	4.24965542516614e-06	0.000220106976760156	3.93286367833259
MLLT1	0.701543130996606	2.76697750157021	4.67827312131996	4.27536766563878e-06	0.000221126832982517	3.97898245042011
LOC643342	-0.561389	-1.14811	-4.67735	4.29332654161374e-06	0.000221743371675302	3.95032203743567
LINC02715	-0.820504	0.0558088359491504	-4.67632	4.3137284183124e-06	0.00022248417833886	3.96368052342224
SLC6A15	-0.696869	-0.88982	-4.6751	4.33767504048493e-06	0.000223405473824246	3.95562446860132
TMEM63B	0.711247501997168	2.97807869900404	4.67368106867336	4.36585567365203e-06	0.000224541949646849	3.96013760033438
POU2F3	-0.676149	-1.02416	-4.67287	4.38203716416897e-06	0.000224761212372488	3.94027736921055
PTMS	0.526043028540413	4.33439034129243	4.67285339795785	4.38236011270359e-06	0.000224761212372488	3.93268976988888
MYLK	-0.430895	8.56736248491795	-4.67215	4.3964029585383e-06	0.000225095993482881	3.51656562992111
ELL2	0.68594776687131	2.76672922905592	4.67191490561602	4.40114708677928e-06	0.000225095993482881	3.95249334794712
ANXA5	0.564076482412063	4.71910220940012	4.67061628205002	4.42727115753608e-06	0.000226117178646787	3.9086019690041
EFHD2	0.608123718377081	5.02365928684806	4.66855504183767	4.46904332274835e-06	0.000227933623469396	3.88611580587029
AQP11	-0.568843	-1.0924	-4.66473	4.5475630789051e-06	0.000231397131316716	3.90027941430978
NPRL3	0.490220626839574	5.94887812841546	4.66463403717596	4.54955418579242e-06	0.000231397131316716	3.80957759028385
JAKMIP1	-0.689361	-0.983644	-4.66422	4.55822126981452e-06	0.000231517291106679	3.90626253124294
TRIM50	-0.514629	-1.16998	-4.66243	4.59537659029741e-06	0.000233082070647654	3.88536266012356
MOB3A	0.503435487532674	5.14427849510361	4.66157329894867	4.61336934201829e-06	0.000233442839681983	3.84720416800332
ODAD1	-0.633909	-0.99513	-4.66149	4.61520346411197e-06	0.000233442839681983	3.89246880023795
ITGA6	-0.476306	5.01455967477176	-4.66113	4.62263620379801e-06	0.00023349717562018	3.83109965104918
LOC101928834	-0.636035	5.90371152403333	-4.65964	4.65417496616875e-06	0.00023476732569732	3.75492850209033
PRKG1	-0.570646	5.69784816977723	-4.65851	4.6780563586861e-06	0.000235648265574309	3.76960757302809
PRKCQ	-0.360968	5.19228470114119	-4.65594	4.73297366779507e-06	0.000238088026066809	3.79934743434734
SNX27	0.481818861878818	4.25362310811907	4.65420111110198	4.77063246642661e-06	0.000239654125078137	3.85542832429803
SEPTIN9	0.332245621264166	6.66313134151082	4.65350408107819	4.78576558366164e-06	0.000240006859317728	3.6976615785516
MS4A3	1.22317013866992	1.65754	4.65323986262855	4.79151405718602e-06	0.000240006859317728	3.86738201446218
PPP4R3B	-0.234527	6.33284953779908	-4.65298	4.7972614437997e-06	0.000240006859317728	3.70381323884519
RNF180	-0.739477	-0.717566	-4.6523	4.8119894223301e-06	0.000240131405076641	3.86645294364376
HCN1	-0.596961	-1.01876	-4.65213	4.81576154898424e-06	0.000240131405076641	3.85211086012039
GYPC	0.710387054041969	3.89545516037666	4.65196389239501	4.81936837703514e-06	0.000240131405076641	3.85841621476565
GFUS	0.813531193673246	2.08977040936256	4.65073132197149	4.84642319592699e-06	0.000241152239296519	3.85980309148414
NIBAN2	0.756999699904155	2.81187819971226	4.65011752702348	4.85995039518293e-06	0.000241372304595576	3.86191558966289
SPPL3	-0.441245	6.60186139469813	-4.64972	4.86865775439202e-06	0.000241372304595576	3.65662389949462
TSPAN17	0.82012948099047	0.797532592593272	4.64937440732544	4.87637635776096e-06	0.000241372304595576	3.85380768405816
GUCY1A1	-0.490821	7.86022948162484	-4.64934	4.8771376834028e-06	0.000241372304595576	3.51058826796935
ITGA2	-0.752776	4.41217557857594	-4.64886	4.88783681312244e-06	0.000241404905178324	3.80457541278982
JUND	0.547884554711493	4.19811295571205	4.64856654660156	4.89429396155171e-06	0.000241404905178324	3.83474757928126
TRIP11	-0.371998	5.65835713543503	-4.64842	4.89751795539054e-06	0.000241404905178324	3.73570149422627
CTDNEP1	0.476493665978115	3.56373140979339	4.64720167227097	4.92470962655343e-06	0.000242419821590208	3.84368806152451
MANBA	-0.409528	4.75712285307243	-4.64657	4.93877843213519e-06	0.000242786909752167	3.78453195584989
BNIP2	-0.321137	7.90184384194762	-4.64404	4.99594854600864e-06	0.000245269014046162	3.49088988433852
SRSF6	-0.377871	8.03838165217365	-4.64252	5.03049006696538e-06	0.000246635055058882	3.4661006262947
GRK2	0.451175571097367	5.30648566511268	4.64064500523403	5.07337549663248e-06	0.00024840599331645	3.74834109879278
LOC101927468	-0.654979	-1.012	-4.6394	5.1019883204888e-06	0.00024947432104526	3.79889180905734
SHISA5	0.34236140566286	5.37578601781841	4.63818991501735	5.1301456554245e-06	0.000250428923817695	3.73129361417457
MIRLET7A1HG	-0.824233	-0.0985078	-4.63753	5.14556311170464e-06	0.000250428923817695	3.80594533652907
BLVRB	0.917743386736493	2.13599856838536	4.63740977478417	5.14831279123167e-06	0.000250428923817695	3.80509
GTF2A1	-0.342717	5.11050046996391	-4.63739	5.14878921307009e-06	0.000250428923817695	3.72632019812088
ACTR1A	0.355799651295719	4.56602170168243	4.6365790923301	5.16772493642154e-06	0.00025101745385618	3.76746061121637
SLC26A3	-0.582226	-1.11816	-4.63544	5.19445754426721e-06	0.000251982655139472	3.7755757225983
HCFC1	0.408393161665687	5.11198211383099	4.63040775133122	5.31416341310506e-06	0.00025744948397895	3.71509432870205
NUCB2	-0.328748	4.7861164852821	-4.62598	5.42159414248186e-06	0.000262308010672225	3.69762960766024
SELENOI	-0.51735	4.20738443988538	-4.6254	5.43582487673573e-06	0.000262650475162486	3.72034270097345
SNHG29	0.615346796884617	3.71924785327116	4.62502377685681	5.44517177020908e-06	0.000262756370230773	3.74914823331752
MFF	-0.383872	5.03997344155388	-4.62252	5.50709229375546e-06	0.00026539559476547	3.6663112908028
PPDPF	0.596627823856403	7.21267774011957	4.62013876174443	5.5667225093908e-06	0.000267917672332698	3.51326060468282
ATP2A2	-0.433148	6.33137486835407	-4.61963	5.57960968907939e-06	0.000268186422777976	3.55440856846117
AFAP1-AS1	-0.77779	1.52239852246111	-4.61663	5.65570640158191e-06	0.000271423672061666	3.71931191317973
OSER1	0.640688064683768	3.02504985123373	4.61639089169077	5.66174317300899e-06	0.000271423672061666	3.72179387874065
ATG2A	0.813881869656229	2.02295	4.61448285778442	5.71071529420671e-06	0.000273414455063701	3.71028662280514
ZMPSTE24	-0.478262	4.95175813114456	-4.61318	5.7443656649525e-06	0.000274667442641127	3.63066519467344
ARMCX6	-0.433901	5.83537415548065	-4.61145	5.78945642952984e-06	0.000276463483751879	3.56082497449024
FAM66C	-0.60349	-0.963734	-4.6079	5.88292173566938e-06	0.000280561885684742	3.66743657387452
FBXW7	-0.281588	6.46891060598683	-4.60469	5.96866201134215e-06	0.000284140989325681	3.48260062475014
ADCYAP1R1	-0.71478	-0.978245	-4.60451	5.9734449038567e-06	0.000284140989325681	3.65519803465495
NABP2	0.764378713545215	0.923438374257229	4.60355064346545	5.99925428820633e-06	0.000284657512154988	3.66402361049709
C5AR1	0.93809212868294	2.66644197652182	4.60353018972739	5.99980704776321e-06	0.000284657512154988	3.66899164403274
LOC646828	-0.629718	-0.707145	-4.60258	6.02562221652315e-06	0.000285354930188796	3.65977228650894
ABCC8	-0.892311	-0.366198	-4.60228	6.03363027138029e-06	0.000285354930188796	3.66407519741281
LOC105377862	-0.540503	-1.16915	-4.60213	6.03781876686168e-06	0.000285354930188796	3.63193460710695
SUGCT	-0.642489	-0.938551	-4.6016	6.05229211524996e-06	0.000285671299558109	3.64664676361826
PTPN7	0.794463355435734	2.48420093792526	4.60095074870821	6.06990997626215e-06	0.000286135088765467	3.65784141859746
ARHGAP1	0.393835196175937	4.80139822793385	4.60025797973204	6.08887149742535e-06	0.000286660947600581	3.60440683331154
UBXN7	-0.298995	6.56168385517267	-4.59946	6.11075451382494e-06	0.000287322826192931	3.45131296991213
TP53INP1	-0.366203	4.82242373240019	-4.59782	6.15591770620421e-06	0.00028907622763073	3.57508742991698
STON1	-0.673895	3.41267004195527	-4.59738	6.16828152184192e-06	0.000289286888946461	3.62866654510385
ZNF98	-0.546159	-1.07863	-4.59514	6.23067283840057e-06	0.000291840265270084	3.61122265392411
ZNF24	-0.29359	6.41842814747697	-4.594	6.26263211611953e-06	0.000292963537029479	3.44132906216987
RBL1	-0.389764	4.9388827540138	-4.59367	6.2720094366438e-06	0.00029302891925246	3.55097025905689
CDHR1	0.976012739082013	0.984804916594021	4.59328792498758	6.28284237647282e-06	0.000293162055589371	3.62472531016589
TMEM30B	-0.598337	-1.02087	-4.59271	6.29925248157479e-06	0.000293554758411662	3.60337034461546
H3-3B	-0.284772	7.10726415902945	-4.59157	6.33152290073394e-06	0.000294440508860747	3.36168308014499
AP1M2	-0.646783	3.67398542333388	-4.59147	6.33429557213633e-06	0.000294440508860747	3.59607320237641
LOC646112	-0.497585	-1.16466	-4.59111	6.34452347328464e-06	0.000294543098591604	3.58742417603923
PTK7	-0.806273	2.98834694393348	-4.59052	6.36145676406959e-06	0.000294956332437075	3.60857419935875
NUCB1	0.546264661191159	6.67335397387265	4.58737919345635	6.45191733532625e-06	0.000298773402758954	3.42464632419013
DDX11L16	-1.39326	5.19742653777906	-4.58661	6.4742816168989e-06	0.000299431447778037	3.47837047587706
MKKS	-0.564046	4.02595450201853	-4.58492	6.52352799220536e-06	0.000301329553370774	3.55724885461032
DSE	-0.414342	7.06066872296789	-4.58278	6.5864079768797e-06	0.000303768723704343	3.32315938777906
TRIM16L	-0.790105	0.593521519748772	-4.58257	6.59287818725454e-06	0.000303768723704343	3.57542824197828
DPF1	-0.564758	-1.10915	-4.58097	6.6403864565823e-06	0.000305574275010796	3.54859589732318
SMC3	0.409348011885741	4.77157271631186	4.57968191255328	6.67873966849949e-06	0.00030695454080931	3.51952673744737
MYADM	0.815753192463079	2.63037577268888	4.5783565447942	6.71856101679473e-06	0.00030839874707342	3.56594011020975
TMEM70	-1.03583	2.85013488468963	-4.57752	6.74384980347176e-06	0.000308775977850108	3.5554649954532
NORAD	-0.415518	10.8518786214107	-4.57721	6.75309885056722e-06	0.000308775977850108	2.71123349557468
GLYATL1	-0.68889	2.39342909758518	-4.57716	6.75456177930274e-06	0.000308775977850108	3.56071781367614
CCDC91	-0.383996	5.7944301462011	-4.57697	6.76041300014941e-06	0.000308775977850108	3.42004631370618
RETREG1-AS1	-0.561024	-1.12936	-4.57189	6.91629754122169e-06	0.000315503451315209	3.50951050510912
WDFY3	0.589096242194092	3.33283349962786	4.57110897890901	6.94038560935058e-06	0.000316209479338179	3.5322168885595
PRKAR1B	0.610719479446926	6.12798613843358	4.57014360781035	6.97045841237711e-06	0.00031718608899543	3.4002329877458
UBE2Q2	-0.338008	5.90159785398472	-4.56875	7.01416479013592e-06	0.000318779900276449	3.38006156816417
NINJ2-AS1	-0.595579	2.90963753301995	-4.56816	7.0327811403286e-06	0.00031923088879499	3.51878120191066
HSPA1A	0.747533760610412	2.751	4.5665510070497	7.08347735751655e-06	0.000321135130274967	3.51788321921894
TFE3	0.394205657715316	4.40137172792748	4.56473432445601	7.14129629942381e-06	0.000323357191994379	3.47434476197244
COL28A1	-0.648311	-0.920934	-4.56413	7.16060025919107e-06	0.000323831973790658	3.49157119173416
BBLN	0.468197806325717	6.67043247453839	4.56304217359577	7.19555952527945e-06	0.000325012714498539	3.31487740652457
CD9	-0.473195	7.04238742474164	-4.56226	7.22068791690574e-06	0.0003257470536666	3.23748330800997
SCRN3	-0.555718	3.52013807107622	-4.56088	7.26543372171262e-06	0.000327363505679424	3.47552720690407
SPATA31B1P	-0.54887	-1.14258	-4.55897	7.32766014547777e-06	0.000329520831498182	3.45525178021853
MNDA	0.656866536738961	5.73212925919024	4.55886356926392	7.33125971717267e-06	0.000329520831498182	3.38152972299029
SPTBN4	-0.646321	-0.972479	-4.55776	7.3675340317567e-06	0.000330746436080892	3.46099671821935
QSOX1	0.756676276403969	3.69535752241317	4.55708539275974	7.38974877859526e-06	0.000331338650363339	3.46957684742857
ZER1	0.386522481193021	5.40049849279244	4.55663462338275	7.40464688539525e-06	0.000331601759665225	3.38679070757061
TRBV25-1	-0.699727	-0.453959	-4.55389	7.49599721115308e-06	0.000335283811922002	3.46622494899951
RHEBL1	-0.658358	-0.913287	-4.5534	7.51229719709405e-06	0.000335604109089644	3.44765133300401
CFAP44-AS1	-0.509645	-1.16151	-4.55279	7.53293051329446e-06	0.000336116979719561	3.42685694876105
RNASEH2C	0.783804296665851	1.5997023531048	4.55032206180273	7.61633525595698e-06	0.00033942604765686	3.44704688259409
LINC01483	-0.598605	-0.977104	-4.54875	7.67008350697112e-06	0.000341407038233932	3.42598650812654
SHISAL2B	-0.543867	-1.18268	-4.54571	7.774544082224e-06	0.000345154520195349	3.39683487936303
SEC63	-0.311341	4.66394534408869	-4.54538	7.78618441273167e-06	0.000345154520195349	3.36641258989233
MMP8	1.23130165881565	0.954542526163184	4.5453287663883	7.78788872954381e-06	0.000345154520195349	3.4311489872643
CDHR3	-0.689314	-0.852935	-4.54521	7.79187128266284e-06	0.000345154520195349	3.41838172639688
CFHR4	-0.603259	-1.07976	-4.54435	7.82206347553296e-06	0.000346074475841592	3.39818462496313
BANP	0.487529878582027	3.71725165176531	4.54338093560864	7.85581115748831e-06	0.000346835983616253	3.40987571969794
GSTK1	0.355303099828794	5.11336861315901	4.5433137216656	7.8581650881957e-06	0.000346835983616253	3.3496821013074
SLTM	-0.285935	6.44334243704677	-4.54186	7.90910686591247e-06	0.000348665332929217	3.22067537810709
RAP2B	-0.341392	7.71352717315031	-4.54138	7.92621864195783e-06	0.0003490007205875	3.07517666027778
GRN	0.669940170854643	3.76097887000886	4.54025074947699	7.96615668051092e-06	0.000349859750499526	3.3976305897003
PIWIL3	-0.598845	-1.12689	-4.54012	7.97082774674256e-06	0.000349859750499526	3.37801140920781
CSF3R	1.00036526804401	3.36240210103601	4.54002111878628	7.97430998224779e-06	0.000349859750499526	3.40654617912376
A1CF	-0.604631	-1.06602	-4.53886	8.0158279662387e-06	0.00035097304963117	3.37660785178141
PCAT2	-0.758329	-0.811988	-4.53877	8.01880040957878e-06	0.00035097304963117	3.39186972914015
ALOX5	0.732681776633473	3.49165176639236	4.53750898757203	8.06403114913481e-06	0.000352532561736344	3.39262649626172
SCUBE1-AS1	-0.557197	-1.13215	-4.53522	8.14653287564051e-06	0.000355715791033616	3.35736878193856
CLDN16	-0.70561	-0.457411	-4.53389	8.19490342274803e-06	0.000357402902007308	3.38460999896971
KCNQ2	-0.648426	-0.969113	-4.53171	8.27484051440293e-06	0.000360461083475569	3.3524263846067
EHBP1	-0.371497	5.05679378759015	-4.53088	8.30531766448624e-06	0.000361360041795336	3.28163961222962
GCLM	-0.361848	6.23685970467475	-4.53029	8.32736488780809e-06	0.000361890524745667	3.18579486927199
PRR14	0.58059307373304	3.01278846358518	4.52781705778392	8.41935107121693e-06	0.000365400310252967	3.35864013052539
TOX3	-0.629282	-1.06945	-4.52759	8.42802850564412e-06	0.000365400310252967	3.33087809843381
CYB5R3	0.511606739603497	7.23427898395203	4.52224081366938	8.63054715905473e-06	0.00037331375867713	3.09215402927306
LOC127898556	-0.535076	-1.11409	-4.52223	8.63088560309579e-06	0.00037331375867713	3.30581096700374
TMEM41B	-0.630292	3.18241219693174	-4.52094	8.6804601533784e-06	0.000375016303238073	3.31935548848441
CSPP1	-0.401859	3.94722162785647	-4.5201	8.71281162809741e-06	0.000375971643486479	3.29413894221828
LRIT2	-0.507293	-1.17504	-4.51926	8.7454416183351e-06	0.000376861430917808	3.28790618195961
SLC25A39	0.589968232682541	4.93319912985329	4.51904275384964	8.75395677176871e-06	0.000376861430917808	3.26321936408433
GCM2	-0.511718	-1.17703	-4.51839	8.77936372654457e-06	0.000377512640241416	3.28295257737261
SPATA3	-0.572572	-1.10787	-4.51462	8.92740571059145e-06	0.000383312998187643	3.27468495288855
UGT2B28	-0.866351	1.30383682387955	-4.51443	8.935132249023e-06	0.000383312998187643	3.30365125539696
MDM1	-0.425046	5.92662858558772	-4.51379	8.96038453936012e-06	0.000383947772525533	3.14544139660132
CAMK2D	-0.46128	4.21480520757784	-4.50896	9.15407145800469e-06	0.000391789990770219	3.23497572758981
RAB21	-0.298554	5.94848478314874	-4.50857	9.17001711416435e-06	0.000391794269895508	3.12321057068482
SREBF2	0.556748015910681	5.56009769359447	4.50843584855637	9.17550983361844e-06	0.000391794269895508	3.18156869378667
RBM47	0.82863405585594	2.42529017665191	4.50591757455064	9.27841987889134e-06	0.000395728379550114	3.27177633841278
PREX1	0.548193320949349	5.37734782011556	4.50522353335585	9.30697626419022e-06	0.000396485826419482	3.17927454368225
TPTE2-AS1	-0.499602	-1.18685	-4.50341	9.38219736467805e-06	0.00039922717453732	3.22062553315818
TBC1D9B	0.48057613996975	5.60650270718701	4.50158796402188	9.4579457657453e-06	0.000401984588437152	3.1479638293841
EIF4E	-0.417766	6.16176743834102	-4.50084	9.48915584650786e-06	0.000402844833520765	3.06776806857771
SLC6A4	-0.512822	5.2004308286977	-4.49885	9.57298761515029e-06	0.00040593447021195	3.13538990702028
RNF128	-0.544304	-1.14258	-4.49508	9.73403774252808e-06	0.000411890190324499	3.19145855629689
TNFAIP8L1	-0.552761	3.53237390943136	-4.49484	9.74433946653505e-06	0.000411890190324499	3.20380773425828
MYH15	-0.610047	-0.939742	-4.49456	9.75635402805075e-06	0.000411890190324499	3.2035562430294
FAM107A	0.745044391424551	3.82316849250343	4.49451760460448	9.75830471059076e-06	0.000411890190324499	3.21042859051351
TXN	0.529078873825293	3.74370228495526	4.49270871218377	9.83660729884316e-06	0.000414455047225668	3.20330787140891
HYDIN	-0.80205	-0.531098	-4.49259	9.84164264421279e-06	0.000414455047225668	3.21526375870308
TENT5C-DT	-0.511415	-1.14514	-4.49117	9.90360653874868e-06	0.00041658675752111	3.17566897398126
SHOC2	-0.315	8.44974680728813	-4.48873	1.00107879045165e-05	0.000420603877059859	2.75795922941701
BLOC1S5	-0.546422	3.42761339529967	-4.48848	1.00220138453074e-05	0.000420603877059859	3.18130395619866
GASK1A	-0.659769	3.33448185851878	-4.48612	1.01271006007655e-05	0.000424528982033459	3.17320331719307
E2F1	0.925853839662972	3.88161161499731	4.48335120510622	1.02513942460762e-05	0.000429249372296935	3.16586766330856
S100A11	0.704669604969173	4.58618260258911	4.48235747047458	1.02964161455314e-05	0.000430017113780623	3.13157761554091
OR6R1P	-0.700279	-0.228649	-4.48225	1.03013527106814e-05	0.000430017113780623	3.1768759180028
GRM1	-0.533141	-1.10887	-4.48217	1.03048597605508e-05	0.000430017113780623	3.14044687516102
RPS2P40	-0.577786	-0.938863	-4.48183	1.03201995314009e-05	0.000430168407709538	3.15076639949898
KHSRP	0.447305528567413	4.05181868421263	4.48083170285155	1.03659116574599e-05	0.000431583909166943	3.14348106301183
PSTPIP1	0.889847896457129	1.65667948092112	4.48037279986036	1.03869016086317e-05	0.000431968064407897	3.16687866627966
RNF11	-0.358185	10.0603640959664	-4.47977	1.04145069131775e-05	0.000432626157087899	2.45544516365603
LINC01411	-0.633434	-1.03479	-4.47869	1.04640667427111e-05	0.000434193738899249	3.13168061608201
IL7	-0.766226	1.41064509569014	-4.47641	1.05696307279352e-05	0.000438078983737287	3.15196133210535
ZNF367	-0.43432	5.85545005027863	-4.47512	1.06300207325236e-05	0.000440085255174442	2.98822214706838
CDK2	-0.558064	3.15869039430122	-4.47205	1.07747548376798e-05	0.000445574940483422	3.12240337971255
EDNRA	-0.615911	-1.09058	-4.47132	1.08093027301393e-05	0.000446500804112683	3.09796076084254
SLC35F5	-0.603249	3.54113453890086	-4.47092	1.08282943157941e-05	0.000446782723443362	3.10598915065561
PITPNM1	0.562944978011726	3.49806028960133	4.47037533382096	1.08544310994643e-05	0.000447358494763782	3.11850683071886
CITED2	0.769130169227807	2.52463620442858	4.46980235925568	1.0881828932792e-05	0.00044798489021299	3.12710484489842
MDH2	0.391987547262758	4.45329443102287	4.46862508960451	1.09383305717473e-05	0.000449806691215796	3.0765512763282
DSTN	0.437541455705284	6.3800036478505	4.4657365854773	1.10781556165173e-05	0.000455047014037751	2.93688250509566
LYL1	0.443483568197757	5.25640932231663	4.46042084718924	1.13399698119532e-05	0.00046528086193804	2.99904062368438
STEAP1B	-0.883854	1.23068177955831	-4.45938	1.13920936383974e-05	0.000466897837711193	3.08362602732615
CHRNA7	-0.59929	-1.01574	-4.45906	1.14078399354385e-05	0.000467021959987929	3.05429211311125
MOB3C	-0.477065	4.65841069448148	-4.45798	1.14624097823942e-05	0.000468733420967793	3.0036906164029
PSMA7	0.414661075901229	4.14234920688365	4.45748304952306	1.14871996980523e-05	0.000468918328966756	3.04442090368002
PPHLN1	-0.314692	5.35187605552572	-4.45738	1.14924703466609e-05	0.000468918328966756	2.95920970782542
LSINCT5	-0.53136	-1.13558	-4.45631	1.15466528643578e-05	0.000470606200316257	3.03379380041111
SETDB2	-0.420959	4.87179640329697	-4.45501	1.16126184941863e-05	0.000472194428591843	2.97873916359918
RGS10	-0.327281	9.34150996014971	-4.45495	1.16158194413207e-05	0.000472194428591843	2.47437642132878
ITGB1-DT	-0.688764	-0.549375	-4.45478	1.16241970330327e-05	0.000472194428591843	3.06408075833745
ADAM12	-0.879888	2.06160081813778	-4.45368	1.16807440153481e-05	0.00047396716213438	3.06217443860698
PARAIL	-0.706839	2.33015722346096	-4.45329	1.17002707352022e-05	0.000474235476752865	3.05938750148258
FLJ12825	-0.563772	-1.145	-4.45227	1.17529003017945e-05	0.000475184697964316	3.01616624531503
SLC9A4	-0.603043	-1.09354	-4.45188	1.17730521798768e-05	0.000475184697964316	3.01907060571168
NEDD1	-0.394237	4.22454736864352	-4.45174	1.17803696713734e-05	0.000475184697964316	3.00232702004291
HAGH	0.659320477571837	2.67956453051776	4.45171576428495	1.17815808186239e-05	0.000475184697964316	3.05445219149783
GBP6	-0.561023	-0.978703	-4.45158	1.1788390061693e-05	0.000475184697964316	3.02462592039714
LAMTOR4	0.585823908916974	3.0488595999464	4.45093718693493	1.18218719135204e-05	0.000475254859309927	3.04811159031386
LINC00635	-0.836265	-0.376765	-4.45087	1.18253590060654e-05	0.000475254859309927	3.05119300491897
TMC2	-0.635378	-0.9965	-4.4508	1.18289565222285e-05	0.000475254859309927	3.02132325114051
PRDX5	0.408140101381155	4.68359852308138	4.44941	1.19015392520383e-05	0.000477648441981805	2.9863169578106
CSDE1	0.306864033194516	9.21948167895044	4.44837894824528	1.19551922517443e-05	0.00047927791470366	2.51275837311566
ATP2B3	-0.69807	-0.962918	-4.44771	1.19900959474581e-05	0.000480153002598208	3.01250938399469
GRAMD1A	0.465590122976974	3.78270774759918	4.44637865616154	1.20604388111035e-05	0.000481612847967291	3.01249633739415
LINC01018	-0.567356	-1.09388	-4.44629	1.20652696158632e-05	0.000481612847967291	2.99689318683645
VANGL1	-0.570863	3.14672034550118	-4.44628	1.20658956519228e-05	0.000481612847967291	3.01791412459069
LINC00908	-0.646626	-0.912113	-4.44533	1.21158367654929e-05	0.000483081170143788	3.00348465242507
LINC01844	-0.525342	-1.16044	-4.44292	1.22445180407772e-05	0.000487682420274858	2.97804709203024
EFNA5	-0.853568	0.120437732839521	-4.44215	1.22859412762135e-05	0.000488662603802538	3.01546207323093
FAM163A	-0.531416	-1.16406	-4.44181	1.23042196849362e-05	0.000488662603802538	2.97171298514614
TUBB6	1.02341305760855	2.72509944373473	4.44171930271114	1.23090493033426e-05	0.000488662603802538	3.01488390760226
MVP	0.643590579846023	3.8420578136799	4.43930807113845	1.24396279634878e-05	0.000493233364148136	2.98447377080322
NCBP2L	-0.655446	2.45331235261105	-4.43909	1.24514664625427e-05	0.000493233364148136	3.00150454217859
JCAD	0.614711513391407	5.04269250893255	4.43885194628305	1.24644780221521e-05	0.000493233364148136	2.92950394577303
ZNF665	-0.761174	-0.527164	-4.43657	1.25895107923865e-05	0.000497644795821332	2.99189618162706
GAD2	-0.5989	-0.901045	-4.43626	1.26065170680275e-05	0.000497781204056028	2.97278977166554
SOCS3	0.927957016464345	1.03149053098732	4.43246534989275	1.2817462806623e-05	0.000505566991605597	2.97801887941697
TTC33	-0.40389	7.07368860861382	-4.43118	1.28899108897817e-05	0.000507879085509187	2.68887129578149
COL6A6	-0.642818	-0.901873	-4.43061	1.29215122069209e-05	0.000508578532971651	2.94619019168797
UBAC1	0.595912564078212	2.81521598355858	4.42998807341782	1.29569438084323e-05	0.000509427077658728	2.96678161588463
SORBS1	0.707647850073637	3.3233490524553	4.42969363732564	1.29736182040982e-05	0.000509537120525022	2.95884342165844
MTCO3P22	-0.515069	-1.17473	-4.42887	1.30206557444178e-05	0.000510838162656527	2.91774378356059
MAP2K2	0.441845699375932	3.95659009433162	4.4273044961637	1.31096818383862e-05	0.000513264696557239	2.92992700862123
LINC02241	-0.62375	-1.0199	-4.42718	1.31169087913533e-05	0.000513264696557239	2.92520357902297
HECW1-IT1	-0.501855	-1.17921	-4.42705	1.31244363070434e-05	0.000513264696557239	2.91087772744414
ZC3H6	-0.377289	4.28633878227357	-4.42657	1.31516133509908e-05	0.000513780367526685	2.89748346149015
ELF5	-0.577702	-1.09872	-4.42317	1.33481374131193e-05	0.000520202093473154	2.90189738515445
TAL1	-0.421376	7.65264728355893	-4.42312	1.33514603514053e-05	0.000520202093473154	2.58655722243353
BASP1	0.753306051042493	4.00449874982485	4.42299645107286	1.33584928420343e-05	0.000520202093473154	2.91549055630809
ACKR2	-0.82903	1.10637376417601	-4.42228	1.34005173812472e-05	0.000521285804315846	2.93648374240163
DANT2	-0.625986	-1.07658	-4.41703	1.37107817962685e-05	0.000532790824468332	2.88013067975341
MTPN	-0.340494	11.5713124942551	-4.41481	1.38436585489496e-05	0.000537385654581953	1.87280046800426
MBD3	0.709994145602621	2.10440133915828	4.41292377763023	1.39580241681959e-05	0.000541252970965671	2.90107340815088
RSAD2	0.748922319414321	3.0300730263935	4.41100513246329	1.40751094060125e-05	0.000545217476379314	2.88983767770196
SLC5A10	-0.558554	-1.08381	-4.41056	1.41021903846117e-05	0.000545690869656176	2.85157125133541
AHSP	0.931065447811991	0.875486241405432	4.40987092996738	1.41447660553331e-05	0.000546762209562043	2.88898842851561
LINC01825	-0.524777	-1.1112	-4.40899	1.4198953346541e-05	0.000548279668550662	2.84416222213642
GYG1	0.589380902955039	3.49020337473057	4.40843038209255	1.4233713079497e-05	0.000549044550110598	2.86965391978398
ARL6IP6	-0.563646	3.24149909579049	-4.40629	1.43665743821685e-05	0.000553587979498417	2.85450539242018
LOC105374524	-0.57868	-1.06949	-4.40575	1.44003589629528e-05	0.000554308157062426	2.83449539458964
MEG3	-0.820752	-0.472266	-4.40257	1.46012899448173e-05	0.000561453999323121	2.85757822493328
SLC28A2	-0.551127	-1.13724	-4.40036	1.47418260595308e-05	0.00056553302105548	2.80883701703792
EIF5AP2	-0.514443	-1.16856	-4.40019	1.47530739774991e-05	0.00056553302105548	2.80354577027365
F2RL3	-0.575234	3.93055828724599	-4.40006	1.47609635528124e-05	0.00056553302105548	2.80417179284296
ULK1	0.530075697225416	3.73470236273891	4.39993953051757	1.47689713847885e-05	0.00056553302105548	2.82831299265589
HDAC7	0.617025393396637	2.95002553087665	4.39906984948643	1.48248716078092e-05	0.000567082224147884	2.84275290339439
BNIP5	-0.609536	-1.03695	-4.3985	1.48617884531021e-05	0.00056790280496859	2.80692804798308
FAT3	-0.771123	-0.835441	-4.39792	1.48992036641828e-05	0.000568740703696592	2.82000058931113
NBEAL2	0.464948980543783	5.69079474803402	4.39748969464845	1.49269578563209e-05	0.000569208459397523	2.71441937254354
TMEM40	-0.397529	7.25067260594023	-4.39652	1.49896837927883e-05	0.000571007435932335	2.52448735102588
ZG16	-0.498841	-1.15666	-4.39497	1.50913374796329e-05	0.000574284036193866	2.78375787813212
ARPP19	-0.283938	7.83549469003121	-4.39441	1.51280442555917e-05	0.000575084928730683	2.4505868778357
LINC02681	-0.52682	-1.15813	-4.39357	1.51831905687883e-05	0.000576584409583293	2.77825248251044
DYDC2	-0.508642	-1.1417	-4.3902	1.54067085914473e-05	0.000584468133156123	2.76666837369729
LINC02284	-0.438537	6.35608159785753	-4.38991	1.54261633435645e-05	0.000584602239734135	2.59270941884955
MAOB	0.820619344555849	3.82984181184969	4.38944451116535	1.54572481791749e-05	0.000585176358387279	2.78845345598856
COPG1	0.347054054883283	4.1732873314687	4.38696939451562	1.56239906099087e-05	0.000590879694312119	2.75807297208469
PDE6A	-0.602971	-1.02622	-4.38528	1.57389970093979e-05	0.00059461671623365	2.75618561842446
LINC02363	-0.681871	-0.568273	-4.38455	1.578886266625e-05	0.00059588757947588	2.78256216415548
SHANK2-AS3	-0.488621	-1.1959	-4.38311	1.58874049669619e-05	0.000598991052563423	2.73151244979844
MSRB1	0.822946562114034	3.04170768042893	4.38275667113857	1.59117599764922e-05	0.000599293999853074	2.77786230795901
NAT8	-0.490083	-1.08033	-4.38237	1.59384473619514e-05	0.000599684081993421	2.73984731260706
RALGAPA2	0.624710664168931	3.24448255734698	4.38204538987768	1.59608454805352e-05	0.000599912147119972	2.77050738708853
ESYT3	-0.610997	-1.05768	-4.38034	1.60792561941689e-05	0.000603744832272259	2.73339095587968
PROSER2	-0.536192	4.48316207787015	-4.37997	1.6104963040365e-05	0.000604092393021738	2.69639833644366
NSD2	0.408695045519877	4.60285435576617	4.37954629851639	1.61344601133106e-05	0.000604581269674482	2.70917372421962
NCOA4	-0.4245	11.8177327498372	-4.37889	1.61800928736037e-05	0.000605673160555019	1.65870425180697
ACSL1	0.736447598814684	3.91158932870046	4.37799172463874	1.62433689171462e-05	0.000607108421721226	2.7382003996143
ATP1B1	0.830361734822493	3.11490683227665	4.37787606332528	1.62514998788728e-05	0.000607108421721226	2.7577723288391
CHRD	-0.620805	-1.07543	-4.37747	1.62800751728517e-05	0.000607557846034004	2.72051214324626
PPP1R12A	-0.219571	6.29884249557075	-4.37648	1.63501219635406e-05	0.000609552465731105	2.55202306151046
LMNB1	0.681608415439388	3.19818287803263	4.3730079319418	1.65972847639145e-05	0.000618139443306763	2.73612549363145
PCLO	-0.807762	-0.621651	-4.37258	1.66279905621946e-05	0.000618655592122504	2.73364994699268
NELL1	-0.604483	-1.08093	-4.37186	1.66795239675302e-05	0.000619944816938913	2.69730736131419
ADORA1	-0.545296	-1.08555	-4.36942	1.68564195908378e-05	0.000625886188285892	2.68738959691993
NYAP2	-0.734188	-0.71899	-4.3677	1.69824159434038e-05	0.000629927553811794	2.70942591849543
GPC2	-0.561445	-1.0875	-4.36672	1.70542357792528e-05	0.000631953225313542	2.67625794518522
FSIP2	-0.762159	-0.666381	-4.36505	1.7177452894733e-05	0.000635462443092527	2.70302287863793
ROPN1	-0.565648	-1.12113	-4.36497	1.71835468109275e-05	0.000635462443092527	2.66722393149153
LOC645188	-0.496386	-1.17608	-4.36413	1.72464591277957e-05	0.000637147356228283	2.65794096447043
DM1-AS	-0.456707	-1.19206	-4.36286	1.7341192168734e-05	0.000640003275196231	2.6514983459091
MBTPS2	-0.708312	-0.2547	-4.36234	1.73800591552345e-05	0.000640620922844686	2.70177229790743
TMEM200C	-0.583654	-1.12121	-4.36217	1.73928179313804e-05	0.000640620922844686	2.65661296389644
LOC124904434	-0.659826	2.81480947265117	-4.36176	1.74230863246905e-05	0.000641092761538361	2.68840423206664
LRRC15	-0.670072	-1.05055	-4.36129	1.74587790661238e-05	0.000641763047914113	2.66006272346181
SEC14L1P1	-0.462456	-1.10191	-4.36094	1.74849284929786e-05	0.000642081544119162	2.65141217857325
PRAMEF20	-0.506549	-1.16672	-4.354	1.8015832805686e-05	0.000660916495794607	2.61909782677502
DCX	-0.670795	-1.0088	-4.35367	1.80420389366433e-05	0.000661217319193027	2.6320636967543
TSPO	0.726552191915924	3.06510202113322	4.35115275260283	1.82383667119534e-05	0.000667658120063781	2.65235728427778
COMT	0.747707820563375	2.53234575223073	4.35095189163811	1.82541460852905e-05	0.000667658120063781	2.65748584256023
LINC01449	-0.499008	-1.13823	-4.35063	1.82798397304206e-05	0.000667810265192339	2.60806872005065
SLC4A3	-0.597948	-0.947943	-4.35044	1.82946769452506e-05	0.000667810265192339	2.62214734185613
LOC105376380	-0.562987	-1.12135	-4.35004	1.8325595728335e-05	0.000668274604107169	2.60783554726954
LINC01500	-0.578621	-0.976785	-4.34957	1.83626830776975e-05	0.000668962746011118	2.61673683187557
GAPDH	0.329091707138366	8.65120852934531	4.34706142073937	1.85623662414563e-05	0.000675233269540708	2.17948251967454
ATXN7L3B	-0.302788	5.17451825025352	-4.34695	1.85715811294623e-05	0.000675233269540708	2.52403517012616
ATP13A2	0.762029925459631	2.05947542890329	4.3456545231615	1.86750482169344e-05	0.000678323561446357	2.6377838763531
PDE2A	0.562833864191564	3.52531074462687	4.34510517836034	1.87192240896324e-05	0.000679167630151363	2.61719856415994
STUM	-0.684781	-0.862352	-4.34472	1.87503472693686e-05	0.000679167630151363	2.60792073899766
FOXN4	-0.491975	-1.17436	-4.34468	1.87537709540189e-05	0.000679167630151363	2.58022626566542
FAM222A-AS1	-0.515193	-1.15976	-4.34442	1.87743899723735e-05	0.000679244481345321	2.58118
OVOS2	-0.587716	-0.856632	-4.3433	1.88652478055496e-05	0.00068185987196397	2.60311656191172
IRF2	-0.300193	5.22287103547605	-4.34126	1.90311749960486e-05	0.000687180735698032	2.49767942283269
LINC03013	-0.70224	-0.507535	-4.34007	1.91285887759345e-05	0.000690019682740538	2.61014220776279
AKR1C4	-0.579324	-0.867756	-4.33973	1.91565506804992e-05	0.000690350200283899	2.58758774423738
LINC02112	-0.532051	-1.12725	-4.33837	1.92694127640796e-05	0.000693215856940272	2.55946245473893
CEACAM5	-0.522677	-1.12327	-4.33821	1.92819454143565e-05	0.000693215856940272	2.55999677696444
PLAAT1	-0.707606	3.62417925621268	-4.33808	1.9292702080305e-05	0.000693215856940272	2.56865431647695
ZNF534	-0.485006	-1.09798	-4.33657	1.94184824376714e-05	0.000697053286486969	2.55540770092213
TMEM9B	-0.388195	5.07193271686268	-4.33394	1.96388624167971e-05	0.000703642324866175	2.47626805724056
POT1-AS1	-0.915433	1.01962833990895	-4.33392	1.96403622620726e-05	0.000703642324866175	2.59177788314103
TECR	0.672740927089852	2.37959692159938	4.33342788403095	1.9682261262551e-05	0.000704456138482844	2.58976099018333
MTHFD2	-0.367004	5.35080883901422	-4.33251	1.97602516192171e-05	0.000706558870458512	2.45091980538988
ASTL	-0.531996	-1.08559	-4.33226	1.97815348650911e-05	0.000706631832019336	2.53875660624024
GMIP	0.376292530129661	4.70209329558802	4.33030104277875	1.99480735413652e-05	0.000711888393183687	2.50579205163508
FIBP	0.704595114949911	2.18196121037872	4.32986045859937	1.99858024676649e-05	0.000712339172729873	2.57640072461159
GPR156	-0.534752	-1.13979	-4.32963	2.00059323146563e-05	0.000712339172729873	2.52562533830566
FOXJ1	-0.535245	-1.1021	-4.32926	2.00375846908974e-05	0.000712339172729873	2.52502720354627
MBD6	0.516140917122544	3.82098031724813	4.3292487619068	2.00382976262175e-05	0.000712339172729873	2.54545102211912
C4BPB	-0.552631	-1.1144	-4.32894	2.00646319382997e-05	0.000712585506806811	2.52345003905032
MTFR1	-0.67051	2.00382793297053	-4.32568	2.03472489213715e-05	0.000721924323565802	2.55887618777401
SERPINA11	-0.467116	-1.17436	-4.32371	2.05194317017737e-05	0.000727330666942601	2.49757637823431
XIRP1	-0.616971	-1.06605	-4.32124	2.07375612137646e-05	0.000734353638275664	2.49986638724173
ZMIZ1-AS1	-0.682512	-0.719042	-4.31967	2.08776992656877e-05	0.000738603923347383	2.5173260866481
BAP1	0.417753415525343	4.3916861971323	4.31864565779905	2.09694782088948e-05	0.000741136841950947	2.47725885867043
ROS1	-0.588254	-1.00793	-4.31815	2.10143121366654e-05	0.000742007279117911	2.49055311062202
LRRC7	-0.785817	-0.642484	-4.3174	2.10818671147314e-05	0.000743677544848383	2.51455094038809
ATP2C1	-0.348308	6.7836107926094	-4.31669	2.11454855796004e-05	0.000745205874716015	2.25606344335307
LINC01894	-0.535624	-1.08596	-4.31623	2.11869668205676e-05	0.00074595186537381	2.47657120304024
ITGAX	0.587237687441542	3.5206524225357	4.31495012364689	2.13036456239407e-05	0.000749341450768536	2.49888358217014
PRMT2	0.361864944699536	5.77064036471732	4.31450222430324	2.13444911339219e-05	0.000750059716191272	2.37207222032308
RFX4	-0.592818	-1.04282	-4.31422	2.13704922425466e-05	0.000750175929351903	2.47259914768041
GMCL1	0.489569743885779	3.59348204029646	4.31401885559829	2.13886552483918e-05	0.000750175929351903	2.49291188364398
STXBP5L	-0.610877	-1.00487	-4.31329	2.14553963309016e-05	0.000751798725251305	2.47231308879699
RNF157-AS1	-0.521249	-1.07863	-4.31034	2.17277660743784e-05	0.000760100332437276	2.45243498260297
SATL1	-0.559999	-1.12363	-4.31027	2.17337113735401e-05	0.000760100332437276	2.44956413042855
PDE7B-AS1	-0.627874	-1.02233	-4.30933	2.18218043617456e-05	0.000762455090173189	2.45634164458681
NRXN1	-0.830874	-0.693231	-4.30874	2.18770796216579e-05	0.000763064856272503	2.47824835174053
TGFB1I1	0.590133113420104	5.48533929899461	4.30869590839411	2.18808151422838e-05	0.000763064856272503	2.37803341092373
MSH5	-0.527935	-1.06144	-4.30785	2.19602876040453e-05	0.000765109754644926	2.44526216286863
CORO1A	0.531861910285706	5.90283572338532	4.30742645740842	2.19997780265224e-05	0.000765759098284318	2.33637453591603
TYMP	0.627466835751214	3.36577842630629	4.30678785911699	2.20598559818594e-05	0.000767123135763107	2.47229722984258
NPBWR2	-0.507852	-1.17102	-4.30366	2.23567852396761e-05	0.000776713214353252	2.41915847159549
OSTF1	-0.267914	6.63432985655499	-4.30025	2.26843787543417e-05	0.000787349486405422	2.20952544034453
BRI3	0.609573150440389	3.23590689671512	4.29860896250585	2.28433158302949e-05	0.0007914100820229	2.44310880963196
AP1M1	0.460777532997451	3.69647152591429	4.29859709598568	2.28444716231217e-05	0.0007914100820229	2.42770063794659
SOX1-OT	-0.497068	-1.17157	-4.2981	2.28927904428909e-05	0.000792336522755739	2.39603188926502
NEURL2	-0.556068	-0.913315	-4.29762	2.29394499540792e-05	0.000793203842950751	2.41756917367523
LOC105374511	-0.550303	-1.11459	-4.29656	2.30432712439327e-05	0.000796044220714672	2.39703370557655
EPPIN	-0.549064	-1.14322	-4.29615	2.30844618838865e-05	0.000796717677913608	2.3924675305126
ZBTB20-AS5	-0.498876	-1.12885	-4.29577	2.31217763901378e-05	0.000797256218402481	2.39212967568654
ENTPD5	0.700846909182322	3.96377222468075	4.29455840002559	2.32411032277145e-05	0.000800281552295426	2.40655594894233
VGLL3	-0.683067	-0.804354	-4.29444	2.32531021267692e-05	0.000800281552295426	2.41080929223205
PLCH1	-0.579452	4.41120939597665	-4.29267	2.34286380351819e-05	0.000805567833265872	2.35164574174046
KRT12	-0.462487	-1.18268	-4.29199	2.34970328731386e-05	0.000807163742906824	2.37194135209586
GGA3	0.485394108925795	3.23893432476472	4.28760422514006	2.39395323960954e-05	0.000821595802476089	2.39907261718287
DUSP22	-0.380438	6.36809259696484	-4.28726	2.39745327396921e-05	0.000822028750015849	2.17947666220161
LOC124903770	-0.661154	-1.00949	-4.28618	2.40848466245946e-05	0.000824777338505687	2.36501170222909
TRIM67	-0.656229	-0.9935	-4.28604	2.40996156041774e-05	0.000824777338505687	2.36649781633929
NID1	0.72660579944096	5.03939153834156	4.28274643111344	2.44392703060701e-05	0.000835622797187622	2.30941353916336
CYP7A1	-0.495604	-1.13338	-4.28182	2.45359906427094e-05	0.000837833658412808	2.33691380738959
NUTM1	-0.546244	-1.11161	-4.28151	2.45680579536289e-05	0.000837833658412808	2.33810914881261
PACRGL	-0.811533	0.228157515879847	-4.28147	2.45723775968246e-05	0.000837833658412808	2.39013219371212
XKR4	-0.747999	-0.891701	-4.281	2.46218740559112e-05	0.000838172800343401	2.35678311276713
NRAP	-0.574012	-1.06255	-4.28094	2.46279737370113e-05	0.000838172800343401	2.33925936957792
SYT15B	-0.597113	-1.04725	-4.27979	2.47483904538494e-05	0.000841491105783571	2.33740510928987
IFI35	0.824217402523545	1.51672109445296	4.27915333703468	2.48153029509571e-05	0.000842985712271087	2.38125995583295
IRAK4	-0.337944	4.83241479343264	-4.27889	2.48427240313421e-05	0.000843137256819726	2.27606625494073
KLHDC10	-0.376206	4.26062045507583	-4.27739	2.50020820728698e-05	0.000847409493262569	2.30372853143854
PDS5B	-0.303607	5.04945783186617	-4.27727	2.50147565681778e-05	0.000847409493262569	2.25497308598998
TNFRSF1A	0.760581538985631	1.56977281025939	4.2766711278528	2.50782994883013e-05	0.000848156286186249	2.37180059866569
TSC22D1	-0.392502	10.7286361377323	-4.27663	2.50829945754117e-05	0.000848156286186249	1.48144343821407
ADGRE1	-0.504629	4.77737088925901	-4.27598	2.51524492280272e-05	0.000849122994275487	2.26377133117861
RNU2-14P	-0.688587	-0.110618	-4.27593	2.51578295782291e-05	0.000849122994275487	2.36854146760381
KLHL6	-0.349233	6.66363804749874	-4.27367	2.54001743294594e-05	0.000856515336755197	2.09623964078576
CNIH3	-0.760896	-0.0665221	-4.2734	2.54289508596614e-05	0.000856699021530722	2.35887711851942
THOC2	-0.275885	6.37136302278413	-4.27288	2.5485204797707e-05	0.000857155673749495	2.12590480265183
ST7-AS1	-0.64628	-0.426206	-4.27284	2.54891889258332e-05	0.000857155673749495	2.34984438824636
CD27-AS1	-0.514724	4.50503316684885	-4.27106	2.56823636393714e-05	0.00086286162631747	2.26074595551259
MBD4	-0.502694	3.08531942024757	-4.26861	2.59510088209257e-05	0.000871090444170048	2.31794740692086
CNTNAP2	-0.900458	0.658378281929204	-4.26827	2.59882466901321e-05	0.000871208714763187	2.33961874690154
CAMK4	-0.844369	1.63101200361306	-4.26805	2.60124087253955e-05	0.000871208714763187	2.33814958206468
NADK2	-0.483266	3.26230036149337	-4.26793	2.60257055741848e-05	0.000871208714763187	2.30988792568433
GAS1RR	-0.485673	-1.17866	-4.26739	2.60859488216199e-05	0.000871917211171688	2.27415222158681
LOC100506551	-0.466746	-1.15945	-4.26731	2.60943580163849e-05	0.000871917211171688	2.27718670833162
PIP5KL1	-0.599709	-1.04725	-4.26637	2.61989493753052e-05	0.000873790672359564	2.28454786152093
SPCS3	-0.361579	5.63767057665271	-4.26634	2.62020156267321e-05	0.000873790672359564	2.16483323500765
CNTN4	-0.870774	-0.158202	-4.26616	2.62218103845172e-05	0.000873790672359564	2.33084179753866
ATP6AP1	0.565438016232181	4.44802431087823	4.26380894257869	2.64842996872426e-05	0.000881737491491316	2.26298137665435
GLB1L3	-0.550276	-1.08403	-4.26328	2.65441701667141e-05	0.000882930268896808	2.2713638185426
GTPBP1	0.373199062395839	4.97736357812144	4.2623555041149	2.66478343201791e-05	0.000885292920790103	2.2207079589291
LINC01565	-0.611527	-0.770772	-4.26222	2.66634162189928e-05	0.000885292920790103	2.2920021940814
CCDC102B	-0.757384	0.164306562810628	-4.26171	2.67204229798221e-05	0.000886384257149981	2.31473498356461
LINC01823	-0.543366	-1.09396	-4.26114	2.67854119448324e-05	0.000887738174583154	2.26025093935307
LINC01427	-0.551017	-1.09602	-4.26063	2.68430514603741e-05	0.000888442896865015	2.25740657620364
TFDP1	0.648049062728097	4.82012199571638	4.26052592292383	2.68550627830774e-05	0.000888442896865015	2.22990638097893
TENM1	-0.649566	-0.717084	-4.26019	2.68931581471877e-05	0.000888902388371762	2.28594229929369
LINC01265	-0.533914	-1.04581	-4.25932	2.69925368127988e-05	0.000890892780796273	2.25580984774631
TBL1XR1	-0.294284	7.67974562564411	-4.25924	2.70018970923765e-05	0.000890892780796273	1.92212693478223
PDE3A	-0.447477	6.24236529909391	-4.25759	2.71904318477307e-05	0.000896307933853112	2.07325263353118
ADAMTS15	-0.610372	-1.08179	-4.25703	2.7254994611983e-05	0.000897630414476448	2.24398060030209
PSG3	-0.539051	-1.10004	-4.25559	2.74212824812348e-05	0.000901515527868252	2.23637511131214
ARSK	-0.735278	1.83091409036773	-4.25559	2.742205883745e-05	0.000901515527868252	2.28967866941531
UBAP2	-0.336249	6.54212825094478	-4.25537	2.74471252761788e-05	0.000901532499456028	2.03647947630418
NDUFB7	0.7339113829881	1.2918929838522	4.25424029495236	2.75788015695883e-05	0.000904271836084965	2.28625613229026
CCDC66	-0.391378	4.04044	-4.25423	2.75797738798312e-05	0.000904271836084965	2.22481785598286
SAMMSON	-0.667997	-0.863585	-4.25275	2.7753474478081e-05	0.000909155298647715	2.24719136346381
DENND1B	-0.361256	4.68346880745057	-4.25238	2.77960005198499e-05	0.000909736836978547	2.18102176175667
TTYH3	0.637075379142306	6.72787613094133	4.25150947128665	2.78990060259248e-05	0.000911737262231729	2.04586169121203
STAC2	-0.464271	-1.14655	-4.25144	2.7906777483483e-05	0.000911737262231729	2.21726377884306
LINC01121	-0.640211	-0.967266	-4.25052	2.80157489564854e-05	0.000914483851715606	2.23076969306619
LINC02504	-0.510827	-1.13891	-4.2503	2.80423077620771e-05	0.000914537855807277	2.21260744025605
KCNH4	-0.557942	-1.05998	-4.24905	2.81907766591149e-05	0.0009185640643088	2.21544488447454
LINC01249	-0.506734	-1.15909	-4.24832	2.82770695370119e-05	0.000920558996044459	2.20314975151652
SLC13A1	-0.512174	-1.14066	-4.24735	2.83940589532228e-05	0.000923548833374887	2.20193107486395
SERINC3	-0.351653	7.85835758540051	-4.24689	2.84485149715264e-05	0.000924501209543711	1.84646914175767
KLK2	-0.561801	-1.02361	-4.24643	2.85035600654447e-05	0.000925471028048861	2.20889712070962
IGBP1	-0.371081	4.36695007183461	-4.24575	2.85862894356691e-05	0.000926734780000462	2.17470417030055
SRM	0.757541246183998	1.57938154460914	4.24537644901281	2.86311306772243e-05	0.000926734780000462	2.25259857447774
ARAP1	0.336528656009872	5.16774230298452	4.24521424234968	2.86507408532497e-05	0.000926734780000462	2.13967363941422
LOC100419783	-0.472521	-1.19764	-4.24519	2.86536344513915e-05	0.000926734780000462	2.1858260030173
BRDT	-0.581111	-1.06542	-4.24489	2.86905610526682e-05	0.000926734780000462	2.1976545107673
CTSW	0.827019097055336	4.62481880777274	4.2446456828557	2.87195788945532e-05	0.000926734780000462	2.1836591925955
ADAR	0.290792620015919	6.82811072960075	4.2445350990827	2.87329861034262e-05	0.000926734780000462	1.99094637850499
ELAPOR2	-0.602947	2.98352507035899	-4.24444	2.87443743374687e-05	0.000926734780000462	2.22622329171126
PML	0.664620910753813	2.82956166265684	4.24392821022962	2.88066719718283e-05	0.000927928603639895	2.23995013839332
D21S2088E	-0.593025	-1.04693	-4.24297	2.8923288581099e-05	0.000930868539241996	2.19363725252046
BRPF3	0.572518966044952	2.83440818860489	4.24030930375059	2.9249824928547e-05	0.000940553477255784	2.22546961136457
C15orf39	0.456404812903849	4.15932846145998	4.23973934172778	2.93202103024983e-05	0.000941991918397499	2.17948700901078
MAP3K11	0.506678504548562	3.93470004499111	4.23906638831046	2.94035224518018e-05	0.00094384278975093	2.18774914668708
ND1	-0.495752	15.5707683588467	-4.23835	2.94922942685858e-05	0.000944986692542436	0.0659326576555941
L3MBTL4-AS1	-0.82459	1.01830422178696	-4.23825	2.95049281477886e-05	0.000944986692542436	2.22557120837807
LOC124902045	-0.474835	-1.19289	-4.23809	2.95243428653841e-05	0.000944986692542436	2.15823844993897
LRRC37A	-0.695954	-0.254038	-4.23795	2.95420925613724e-05	0.000944986692542436	2.22192745443882
LINC01254	-0.505647	-1.1873	-4.23662	2.97082203827778e-05	0.000948780031971956	2.15352997835648
RGS7	-0.778204	-0.805738	-4.23659	2.97123532696408e-05	0.000948780031971956	2.19263791646984
DEFA3	1.26247411978428	1.72090503016274	4.23549872210835	2.984899183181e-05	0.000952315098216965	2.21505792757327
CD248	-0.532323	-1.07552	-4.23521	2.98855778107807e-05	0.000952654677402334	2.15937115659789
RAB11B	0.406346514181071	6.1003180193498	4.23398921622418	3.00394069967242e-05	0.000956727756924289	2.02586804337725
PDLIM7	0.444540250679718	5.36163771095213	4.23313590227299	3.01475600416479e-05	0.000959340294496875	2.08194337097036
PKD1L3	-0.780629	1.19035850594366	-4.2327	3.02028675211236e-05	0.000960268139489785	2.20452874641579
ZIK1	-0.802113	0.3597652511875	-4.23117	3.03981102470522e-05	0.000965639623263194	2.19875943484202
ANKRD30B	-0.575488	-1.03998	-4.23029	3.0510631092066e-05	0.0009682008151335	2.14237048955531
OR8B12	-0.490925	-1.05673	-4.23012	3.05326029694806e-05	0.0009682008151335	2.14229582601146
LOC158434	-0.489498	-1.18964	-4.22993	3.05578330357749e-05	0.0009682008151335	2.12744328786071
HMGN4	-0.393643	4.82582602819042	-4.22968	3.05891116867787e-05	0.00096835634427749	2.08226677089081
ARHGAP10	-0.347399	6.54341598450944	-4.22811	3.07925403996145e-05	0.000973956648195215	1.9288701964192
CAMTA2	0.429842408781686	4.86613543855447	4.22710972696606	3.09219985072661e-05	0.000977209663669385	2.0920418554448
PMEL	-0.657094	-0.812272	-4.2266	3.09883609232925e-05	0.000978464823581382	2.14995625427441
MKNK1	0.53630043478717	3.56760361376443	4.22624426190447	3.10347692592234e-05	0.000979088313348113	2.15274634317704
SLC2A3	-0.356094	7.84875130014227	-4.2252	3.11718459353763e-05	0.000982509620990567	1.76121565556186
MARCKS	0.564033602451245	4.67434914946603	4.22500654455364	3.11967272500136e-05	0.000982509620990567	2.09857637128746
TSBP1	-0.558897	-1.11345	-4.22441	3.12748051407937e-05	0.000983666730261596	2.11475385314517
MROH1	0.757546420033288	1.57769320652361	4.22431900481909	3.12870415812195e-05	0.000983666730261596	2.17282643244999
CHMP4A	-0.476836	-1.106	-4.22388	3.13442340488773e-05	0.000984621867188085	2.11238542432051
DAB2	-0.356686	8.85753325367603	-4.22341	3.14064800427042e-05	0.000985733983015541	1.6075739061968
DUSP1	0.845961366993503	3.27627707255217	4.22316807675495	3.14387848966793e-05	0.000985905259586556	2.15348852448216
KCNJ18	-0.44143	-1.19	-4.22257	3.15176366593781e-05	0.000987534687206214	2.09816882470922
CAPN6	-0.584633	-1.05278	-4.2223	3.15533853629838e-05	0.00098781194995694	2.1110455345562
MIR7515HG	-0.558636	-1.072	-4.21796	3.21343687115554e-05	0.0010051433456778	2.09274751269129
PABIR2	-0.350744	6.7716822512769	-4.21746	3.2201754403673e-05	0.00100639389379717	1.86302693596735
CRTC1P1	-0.451713	-1.18141	-4.21707	3.22540038134844e-05	0.00100682567853922	2.07934450305867
UPP1	0.735112474119965	1.68389958437648	4.21677843390734	3.22940828895393e-05	0.00100682567853922	2.14423358590199
KCNN1	-0.51645	-1.15492	-4.21675	3.22978228124613e-05	0.00100682567853922	2.08151297709789
STRAP	0.349439390568858	5.71169793832876	4.21647994963702	3.23345752160674e-05	0.00100711643009705	1.98689822241236
PDE1A	-0.693108	-0.639682	-4.21543	3.24776433031793e-05	0.00101071526896555	2.12051219806519
LINC02893	-0.460602	-1.19485	-4.21518	3.251191272337e-05	0.00101092502881253	2.06803652880224
LINC01524	-0.64174	-0.901712	-4.2144	3.26183790836898e-05	0.00101272451618401	2.09848192154031
TTC9B	-0.490817	-1.16709	-4.21411	3.26583194276149e-05	0.00101272451618401	2.06821464164446
ATAD2B	-0.314481	5.92555405120631	-4.21401	3.26720033838031e-05	0.00101272451618401	1.93535980825123
EIF4G1	0.331483507412711	4.9546905621954	4.21394738578814	3.26800978072559e-05	0.00101272451618401	2.03186758056776
OR2L5	-0.448658	-1.19764	-4.21313	3.27919215752007e-05	0.00101523183521705	2.06131883935537
ADISSP	0.729460799146519	2.25892957646993	4.21284524031655	3.28315636354089e-05	0.00101523183521705	2.12788803168135
HMGXB3	0.74573961852342	1.57588516168198	4.21275534742263	3.28439469592576e-05	0.00101523183521705	2.1291649291834
DNAI7	-0.518926	-1.0087	-4.21201	3.29466728915506e-05	0.00101755064922079	2.07528338157296
ERF	0.69982556020522	1.67137950706773	4.21178537219892	3.29778511574837e-05	0.001017657689248	2.12537806126365
SUPT20HL2	-0.51661	-1.14989	-4.21093	3.3095942980388e-05	0.00102025838733907	2.05906935032566
TBCB	0.384668575499057	4.06328975380255	4.21077637551668	3.31176950522351e-05	0.00102025838733907	2.07076009500594
RGSL1	-0.589987	-1.02766	-4.20826	3.34685620597927e-05	0.00102961481208544	2.06057065692262
LOC124900656	-0.74454	0.580487615172233	-4.2082	3.34774817719627e-05	0.00102961481208544	2.11210080058171
METTL15	-0.408194	3.86883467945365	-4.20669	3.36903367867983e-05	0.00103506764240011	2.04781264184105
LINC01356	-0.492124	-1.12817	-4.20654	3.37111513618683e-05	0.00103506764240011	2.04538991692303
FAM218A	-0.436479	-1.17752	-4.20625	3.3751817402626e-05	0.00103545049177881	2.03672416321364
OR10J1	-0.513903	-1.14878	-4.20578	3.38190010161315e-05	0.00103664553865975	2.03747812769419
TMA7	-0.47953	4.6027981549656	-4.20487	3.39479105676307e-05	0.00103972908412388	1.99653245065337
NF1	0.356473848193438	4.59535074737631	4.20434224851786	3.40228461464365e-05	0.00104115579682453	2.0164553281306
CDC34	0.534269220723742	3.14234938099512	4.20390388282727	3.40853667293691e-05	0.00104220053042123	2.07950419807308
TFPI2	-0.834154	0.583212449311143	-4.2034	3.41575522821238e-05	0.0010435387977572	2.0940516135204
CABP5	-0.558363	5.19866274085088	-4.20285	3.42355849440112e-05	0.00104505332528178	1.94564667795211
ASB18	-0.541295	-1.12921	-4.2	3.46476267873647e-05	0.00105675261701462	2.01915906410264
TMEM151B	-0.451497	-1.16709	-4.19961	3.47032367380532e-05	0.0010575703398297	2.01221443505843
THEMIS2	0.598046991553796	3.99494712002811	4.19898186202405	3.47949232991401e-05	0.00105948521840051	2.03256783426303
NIFKP3	-0.719241	-0.16651	-4.19746	3.50169877093386e-05	0.00106536356475752	2.06959317447075
CBY2	-0.452812	-1.18964	-4.19579	3.52628513284039e-05	0.00107195565106097	1.99469569472333
TRAF7	0.462547037110062	3.8830292911189	4.19463584508586	3.54331397571349e-05	0.0010762413218871	2.01824901529317
LINC02200	-0.53001	-1.12569	-4.19401	3.55258049528208e-05	0.00107816414006404	1.99561205301656
LOC105377724	-0.474245	-1.16915	-4.19355	3.55945873074373e-05	0.00107935956655963	1.98755620966716
ERCC6L2	-0.362378	4.0877426074731	-4.19318	3.56489840758323e-05	0.0010801171561326	1.98585426097826
AK3	-0.376191	5.47120131438625	-4.19225	3.57878776437292e-05	0.00108343152747982	1.88717731388794
RPAP3	-0.369466	4.51718683420353	-4.19187	3.58447380273185e-05	0.00108425903611136	1.95543864625502
NDP-AS1	-0.457342	-1.19485	-4.19095	3.59831747892352e-05	0.00108755073630477	1.97444061550058
TEX41	-0.737901	-0.734059	-4.18953	3.61978846327051e-05	0.00109314039431102	2.01269993416967
NLRP11	-0.456686	-1.16028	-4.18907	3.62674995911805e-05	0.00109434274444316	1.97279281898049
LINC00351	-0.490568	-1.14584	-4.18841	3.63670584117661e-05	0.00109644591050647	1.97106367860143
OR51M1	-0.532443	-1.15007	-4.1871	3.65669523248567e-05	0.00110156818972386	1.96677193993879
NSMCE3	-0.598878	3.28327947602083	-4.18672	3.66238466965393e-05	0.00110237778556583	1.99463452935632
DYRK3	0.792674661124468	1.92604411688161	4.18539921036222	3.68268383664388e-05	0.00110757998238523	2.02566564812516
LOC124901604	-0.469527	-1.19764	-4.18468	3.69369335705961e-05	0.00110998205775731	1.95152848967268
CPQ	0.561172285167388	4.56614716420131	4.1843735622553	3.69847829724236e-05	0.00111051120221859	1.9474562626825
CA5A	-0.633487	-0.548045	-4.18195	3.73606844419082e-05	0.00112088158012725	1.99916050810193
C1QTNF8	-0.502315	-1.12369	-4.1808	3.75403934423379e-05	0.00112535373713431	1.94476452937519
MSRA	0.556343498052575	3.53438024040752	4.18002928184153	3.76609730794023e-05	0.00112782976196674	1.97780755077375
KANK4	-0.54889	-1.0086	-4.17988	3.76844158252055e-05	0.00112782976196674	1.95360265726137
CSMD2	-0.800611	-0.625433	-4.17937	3.77645981983264e-05	0.00112930910019458	1.98216030412702
MTND4P35	-0.48238	-1.14221	-4.17882	3.7850927315678e-05	0.00113096969315405	1.93425956105456
C3orf20	-0.633467	-0.832806	-4.17829	3.79342594801467e-05	0.00113201605178467	1.96383316566055
LOC124908011	-0.516511	-1.10887	-4.17821	3.79475997970406e-05	0.00113201605178467	1.93765798526452
RXRA	0.585188682464855	4.12375433556555	4.17689695563729	3.81558201114264e-05	0.00113700015509934	1.94185759870526
AQP4-AS1	-0.620035	-1.00591	-4.17677	3.81766023429413e-05	0.00113700015509934	1.94058761859235
PPP6C	-0.30764	6.33862772195698	-4.17444	3.85490317465462e-05	0.00114716170485954	1.74049612183257
DSCAML1	-0.676922	-0.929751	-4.17395	3.86267444285897e-05	0.00114854356996492	1.93604444548384
TJP1	0.629086263863895	3.22634546346183	4.17374558581801	3.86599296075258e-05	0.00114860027107408	1.96351
LOC124903372	-0.631643	-0.556941	-4.17338	3.87188363691224e-05	0.0011494204601026	1.96515387174877
SELENBP1	0.882654021725503	2.54193956575165	4.17286621494539	3.88017278527877e-05	0.00115095076753641	1.97520209761816
NPHS1	-0.576781	-1.03186	-4.17229	3.88950356135246e-05	0.00115278732671497	1.92105518562906
RAB5C	0.543601989351978	2.98843866107882	4.17195749018564	3.89487804047406e-05	0.00115344928550233	1.96189505818688
BCL3	0.868814873821198	1.7066064339885	4.1715298800169	3.90181612898966e-05	0.00115457285969991	1.97417721172638
OR10X1	-0.45245	-1.19485	-4.17001	3.9266254472678e-05	0.00116009593280278	1.89391985891351
SAP30-DT	-0.789798	0.350830532462144	-4.17	3.92679931505326e-05	0.00116009593280278	1.96886296933847
ST6GAL2	-0.623543	3.50155216715404	-4.16914	3.94087292985753e-05	0.00116331781133624	1.91764309401863
FTX	-0.499696	3.3851751893055	-4.16812	3.95762404729751e-05	0.0011673242591555	1.92064010742957
CELSR1	-0.846265	-0.372647	-4.1664	3.98593606572171e-05	0.00117428696090302	1.94640600557557
RPL28	0.444301854267945	6.46669563720881	4.16630036240829	3.98762551126319e-05	0.00117428696090302	1.72610166260387
LINC00939	-0.595994	-1.02684	-4.16508	4.00791966083762e-05	0.00117854398253791	1.89581957670353
ABHD12	0.756488277848536	1.2914220620592	4.16504442140292	4.00850017479945e-05	0.00117854398253791	1.95026424399513
LINC02805	-0.649961	-0.573447	-4.16406	4.02489020770174e-05	0.00118241614565779	1.92921259511692
CA12	-0.565191	-1.07302	-4.16314	4.04029335201169e-05	0.00118513964279467	1.88214990950046
LINC01695	-0.559515	-1.09519	-4.16312	4.04061552415155e-05	0.00118513964279467	1.87990295213291
LBP	-0.578401	-1.07759	-4.16234	4.05383530626862e-05	0.00118707665296213	1.87822651263154
SYNJ1	0.548281612365334	2.97330211744599	4.16219073543823	4.05631852567497e-05	0.00118707665296213	1.92615314958139
FCN1	0.667905458196246	3.31409017177747	4.16215520111391	4.05691737777755e-05	0.00118707665296213	1.91782530327457
TDP2	0.368505382895425	4.61304969209211	4.16094774665567	4.07731650751446e-05	0.00119203636545139	1.84997779325167
SSUH2	-0.687374	-0.757424	-4.16077	4.08035976083112e-05	0.00119203636545139	1.90431002720745
PDZK1	-0.520702	-0.989956	-4.16004	4.09263166771331e-05	0.0011946710659918	1.87976175273169
RNF126	0.738994673206985	1.56447090031996	4.15914680709255	4.10792395620216e-05	0.0011981825537701	1.92818628493157
LOC100130331	-0.448908	-1.20285	-4.15882	4.11355698861269e-05	0.00119887333123679	1.85064141554395
NFIC	0.581514432080399	2.97664406049278	4.15607331718188	4.16066524291424e-05	0.00121087223326287	1.90327227515318
MEGF11	-0.610366	-0.895637	-4.15604	4.16132225471853e-05	0.00121087223326287	1.87070172430258
LOC105379301	-0.464208	-1.17834	-4.15554	4.16985445543098e-05	0.0012123942621721	1.8415925324769
RPS2P23	-0.430773	-1.20285	-4.15521	4.17562828560741e-05	0.00121311251506389	1.83683588175812
LINC01215	-0.536024	3.26882068001512	-4.15481	4.18247037739554e-05	0.00121413974070134	1.87433943959901
DGKB	-0.586984	-1.05362	-4.15453	4.18742408698557e-05	0.00121461759338297	1.85152472563989
LINC01931	-0.447365	-1.19279	-4.15359	4.20366348886099e-05	0.0012183656719649	1.83171461767057
EMB	0.471651017238181	4.87344019987275	4.15335105041878	4.20791801557172e-05	0.00121863695085035	1.80696648852015
LINC02742	-0.495114	-1.15698	-4.15241	4.22445117211626e-05	0.00122246096093344	1.83313549334094
SLC8A3	-0.41074	5.23137597146509	-4.15119	4.24583276381037e-05	0.00122768087206807	1.74576375336304
FAM228B	-0.424122	3.31139704205069	-4.15055	4.25709561173344e-05	0.00122996904055134	1.85891305100902
HIPK3	-0.229907	9.15990862463868	-4.14949	4.27586016876085e-05	0.0012344193169594	1.27672238229856
TUT4	-0.315347	4.97212733159057	-4.14878	4.28849989361754e-05	0.00123709578235211	1.76011030995075
ERP27	-0.600874	-0.643178	-4.1483	4.29700040116475e-05	0.00123854704146004	1.8662443375139
NLRP13	-0.530928	-1.12303	-4.14811	4.30027634078087e-05	0.00123854704146004	1.82009878572075
ARHGAP26-AS1	-0.471943	-1.15553	-4.14733	4.31418625929212e-05	0.00124157952832073	1.81204327714829
TKFC	0.62976918461498	2.19770692085558	4.14709314042714	4.31848913875898e-05	0.0012418446214057	1.88097156981292
ZBTB16	-0.514981	3.38069691617655	-4.14687	4.32239642590054e-05	0.00124199563029671	1.84076414896171
DDX39A	0.767191354691352	1.63470661783662	4.14640911931905	4.33074163092061e-05	0.00124296417176974	1.88061224043112
SCN1A	-0.744893	-0.790553	-4.14618	4.33494198168149e-05	0.00124296417176974	1.84462962054986
FLJ36000	-0.466917	-1.13928	-4.14609	4.33651412626029e-05	0.00124296417176974	1.81172444355349
ZNF232-AS1	-0.44884	-1.09836	-4.14593	4.33930632375362e-05	0.00124296417176974	1.81385408276444
LOC101927745	-0.775415	0.415667096074156	-4.14522	4.35214585341506e-05	0.00124567030420193	1.87671787512431
EXTL1	-0.499896	-1.11476	-4.14424	4.36989533473589e-05	0.00124977645235336	1.80716249453952
LINC01858	-0.506722	-1.13302	-4.1436	4.38147256725785e-05	0.00125171855040838	1.80267531089494
RLF	-0.346684	4.7556419673609	-4.14348	4.38350322919551e-05	0.00125171855040838	1.75432839197959
MASP1	-0.739784	-0.430284	-4.14329	4.38708398724838e-05	0.0012517676626242	1.85995105845643
WDR97	-0.612159	-0.991871	-4.14188	4.41274094446132e-05	0.00125811081492631	1.80935
RNF13	-0.395785	5.23034632942514	-4.13991	4.44878642737944e-05	0.0012674036864719	1.70410301753905
RIOK3	-0.261366	9.44601038576931	-4.13923	4.46128078416685e-05	0.00126997792989283	1.18376237266999
GHR	-0.768451	0.136719048540137	-4.13881	4.46907924502652e-05	0.00127121245573868	1.85218547958727
SLC1A6	-0.551159	-1.06313	-4.1384	4.47671335405835e-05	0.00127173902543153	1.78904383416356
CHRDL1	-0.562808	-1.05521	-4.13834	4.47785676129561e-05	0.00127173902543153	1.78902340111236
BICD1	-0.453591	3.89280189624538	-4.13766	4.49046543622358e-05	0.0012738668007648	1.78295993558025
NDUFS8	0.749809770544557	1.54875078590206	4.13755899190566	4.49228665919727e-05	0.0012738668007648	1.84793006889061
SPACA3	-0.464223	-1.19032	-4.13715	4.49984022716932e-05	0.00127502417301012	1.76977421531479
LINC00506	-0.671865	-0.964807	-4.1368	4.5064150160721e-05	0.0012754107052242	1.79307356196453
MBTD1	-0.347642	7.01837929103189	-4.13671	4.50815068727471e-05	0.0012754107052242	1.51754302963285
PGAP6	0.58181044581374	3.39412002653418	4.13543928388402	4.53182227534307e-05	0.0012801191909147	1.81282250981081
ISLR	-0.515713	-1.11847	-4.13532	4.53409150346231e-05	0.0012801191909147	1.77251432431476
MTCO1P6	-0.453332	-1.19764	-4.13526	4.53525153145261e-05	0.0012801191909147	1.76236085403911
AP5M1	-0.349839	4.63623236170903	-4.13434	4.552457627557e-05	0.00128398885560022	1.72743349799033
IRAK1	0.435780603298646	3.82656734143017	4.13375363978375	4.56349839242764e-05	0.00128611502660574	1.78793023087377
SENP7	-0.366051	4.83026985612831	-4.13291	4.57945231125225e-05	0.00128962153200771	1.70810365486486
SLC5A11	-0.489457	-1.1162	-4.1318	4.60056857349851e-05	0.00129363761346933	1.75827109517862
TRAPPC3L	-0.521463	4.5264633196539	-4.13179	4.60075900874392e-05	0.00129363761346933	1.72017841462689
LINC02128	-0.596486	-0.998198	-4.13053	4.62458978698161e-05	0.00129902542547034	1.76566294821932
CORO1B	0.442143304280104	3.92538176553959	4.13040795680214	4.62699541559611e-05	0.00129902542547034	1.77169370162112
H2BC14	0.9005977215121	1.48878712230146	4.13004604773394	4.63391424331668e-05	0.00129997401713579	1.82011577638495
CTAGE1	-0.47371	-1.12853	-4.12986	4.6375342909893e-05	0.00129999644453213	1.75095713956775
CNTN5	-0.632128	-1.00459	-4.1295	4.64433044116787e-05	0.00130090848558784	1.76180904976316
KRT15	-0.568782	-1.06774	-4.12867	4.66027997999206e-05	0.0013043811084243	1.75113160715163
TTPAL	-0.524085	3.40476606566118	-4.12769	4.67912557608231e-05	0.00130865841130917	1.76584237608252
MTCO1P15	-0.437558	-1.19462	-4.12642	4.70374959243358e-05	0.00131454408320659	1.72970984300682
MFF-DT	-0.631323	-0.857327	-4.12505	4.73046393555537e-05	0.00132100453719745	1.75629375883591
TMEM35A	-0.483867	-1.16188	-4.12445	4.7422406998529e-05	0.00132328695273555	1.72478677635428
KLK3	-0.525605	-1.01287	-4.12283	4.77400070206606e-05	0.00133113784192308	1.73463791564141
LINC02658	-0.420861	-1.18479	-4.12211	4.78803717850572e-05	0.0013340387046213	1.71431867832426
LINC00474	-0.466286	-1.18721	-4.12162	4.797891820787e-05	0.00133577091313829	1.71168402318794
C8orf74	-0.506281	-1.14743	-4.12072	4.81573208258406e-05	0.00133972207224736	1.71337666943039
LINC02003	-0.476384	-1.18173	-4.11854	4.85906897724144e-05	0.00135075496580061	1.70168056370224
TUBB1	-0.391617	12.3554858090006	-4.1165	4.90011551203387e-05	0.00136113496091458	0.471809775366486
DEUP1	-0.505745	-1.15323	-4.11532	4.92404374302063e-05	0.00136674780295694	1.69137753461917
SYTL5	-0.589129	-1.05312	-4.11456	4.93932661430933e-05	0.00136995431971803	1.70099084369475
TRPC4	-0.552394	-1.09363	-4.11428	4.94498398898471e-05	0.00137048831730941	1.69596957884327
ABO	-1.13959	3.26497156393046	-4.11377	4.9554069989083e-05	0.00137234129573085	1.70895226860276
DDX43	-0.588123	-0.931352	-4.11346	4.96169036848265e-05	0.00137304592096021	1.70870949516601
IRF2BPL	0.683233364815402	2.13099826891272	4.11210603789432	4.98951042329665e-05	0.00137918964114909	1.75129325708605
LINC02868	-0.432458	-1.20491	-4.11193	4.99319907513741e-05	0.00137918964114909	1.67143523125194
BCLAF3	-0.414897	4.2271172433319	-4.11172	4.9973452919353e-05	0.00137918964114909	1.66511591099587
LRCH3	-0.322043	5.57444409760982	-4.11165	4.99891458082197e-05	0.00137918964114909	1.56982707029488
HYAL4	-0.479407	-1.18319	-4.11053	5.02187016262607e-05	0.00138291027637601	1.66952654457461
RAB10	-0.302313	7.58918704052473	-4.11047	5.02316635784793e-05	0.00138291027637601	1.34941995240967
ANK2-AS1	-0.48329	-1.14939	-4.11032	5.0263633954442e-05	0.00138291027637601	1.67238997509521
TCEAL4P1	-0.46019	-1.20436	-4.11026	5.02746369740746e-05	0.00138291027637601	1.66531579532643
RPL7P51	-0.423171	-1.20285	-4.10873	5.05920274760658e-05	0.00138921550967951	1.65999668841652
ADPRHL1	-0.593418	-0.986889	-4.10845	5.06516211803473e-05	0.00138921550967951	1.68275046677166
APELA	-0.485971	-1.14691	-4.10835	5.06711238734608e-05	0.00138921550967951	1.66670053218359
LHX1	-0.488506	-1.11636	-4.1083	5.06813282841032e-05	0.00138921550967951	1.67011300405051
HSF1	0.640692962630935	2.34975688010882	4.10810203011367	5.07234889237058e-05	0.00138921550967951	1.73456134038127
LMBR1	-0.450472	4.54433649718375	-4.10807	5.07308425053163e-05	0.00138921550967951	1.6304206123049
LINC02511	-0.49208	-1.13593	-4.10742	5.08660915605196e-05	0.00139188123270149	1.66397076173015
MYOC	-0.504464	-1.1627	-4.10653	5.10518729221438e-05	0.00139592470398136	1.65728237481345
SLC38A9	-0.659544	2.59814046908494	-4.10597	5.11691711889471e-05	0.001398091000298	1.71142242037549
LINC01563	-0.460193	-1.15991	-4.10549	5.12717083177757e-05	0.00139985105787759	1.6518025989219
LOC105369187	-0.57168	-1.06098	-4.10457	5.14655586020698e-05	0.0014040997347587	1.6604746210468
LOC124907998	-0.506684	-1.16498	-4.10402	5.1582405414423e-05	0.00140624282971673	1.64779658706621
VAC14-AS1	-0.542132	-1.02628	-4.10266	5.18713395808725e-05	0.00141255253930341	1.65641814311689
LAMP5-AS1	-0.446668	-1.17958	-4.10256	5.18924818878828e-05	0.00141255253930341	1.63840611705151
CSPG4BP	-0.741958	1.90316997196631	-4.10206	5.19986584014717e-05	0.00141255253930341	1.71097567747423
TCF25	0.361376702100787	3.94772722754984	4.1020461892656	5.20013011455039e-05	0.00141255253930341	1.66162236014896
LOC124900476	-0.498946	-1.13617	-4.10202	5.20061824829314e-05	0.00141255253930341	1.64171214035115
SLC4A1APP2	-0.470521	-1.19243	-4.10168	5.20798975101965e-05	0.00141290031852752	1.63450736400876
ITIH6	-0.544552	-1.0951	-4.1016	5.20959378924422e-05	0.00141290031852752	1.64663489993939
CCDC30	-0.720038	1.35582787005614	-4.10102	5.22216269815817e-05	0.00141526390112003	1.71209012807803
TCF7L2	0.64326392033369	2.63709662150922	4.09952705845957	5.25418263599216e-05	0.00142142113924502	1.69847873972648
MYH7	-0.563317	-1.00848	-4.09929	5.25930366274968e-05	0.00142142113924502	1.64748284792623
KARS1	0.426194869921527	4.19189123907733	4.09927001500025	5.25972794565282e-05	0.00142142113924502	1.64100911087345
MYO1H	-0.544573	-1.03735	-4.09924	5.26036525307441e-05	0.00142142113924502	1.64380066489863
MUC12	-0.781792	-0.663374	-4.0988	5.26988418224281e-05	0.001422391632535	1.6777890693919
LHFPL6	0.868498063043296	2.19075053094601	4.09871578087614	5.271703643266e-05	0.001422391632535	1.70173200912136
EXTL3-AS1	-0.516401	-1.13338	-4.09711	5.30665134964703e-05	0.00143076983011555	1.62641900532087
CAPS2	-0.699425	1.59482883671861	-4.09687	5.31178679901038e-05	0.00143110370383903	1.6954699992883
AMIGO2	-0.447249	4.55883837377927	-4.09665	5.31666234146034e-05	0.00143136711512542	1.5858385690177
LOC105379379	-0.488241	-1.12515	-4.09602	5.33036847059743e-05	0.00143400579470534	1.62113572985506
LILRP2	-0.487181	-1.15424	-4.09581	5.33491542739954e-05	0.00143417836255465	1.6185751481145
CLDN18	-0.476113	-1.14527	-4.09385	5.37800380229944e-05	0.00144312870015115	1.61068708642803
LINC00934	-0.462331	-1.17555	-4.09381	5.37888687553443e-05	0.00144312870015115	1.60731821259076
ANKK1	-0.443348	-1.15785	-4.09376	5.37999888488352e-05	0.00144312870015115	1.60985162530987
PGLYRP1	0.819005434584428	0.217163185980903	4.09209976346246	5.41667952593969e-05	0.00145190733979239	1.66394409991809
LINC01446	-0.599647	-1.01841	-4.09069	5.44808326562585e-05	0.00145925976426194	1.61365179034222
KIF3AP1	-0.459377	-1.17724	-4.08953	5.47396645868424e-05	0.00146512387970702	1.59019733514636
ACSS3	-0.602405	-0.923482	-4.08719	5.52678389380195e-05	0.00147818323487396	1.60585071207129
CYSTM1	0.884380995496929	1.05525767188141	4.08658021972867	5.54052457552875e-05	0.00148077979230398	1.65896109823793
DDOST	0.58051172950415	2.45832641412127	4.08508087503917	5.57462886106052e-05	0.00148791319997342	1.6477344768286
PNLIPRP2	-0.482155	-1.14825	-4.08505	5.5753187821018e-05	0.00148791319997342	1.57898713500718
OR4K17	-0.500299	-1.15317	-4.08447	5.58853335643831e-05	0.00149035673140979	1.57496495996254
CHRNB1	-0.717828	1.64181661610807	-4.08406	5.59804108640945e-05	0.00149162965487702	1.6477723952098
RPL3L	-0.51373	-1.12377	-4.08391	5.6014304615092e-05	0.00149162965487702	1.57795704173416
DAZAP1	0.402181265120737	3.73772830342464	4.08350354374132	5.61072264877129e-05	0.00149302142832014	1.60317744925972
PSMD13	0.443070455438033	3.58298715073162	4.08308557420206	5.62032418150796e-05	0.00149449344383299	1.60818729597137
ACTN4	0.268820440463976	6.08311695252933	4.08229326274542	5.63856797213732e-05	0.00149742440367009	1.43332903098198
ASPG	-0.501601	-1.14464	-4.08225	5.6395020703549e-05	0.00149742440367009	1.56654257921837
PLA2G12A	-0.397284	7.57918579730825	-4.08207	5.64372575584539e-05	0.00149746313010227	1.23652487628088
LOC105371672	-0.479484	-1.11509	-4.08121	5.66366151231392e-05	0.00150166771158983	1.56982815703243
KMT2C	-0.251028	8.44238830329968	-4.08079	5.67336843139011e-05	0.00150301578334429	1.11936409333008
C19orf53	0.567722381770973	2.82544811179273	4.08063508511857	5.67693178884191e-05	0.00150301578334429	1.62429764144102
LOC101927543	-0.480154	-1.04159	-4.08007	5.69009115246399e-05	0.0015054144618212	1.57253007729842
GREP1	-0.623844	-1.00559	-4.07968	5.69910591892586e-05	0.00150671394927858	1.57580438200464
TCTE1	-0.467115	-1.16892	-4.07946	5.70428478600002e-05	0.00150699817202513	1.55266626467346
MAP2K4	-0.320082	4.97759840445766	-4.07902	5.71458310328565e-05	0.00150863350624627	1.49373296517476
NANOG	-0.559438	-1.02695	-4.07824	5.73280766021243e-05	0.00151235749208564	1.56338347720575
VMO1	-0.497538	-1.0806	-4.07805	5.73729058795311e-05	0.00151245358916593	1.56127934614901
LINC03126	-0.474742	-1.09762	-4.07749	5.75027574637948e-05	0.00151478928234252	1.55545749622712
HYAL3	0.698092461890317	1.95007146046172	4.07695919036931	5.76286535381469e-05	0.00151701750195543	1.62296569916007
IQCF1	-0.450383	-1.17862	-4.07623	5.78002203599226e-05	0.00152044390548501	1.5409379477037
PRDX6	-0.317525	9.12607041716206	-4.076	5.78560447096529e-05	0.00152082295907507	0.989920392123507
LOC100887080	-0.504478	-0.988952	-4.07544	5.79881796151811e-05	0.00152320595982023	1.55849266943518
FABP6	-0.447639	-1.1386	-4.07487	5.81228357894887e-05	0.00152565173399686	1.54163429042423
DNM2	0.324813268437358	4.70042930273715	4.07442403609195	5.82285082510849e-05	0.00152733377142596	1.51417017634257
TBCD	0.463658599765164	3.1620076294397	4.07400601431476	5.83279871497986e-05	0.00152885106646317	1.58971784959178
PWWP3B	-0.573994	-1.09165	-4.07364	5.84159148676199e-05	0.00153006364177513	1.54300583053684
LOC102723341	-0.526327	-1.06784	-4.07341	5.84694531741598e-05	0.00153037438308018	1.54436563895799
KRTAP29-1	-0.592832	-0.836024	-4.07248	5.86925956991682e-05	0.00153512072597212	1.56656629103177
SLC25A1	0.601746986794315	2.67278271939843	4.07125057016436	5.89877723296119e-05	0.00154174304305196	1.59313267319332
TOMM20	-0.342863	4.65808540833693	-4.07103	5.90416049580382e-05	0.00154205250161385	1.48556866973124
LOC105373343	-0.444012	-1.19604	-4.0707	5.91216061500215e-05	0.00154304450678116	1.51730130640726
TET1	-0.55633	2.91910030395092	-4.07042	5.9188454008882e-05	0.00154369205121745	1.56962456372493
DMRTB1	-0.446299	-1.1594	-4.06868	5.9609998782799e-05	0.00155293915453235	1.51368417512556
FRRS1L	-0.611512	-0.940968	-4.06861	5.96275858583579e-05	0.00155293915453235	1.53686512799071
RFX1	0.53030554006838	3.08009840424275	4.06747327926111	5.99037835813115e-05	0.00155902674746486	1.56861541293551
NEURL1-AS1	-0.464457	-1.18905	-4.06545	6.0400968272677e-05	0.00157085294398672	1.49923235787663
H2BC10	0.865838026021676	1.32584649835823	4.06423098131701	6.07008345053898e-05	0.00157657723478916	1.57819208836645
FGD4	-0.295942	6.28840960506529	-4.06391	6.07810465897084e-05	0.00157657723478916	1.32087372889669
LOC101927879	-0.43581	-1.18964	-4.06382	6.0802442703226e-05	0.00157657723478916	1.49214348000951
LINC01304	-0.520712	-1.11093	-4.06372	6.08285758593378e-05	0.00157657723478916	1.50310866498556
TRPM1	-0.595797	-0.884	-4.06369	6.08357372064768e-05	0.00157657723478916	1.52172168183171
ARL5A	-0.375072	3.70766279445245	-4.0627	6.10803309634655e-05	0.00158150090547863	1.51064239960345
RIC8B	-0.458869	3.56823278786784	-4.06257	6.11118616871135e-05	0.00158150090547863	1.51506281005119
RIMKLA	-0.717986	1.35094508762946	-4.06223	6.11972665213932e-05	0.00158259578957648	1.56998342163986
PSMC1P3	-0.454398	-1.20528	-4.06176	6.1314079750279e-05	0.0015837050841798	1.48229397006771
NFIX	0.850845201731036	2.31452984215951	4.06171444444322	6.13264154921757e-05	0.0015837050841798	1.56459467881028
TNPO2	0.534449627892071	3.55926459646881	4.05954299395539	6.18711365051279e-05	0.00159664924437197	1.52328143676191
CFAP161	-0.408571	6.28444467141387	-4.05895	6.2019657269336e-05	0.00159935804371107	1.29773402770755
ENSA	0.278478634613137	5.29534326422435	4.05876399979685	6.20676709762123e-05	0.00159947299199191	1.41244766226991
LINC01322	-0.585333	-0.967275	-4.05822	6.2204132689699e-05	0.00160186547028831	1.49845371979273
WNT2	-0.516935	-1.12973	-4.05798	6.2266005203083e-05	0.00160233513880001	1.48039315389514
TMEM132E-DT	-0.444908	-1.20043	-4.0575	6.23865775898498e-05	0.00160431365704094	1.46793356928744
MKNK2	0.491136224551285	4.70594015601082	4.05716587572103	6.24727261102158e-05	0.00160540479231585	1.45382812647236
TRPC2	-0.471262	-1.11336	-4.05502	6.30213015087956e-05	0.00161836939440979	1.46919302463212
UBAP1L	-0.56301	-1.0304	-4.05392	6.33035738576888e-05	0.00162448206792596	1.47681639187082
DPH6	-0.744657	0.574732363424466	-4.05325	6.34748945566723e-05	0.00162774097619422	1.5389216734998
SEMA5A	-0.775873	-0.316001	-4.05295	6.3552502441314e-05	0.00162859385530351	1.52824881719213
LOC100129931	-0.442568	-1.16755	-4.05263	6.36355743512207e-05	0.00162952521818733	1.45319691318221
PSD3	-0.405708	5.8219754125299	-4.05246	6.36799685443321e-05	0.00162952521818733	1.31995457694626
LINC01933	-0.521303	-1.0837	-4.0523	6.37219708435544e-05	0.00162952521818733	1.46245250721635
LOC105373175	-0.527497	-1.11031	-4.05188	6.38300554553614e-05	0.00163115330301446	1.45936338062083
ALOX15P2	-0.515875	-1.12721	-4.05163	6.38953550279902e-05	0.00163168652805136	1.4547888034926
MRPL28	0.620704845551591	2.05263811957745	4.05015665859283	6.42791407338746e-05	0.00164032853334664	1.52402
NPTN-IT1	-0.495957	-1.0098	-4.04994	6.43363527636302e-05	0.00164032853334664	1.46123102104066
NPAS1	-0.461568	-1.19	-4.04982	6.43677745371306e-05	0.00164032853334664	1.44043126609244
LINC01798	-0.67793	-0.143621	-4.04943	6.44695690903697e-05	0.00164178329829165	1.51894945232502
POU4F1	-0.525599	-1.09861	-4.04895	6.45959200130007e-05	0.00164386096654013	1.44924057799768
ABCC9	-0.705401	-0.825482	-4.04853	6.47058795002773e-05	0.00164551891067118	1.47404298377293
GPCPD1	-0.293022	6.02146740926945	-4.04786	6.4881526098065e-05	0.00164696174104122	1.28571031776827
LINC03048	-0.513912	-1.12611	-4.04786	6.48827951835979e-05	0.00164696174104122	1.44205834072117
DLC1	0.623760504156148	2.96179488243235	4.04780157074259	6.48971635337575e-05	0.00164696174104122	1.50072831630171
UNC5D	-0.549868	-1.01271	-4.04733	6.50223258557107e-05	0.00164899851524407	1.45031133077224
CASP14	-0.541585	-1.10081	-4.04563	6.54730282171881e-05	0.00165928263781338	1.43762533362556
MTND5P33	-0.492153	-1.1674	-4.04512	6.56070259051412e-05	0.00166037551196472	1.42520344945828
LINC01012	-0.499054	-1.04168	-4.04511	6.56116654305723e-05	0.00166037551196472	1.44000412523413
LMO3	-0.558673	-1.07896	-4.04482	6.56876933001961e-05	0.00166037551196472	1.43389775604273
CCDC88A	-0.288208	4.79271412384922	-4.04479	6.56970104810395e-05	0.00166037551196472	1.37928767393135
IL25	-0.464596	-1.11326	-4.04426	6.58372358903935e-05	0.00166277508690993	1.43010864229561
ZNF568	-0.757996	0.0914740861179564	-4.04389	6.5936786278691e-05	0.00166314564487731	1.50268586813409
IGHV1-3	-0.821289	2.74448276480425	-4.04387	6.59424883977277e-05	0.00166314564487731	1.47449199122759
EPM2AIP1	-0.607109	2.01826885764777	-4.04368	6.59927774333901e-05	0.00166327163549001	1.49504544247336
C1QTNF4	-0.45605	-1.16613	-4.04299	6.61772235476019e-05	0.00166631239494511	1.4183859216617
VN1R1	-0.484844	-1.03445	-4.04289	6.62041769028078e-05	0.00166631239494511	1.43251227734616
SOX5-AS1	-0.505533	-1.12844	-4.0421	6.64175640409133e-05	0.00166809860469316	1.41892472436271
LINC00517	-0.530536	-1.10766	-4.04206	6.64273096650172e-05	0.00166809860469316	1.42272681096223
LINC02465	-0.584405	-1.05823	-4.042	6.64426259786829e-05	0.00166809860469316	1.42756028177912
LINC00923	-0.726712	-0.603714	-4.04195	6.64568449067615e-05	0.00166809860469316	1.46866961066077
EPM2A-DT	-0.650145	-0.746094	-4.04166	6.65364652188483e-05	0.00166849324301236	1.45811462840823
OLFML1	-0.44591	-1.17862	-4.04143	6.65983932781336e-05	0.00166849324301236	1.41133371047156
XKRX	-0.467092	-1.0208	-4.04131	6.66308490497384e-05	0.00166849324301236	1.42879115099544
ASIC2	-0.496281	-1.10525	-4.04122	6.66543104269682e-05	0.00166849324301236	1.41953819254757
PTBP1	0.277357364174242	6.36166195124312	4.0405837183514	6.68266619989601e-05	0.001671668039459	1.24895819977526
CHRNA3	-0.539457	-1.04374	-4.04015	6.69438915465863e-05	0.00167243749841581	1.42228118807401
ANKRD24	-0.544898	-1.02522	-4.04011	6.69565354819117e-05	0.00167243749841581	1.42357608661267
CARD6	0.394450189950374	3.94734623205873	4.03996692208585	6.69940515268682e-05	0.00167243749841581	1.4301350370968
PPP1CA	0.335317820638456	4.71202557369811	4.03938656310493	6.71519164427123e-05	0.00167523958940848	1.38256541348187
MMP13	-0.446689	-1.17194	-4.03908	6.72352355910963e-05	0.00167579366198921	1.40051283974783
LOC101927314	-0.677771	-0.822357	-4.03888	6.72891961301376e-05	0.00167579366198921	1.44019521084514
AP3D1	0.424369643891632	4.32249976826691	4.03880292402368	6.73110302117012e-05	0.00167579366198921	1.40732118095945
ZNF684	-0.62355	-0.506531	-4.03858	6.73731972396627e-05	0.00167620497902093	1.46577053690422
AMIGO1	-0.650622	-0.7634	-4.03737	6.77033484809961e-05	0.00168286966126096	1.44225499282962
LINC01098	-0.444685	-1.20353	-4.03726	6.7732731314844e-05	0.00168286966126096	1.39130872444913
AGBL4	-0.57469	-0.98537	-4.03703	6.77976081708566e-05	0.00168334264181893	1.41588818202474
GET3	0.435239052765073	3.79740186993899	4.03670527172772	6.7885863867413e-05	0.00168439506279672	1.42658275768605
LINC01738	-0.462439	-1.16498	-4.03586	6.81201312217765e-05	0.00168906648124651	1.3927495569562
MOSPD3	0.685580502445522	1.02019805972827	4.03523481752219	6.8291601330831e-05	0.00169217556280079	1.47250858051806
SLC5A1	-0.503241	-1.10661	-4.03464	6.84573528798491e-05	0.00169513884858653	1.39476465565006
ZNF230-DT	-0.551449	-0.82114	-4.03414	6.8594804709765e-05	0.00169739785616711	1.42251172909626
OR2J2	-0.457035	-1.18721	-4.03393	6.86526945339869e-05	0.00169760809608743	1.38211241357885
MAN2B1	0.410829440346788	3.87483646721505	4.03377502058596	6.8696677728073e-05	0.00169760809608743	1.41102544135671
SPATA4	-0.504356	-1.13649	-4.03353	6.87654855965862e-05	0.00169760809608743	1.38873982177737
TNS1	-0.392347	7.00651674083837	-4.03331	6.88270938611669e-05	0.00169760809608743	1.12089886018198
CMPK2	0.720293586523287	2.64743138925843	4.03328040833907	6.88344440682475e-05	0.00169760809608743	1.45506310606554
DPYD-AS2	-0.468388	-1.04405	-4.03248	6.90592488321143e-05	0.00170200921853215	1.39357502059364
RPL41	-0.304015	7.65202182560794	-4.03214	6.91518470303756e-05	0.00170314830761197	1.03862452105535
SIGLEC8	-0.499349	-1.10314	-4.03145	6.93478801130348e-05	0.00170651025591422	1.3823713205496
ITGB2	0.600801190855327	4.31294702309855	4.0313263364743	6.93812921975907e-05	0.00170651025591422	1.38392388255106
ZNF626	-0.722361	0.89861770944903	-4.02991	6.97802012795754e-05	0.00171517305983171	1.45401426172937
CEMIP	-0.762655	1.79479595680223	-4.02969	6.98420942479685e-05	0.00171554607690562	1.44679872570775
NOG	-0.502997	-1.05458	-4.02948	6.9900838459736e-05	0.00171584130342141	1.38040959272417
LINC01531	-0.483149	-1.10397	-4.02862	7.01462414585441e-05	0.00172071494912535	1.37329721870855
CDK14	-0.356131	4.99446482039928	-4.02824	7.02521305191964e-05	0.0017211374450566	1.30077187165378
TMEM14B-DT	-0.46223	-1.16792	-4.02806	7.03037140265912e-05	0.0017211374450566	1.36151308889041
TRAV10	-0.418646	-1.20807	-4.02806	7.03040729694708e-05	0.0017211374450566	1.35550711867913
SCART1	-0.530131	-1.03454	-4.02771	7.04033561792678e-05	0.00172241975057633	1.37564972045518
SLIT3	-0.675449	-0.735434	-4.02745	7.04791362713209e-05	0.00172312572713412	1.40591661043308
CPNE1	0.471080674752496	3.34120574777726	4.02691946625383	7.06297542996361e-05	0.00172565923978126	1.40953881131433
CDKL1	-0.370319	5.60692840836972	-4.02666	7.07037367637107e-05	0.00172631823233842	1.24187505521332
APLF	-0.316617	6.8734300655731	-4.02618	7.08416757104933e-05	0.00172758586115192	1.11299219292509
CRYM	0.966657669599069	1.95948884295381	4.02612453567376	7.08572185699335e-05	0.00172758586115192	1.43733260265821
LOC100128059	-0.505464	-0.936804	-4.02594	7.0909567467227e-05	0.00172758586115192	1.37851379661017
UPRT	-0.520766	2.49633041372019	-4.02582	7.09438341761642e-05	0.00172758586115192	1.41949458304293
DESI1	0.481072058815808	3.46237070112638	4.02505417447224	7.11645956029779e-05	0.00173181330664848	1.39836442626058
COX5B	0.616483022821166	2.40789317121246	4.02444909542921	7.13389171889136e-05	0.00173458262422743	1.42624167571666
ASH2L	-0.255796	5.33331597564731	-4.02433	7.1372864909527e-05	0.00173458262422743	1.26109012029893
LINC02910	-0.681055	2.0152344058593	-4.02345	7.16278202511137e-05	0.00173684817173907	1.42073552328612
S100A2	-0.44526	-1.15909	-4.02343	7.16336932095687e-05	0.00173684817173907	1.34503605584115
G6PC2	-0.524632	-0.848263	-4.0232	7.16999865175821e-05	0.00173684817173907	1.38206398630901
SORCS1	-0.548021	-1.00614	-4.02306	7.17400188459283e-05	0.00173684817173907	1.35902956567296
PRAMEF31P	-0.454398	-1.20528	-4.023	7.17587528755017e-05	0.00173684817173907	1.33764372318912
OR4F14P	-0.460753	-1.18062	-4.02294	7.17740707771916e-05	0.00173684817173907	1.34126114187649
LOC124903055	-0.488052	-1.15666	-4.02273	7.18371698019191e-05	0.00173684817173907	1.34391489091331
YBX3	0.245856555747375	7.42148500438975	4.02266201796539	7.18561415902973e-05	0.00173684817173907	1.06160168164997
CTSD	0.460720953196858	4.74917282534912	4.02253940110696	7.18917602811227e-05	0.00173684817173907	1.32116272804081
WBP2NL	-0.500094	-1.06538	-4.02207	7.20287504801306e-05	0.00173898683541147	1.35004848121488
PLPPR4	-0.504414	-1.09764	-4.02191	7.20749949211985e-05	0.00173898683541147	1.34781331992788
HS6ST2	-0.467396	-1.1284	-4.02067	7.24363959265078e-05	0.00174655898306843	1.33938062527535
OR2H1	-0.470421	-1.15976	-4.0201	7.26025507624959e-05	0.00174874248214698	1.33513406768079
ABCD1	0.655736406356942	2.58311262782999	4.02002979556009	7.26244664976197e-05	0.00174874248214698	1.40769605247142
CCDC110	-0.486649	-1.10763	-4.01964	7.27384136218815e-05	0.00174874248214698	1.3416090430309
ZFYVE9P1	-0.473255	-1.19522	-4.01963	7.27429691516737e-05	0.00174874248214698	1.32695813078386
MTND2P13	-0.505396	-1.1448	-4.01955	7.27650594390444e-05	0.00174874248214698	1.33423464039116
TRPM7	-0.288683	5.29765920608865	-4.01939	7.28138001838585e-05	0.00174876937236864	1.24457230443662
THBS2	-0.54148	-1.0577	-4.01921	7.28666669177962e-05	0.0017488952565721	1.34203061981039
LINC01193	-0.497777	-1.10091	-4.01893	7.29485039631587e-05	0.00174971584750824	1.33839328908558
FSTL5	-0.46573	-1.14464	-4.01808	7.31999771465813e-05	0.001754601540977	1.3293246173123
LIM2	-0.509684	-1.08381	-4.01771	7.33090929609789e-05	0.00175607078389633	1.33397732160734
TLCD3B	-0.490148	-1.12694	-4.01628	7.37320939348075e-05	0.00176505212090874	1.32490358358308
CERS6	-0.586038	2.42060676489093	-4.01571	7.39028634703047e-05	0.00176798759111174	1.38422805804146
TTLL12	0.761733056754834	1.3517253076092	4.01456872735373	7.42434814344712e-05	0.00177392661548476	1.39818175673023
XKR7	-0.468199	-1.08091	-4.01445	7.42790183162755e-05	0.00177392661548476	1.32079083855313
XPO6	0.316645808098508	5.17996441155678	4.01439335006432	7.42960387401437e-05	0.00177392661548476	1.25456635754752
MIR223HG	-0.468345	4.19170873736233	-4.0139	7.44429553765944e-05	0.00177582008656258	1.29924457637239
H2AC6	-0.364555	10.3663975307122	-4.01376	7.44856305061523e-05	0.00177582008656258	0.524938254700399
TEC	-0.432027	4.04561301058943	-4.01365	7.45204170086852e-05	0.00177582008656258	1.30882488158822
NEXN-AS1	-0.690908	1.74715098378593	-4.01297	7.47249332213839e-05	0.00177950719806613	1.38709172176283
GNG12-AS1	-0.578136	-0.959962	-4.01281	7.47720605254625e-05	0.00177950719806613	1.33024516213844
LINC02953	-0.520206	-1.17377	-4.01245	7.48807702201671e-05	0.00178053259710266	1.30453921307902
TLX2	-0.448532	-1.15506	-4.01235	7.49121197789775e-05	0.00178053259710266	1.30336898392602
HS2ST1	-0.513496	3.91309423409482	-4.01135	7.52122353488814e-05	0.00178563452029536	1.30631381172505
ACTN2	-0.677117	-0.820396	-4.01132	7.52240238248711e-05	0.00178563452029536	1.3411150500845
HCST	0.608812752515043	2.33266518461317	4.01029333973957	7.5534856389589e-05	0.00179185464879747	1.37608740661145
SHLD3	-0.562216	-0.623587	-4.00957	7.57562334329069e-05	0.00179594603235843	1.34966546397499
DRAIC	-0.835121	-0.522745	-4.00906	7.59103054628867e-05	0.00179843757239234	1.35733092710001
PSME3IP1	-0.295748	4.97609009740901	-4.00822	7.61692318472669e-05	0.00180130284160842	1.22750583035228
ZNF503-AS1	-0.649015	-0.882544	-4.00814	7.61921108467351e-05	0.00180130284160842	1.31948248380111
UBE2C	0.55294745716422	3.18990450550038	4.00795757211263	7.62493570460835e-05	0.00180130284160842	1.3469251548341
LINC01676	-0.48594	-1.16566	-4.00767	7.63375774106066e-05	0.00180130284160842	1.28735897422542
IKBKB-DT	-0.457119	-1.15764	-4.00762	7.63521585104015e-05	0.00180130284160842	1.28787115557322
SH3BGRL	-0.3294	10.7563768809684	-4.00762	7.63538906347136e-05	0.00180130284160842	0.428531192385095
LINC01892	-0.449473	-1.15703	-4.00755	7.63746126132646e-05	0.00180130284160842	1.28757635237059
LOC101928251	-0.486724	-1.1386	-4.00708	7.65191453335408e-05	0.00180355330868953	1.28856956210581
FLT3	-0.710805	-0.426526	-4.00651	7.66942698921694e-05	0.00180652147465057	1.35359049138446
ZNF567-DT	-0.718078	0.576440370721134	-4.00629	7.67627826719284e-05	0.00180697622133241	1.36885934855857
LINC01996	-0.412536	-1.2077	-4.00579	7.69187801695114e-05	0.00180948843394286	1.27298478339152
SMC2-DT	-0.52661	-1.04342	-4.0054	7.70377548140485e-05	0.00181112703731209	1.29379933795785
KRT72	-0.468498	-1.13059	-4.00442	7.73438990379231e-05	0.00181716101117761	1.27857059492913
DDX20P1	-0.435632	-1.20528	-4.00396	7.74860539985308e-05	0.00181908303357885	1.26707795168706
HSP90B2P	-0.561174	-1.10416	-4.00384	7.75247793570855e-05	0.00181908303357885	1.28118415778057
DCAF11	0.371939124291778	3.81998470387503	4.00342392202226	7.76545455443476e-05	0.00182096438153227	1.30160036278396
CSPG5	-0.502301	-1.09519	-4.00278	7.78563247335244e-05	0.00182453092333407	1.27711459053083
SYBU	-0.638781	-0.738795	-4.00229	7.80109756162618e-05	0.00182698918787013	1.31255499755554
CPA1	-0.511101	-1.09566	-4.00185	7.8149278264272e-05	0.00182880714658846	1.27435179715903
OR2T11	-0.429281	-1.14691	-4.00172	7.81882038054542e-05	0.00182880714658846	1.26569686103805
PSMA3-AS1	-0.366697	3.94689612315212	-4.00121	7.83493527237359e-05	0.00183140988588226	1.26970498839416
XXYLT1-AS2	-0.721954	0.359272364069955	-4.00095	7.84305747602737e-05	0.00183186597890762	1.34921380647292
PAM	0.647203049287891	3.14884162315875	4.00083289916767	7.84686341926281e-05	0.00183186597890762	1.32292049431705
COL22A1	-0.680701	-0.875766	-4.00043	7.8596985058349e-05	0.00183369662345152	1.29387227426276
NRG3	-0.521571	-1.03148	-3.99953	7.88813793343178e-05	0.00183703812231189	1.27057685367837
NME2P2	-0.456702	-1.20491	-3.99953	7.88817268614236e-05	0.00183703812231189	1.25080319050871
CASC22	-0.472229	-1.17276	-3.9995	7.8890286991064e-05	0.00183703812231189	1.25477796174875
EDAR	-0.495133	-1.0977	-3.9988	7.91142384022096e-05	0.00184108559100503	1.26297567212537
PSMB4	0.499090052287237	3.46464193121125	3.99851	7.92043131380471e-05	0.00184201443132069	1.30109866742098
CNGA3	-0.502512	-1.10351	-3.99801	7.936333876214e-05	0.00184454463672361	1.25944213468362
CLCA4-AS1	-0.660307	-0.386559	-3.99762	7.94894971001635e-05	0.001846308230558	1.3228061791011
LY86-AS1	-0.557263	4.1703322274316	-3.99696	7.97008468157024e-05	0.00184956562829937	1.2346464469103
MTND1P9	-0.452053	-1.17436	-3.99687	7.97304719132374e-05	0.00184956562829937	1.24451465700947
TBCK	-0.421388	4.00557477186776	-3.99663	7.98067791953133e-05	0.00184967729946321	1.24847979546901
LOC105372980	-0.427456	-1.17555	-3.99654	7.98360252614017e-05	0.00184967729946321	1.24252875878086
TMPRSS7	-0.501242	-1.11419	-3.99619	7.99476104573611e-05	0.00185109467289736	1.25171399895735
ZNF726	-0.639934	-0.357963	-3.99548	8.01765686159949e-05	0.00185402879071051	1.31782182490742
KCNAB2	0.479974133892755	4.04491146280665	3.9953875636351	8.02060332805121e-05	0.00185402879071051	1.26132876011975
KRT6C	-0.453873	-1.19832	-3.99523	8.02555959954751e-05	0.00185402879071051	1.23562750706017
MUTYH	-0.489989	-1.07373	-3.99517	8.02762860745522e-05	0.00185402879071051	1.25032056246254
SUCNR1	0.610667034686259	5.31641774089353	3.99371253333885	8.07477778351245e-05	0.00186273923537591	1.17929670161121
MEF2C	-0.26724	6.73395083579357	-3.99369	8.07548843395905e-05	0.00186273923537591	1.00957755895979
PACRG	-0.556844	-0.92761	-3.99317	8.09243840086629e-05	0.00186547723136605	1.26346306239645
MAZ	0.523108686552116	3.04643461497359	3.9919716149409	8.13145139499993e-05	0.00187329459301874	1.29287
PLEKHG4	-0.533155	-0.871222	-3.99161	8.14331301162611e-05	0.00187392755843648	1.2573793179249
FAM83D	-0.726611	1.74523789719842	-3.99158	8.14440494326186e-05	0.00187392755843648	1.30943731554895
ARHGAP5	-0.264791	5.86936129537346	-3.99106	8.16140033141284e-05	0.00187597211856303	1.08956961063261
CCR4	-0.445228	4.63446741314805	-3.99099	8.1635081026734e-05	0.00187597211856303	1.18586709945981
MAPK8IP2	-0.545836	-1.02595	-3.99014	8.1913494237552e-05	0.00188010534844107	1.23947340130156
LOC105377203	-0.44165	-1.14464	-3.99013	8.19173399462371e-05	0.00188010534844107	1.22435314295126
NTM	-0.545028	-1.03602	-3.9896	8.20919054465299e-05	0.00188293501049811	1.23434101878061
RAD23A	0.675437108655319	2.84093848376923	3.98911067107611	8.22540740321309e-05	0.00188415417060714	1.28938681558687
GNAI1	-0.632911	2.33593857278228	-3.98906	8.22717854203046e-05	0.00188415417060714	1.28868193263047
CASC9	-0.486365	-1.13489	-3.98897	8.22989839783742e-05	0.00188415417060714	1.2227204718779
BARD1	-0.322842	6.73685083513305	-3.98853	8.24454415080337e-05	0.00188633115455328	0.986538246883327
CCL24	-0.443485	-1.15574	-3.98777	8.26984721518403e-05	0.00189094227544202	1.21441578773632
MLXIP	0.493808724707421	6.83514467605179	3.98686524037516	8.29987050145272e-05	0.00189547424005767	1.00953758203503
UMODL1	-0.533872	-1.08174	-3.98686	8.2999906813701e-05	0.00189547424005767	1.22016232987384
GJE1	-0.431008	-1.20285	-3.98626	8.31996971659673e-05	0.00189885598466666	1.20096261383773
GPR119	-0.484202	-1.13375	-3.98599	8.3289116102894e-05	0.00189971610032949	1.21103162240965
SPAG8	-0.488729	-1.01881	-3.98581	8.33516277788935e-05	0.0018999618096192	1.2239533116661
OR6K3	-0.496337	-1.06769	-3.98556	8.34331174635445e-05	0.00190063954063045	1.21645096045458
SCN8A	-0.754519	-0.694279	-3.98488	8.36625539145971e-05	0.00190369254015558	1.25390286375879
TRIM29	-0.623069	-0.897304	-3.98485	8.36708174884567e-05	0.00190369254015558	1.23259318128033
ZNF467	0.824937531857983	1.30698046470307	3.98467420195383	8.37314651829064e-05	0.00190389279532303	1.29015377160534
RPL35AP6	-0.419323	-1.11578	-3.98444	8.38107045282839e-05	0.00190392002066527	1.20697368296479
FBXL13	-0.617439	2.9016796523913	-3.98436	8.38363562283031e-05	0.00190392002066527	1.25334180738932
LOC124900193	-0.683051	0.83593964252136	-3.98403	8.39494232650008e-05	0.00190530946918255	1.28880028134525
SALL3	-0.481142	-1.16255	-3.98378	8.40334963569336e-05	0.00190603956344615	1.19897418399203
LINC00491	-0.486859	-1.12757	-3.98318	8.42350976400017e-05	0.00190790153810321	1.19999125142392
PIANP	-0.534049	-1.07485	-3.98309	8.42647555242381e-05	0.00190790153810321	1.20631390084897
ZAR1L	-0.437204	-1.18236	-3.98307	8.42714529383861e-05	0.00190790153810321	1.19397547120893
POLI	-0.457966	4.09960432330559	-3.98272	8.43911271319761e-05	0.00190943374648209	1.19099206929816
FAM131B	-0.680936	-0.463745	-3.98242	8.44927985406289e-05	0.00191055698769026	1.26368666398169
AHR	0.540072035891605	3.1208400426462	3.98168171492691	8.47421863560913e-05	0.00191430923497308	1.25305794252812
MTND5P1	-0.461612	-1.15909	-3.98162	8.47629980955891e-05	0.00191430923497308	1.18976834659768
ANKRD61	-0.459724	-1.07676	-3.98135	8.48554343595405e-05	0.0019152189677634	1.19947709988936
ESYT2	-0.281849	6.2658154143522	-3.98057	8.51211283871289e-05	0.00192003567360697	1.0096293759469
PNLIP	-0.440691	-1.16672	-3.98034	8.51984214709432e-05	0.00192059940654142	1.18410418262196
SRPK3	-0.529015	-1.0152	-3.97932	8.55477833516233e-05	0.001927291840637	1.19925453442417
LINC02873	-0.44027	-1.18077	-3.97899	8.56616424788886e-05	0.00192867371864485	1.17879650653508
LIPG	-0.616536	-0.909229	-3.97835	8.58797666250654e-05	0.00193239999387601	1.2066316800811
ARPP21	-0.642815	-0.88991	-3.97713	8.63029470759578e-05	0.00193997148501019	1.2046189066283
GSDMC	-0.533638	-1.01171	-3.97707	8.63219161948329e-05	0.00193997148501019	1.1891677126228
AGO2	0.361672156318424	6.35953866353779	3.97684335879571	8.64008981322986e-05	0.00194055888759282	1.01410422035334
MPO	0.928171291751626	0.703999835980207	3.97520493148095	8.69695447296496e-05	0.00195213668799645	1.24634684002809
ABCG8	-0.540476	-1.02929	-3.97441	8.72484390778605e-05	0.0019572004763697	1.17963617981512
MFSD6L	-0.44336	-1.12611	-3.9735	8.75666499759325e-05	0.00196065515965209	1.16483763210911
RGS7BP	-0.573747	-0.924606	-3.97347	8.75747218047006e-05	0.00196065515965209	1.18856248823023
DLG2	-0.786634	0.904385739723995	-3.97343	8.75881615557538e-05	0.00196065515965209	1.25069941053162
AANAT	-0.431214	-1.09666	-3.97335	8.76160099392483e-05	0.00196065515965209	1.16694556294753
CLVS1	-0.594916	-0.971759	-3.97283	8.78013095131872e-05	0.00196360516927117	1.18180239456329
GRIA1	-0.577104	-0.951244	-3.97209	8.80616082996435e-05	0.00196822786365156	1.17875955587587
LINC01859	-0.4534	-1.15817	-3.97158	8.82395943518615e-05	0.00197004175582232	1.15595525613997
TBC1D10B	0.495931315891313	3.12770724904533	3.97155233772578	8.82500595917355e-05	0.00197004175582232	1.21538557720598
RARA	0.657766526302699	2.75316709888764	3.97123670162589	8.83615503685856e-05	0.0019713322312486	1.22698403139318
LINC01845	-0.465499	-1.15137	-3.97076	8.85287985676793e-05	0.00197386432362011	1.15190650964955
SECTM1	0.802115872381382	1.91699453514002	3.96978083595056	8.88775321982295e-05	0.00198043734064526	1.23462448916135
LMOD3	-0.739995	-0.39003	-3.96921	8.90811950807138e-05	0.00198377176819525	1.22130205176999
PEAK3	0.667176568325926	0.0949931960723057	3.96898939129721	8.91592312758354e-05	0.00198430623691589	1.20859449857794
ADCY1	-0.679036	-0.755847	-3.96883	8.92153026326953e-05	0.00198435151016223	1.1908630963874
ERN1	-0.47801	3.91780702254416	-3.96796	8.95258662433597e-05	0.00199005378946044	1.14697686094001
CHRM5	-0.469751	-1.13759	-3.96738	8.97333905735155e-05	0.00199346011412017	1.14325045776723
IL32	0.705934595357578	3.06980377589614	3.96655026798728	9.00327286477265e-05	0.00199817429514526	1.20197352742366
GPAA1	0.679298582128969	1.64152095066208	3.96648998047122	9.00544212860247e-05	0.00199817429514526	1.22422839554859
GMCL1P2	-0.470671	-1.124	-3.96565	9.03574957730871e-05	0.00200270380790425	1.13789788815549
IFNGR1	0.499957014503173	5.10127656183748	3.9656210454749	9.03676327459654e-05	0.00200270380790425	1.08778963007056
TWIST2	-0.496683	-1.11402	-3.96484	9.06491479668423e-05	0.0020077310082258	1.13496169016478
LINC02092	-0.45906	-1.1563	-3.96465	9.07199111086677e-05	0.00200808714631254	1.12914259129824
LOC101928392	-0.465354	-1.14546	-3.96398	9.09604201636488e-05	0.00201219792123465	1.12701615014665
IL13RA2	-0.680019	-0.509414	-3.96346	9.11493906997911e-05	0.00201468743871892	1.18989187508147
KHDC1-AS1	-0.608152	-0.878945	-3.96328	9.12176345256059e-05	0.00201468743871892	1.15543459003922
MARK2P4	-0.468245	-1.16672	-3.96322	9.12375472629366e-05	0.00201468743871892	1.12342459762522
ITPK1-AS1	-0.518405	-1.11583	-3.96246	9.15168540355213e-05	0.00201964057325265	1.12834196145687
LINC01405	-0.489844	-1.16298	-3.96134	9.19272491827605e-05	0.00202747894563924	1.11695679553817
PCDHB4	-0.433776	-1.19243	-3.96094	9.20742151172692e-05	0.00202950139708065	1.11080106372059
OSBPL10-AS1	-0.456382	-1.11893	-3.96058	9.2206497567864e-05	0.00203119796261974	1.11939598209142
PTK2B	0.332116258108329	5.08330489481661	3.9603896471984	9.22752711751236e-05	0.00203149430940821	1.06336313112958
MCHR2	-0.44745	-1.17541	-3.95996	9.24322982197281e-05	0.00203373208821142	1.10795947533516
FTH1P2	0.838938211826661	1.07789915244594	3.9591022578607	9.27505450131805e-05	0.00203891232718946	1.19749164091568
KANK2	0.672616329609919	2.58165	3.95902596370647	9.27787838008165e-05	0.00203891232718946	1.1870002264781
CLCN3	-0.341616	8.77288188158496	-3.95839	9.30157184654724e-05	0.00204172678225548	0.599722497114621
HCN3	-0.520033	-0.978297	-3.95838	9.30180520318454e-05	0.00204172678225548	1.12664315268485
GKAP1	-0.667543	1.89344814498944	-3.95707	9.35060123824097e-05	0.00205121134211879	1.18304706908653
DHTKD1	0.451910597628017	3.30642143522072	3.95677881467336	9.36141901321547e-05	0.00205235838210925	1.15589393534437
MAFB	0.624269420370227	3.50372628747668	3.95649018880452	9.37220062673918e-05	0.00205349613016179	1.1494295724526
ST3GAL2	0.645208835304889	2.28358731173147	3.95594565107389	9.39257391240265e-05	0.00205673285158766	1.1810836587719
SBF1	0.466397103815596	3.87145990642566	3.95515703756331	9.42215353234773e-05	0.00206198046492773	1.12328076266006
NCF2	0.499230843747585	5.44142467178689	3.95470542124457	9.43913270852416e-05	0.0020644659399787	1.01989218369533
RN7SL685P	-0.411865	-1.2077	-3.9545	9.44687666996731e-05	0.00206469428364651	1.08424623638254
TM9SF2	-0.349867	4.70672044685206	-3.95438	9.45142173849407e-05	0.00206469428364651	1.04868394655192
LOC100505851	-0.42176	-1.18547	-3.95419	9.45850926716355e-05	0.00206477413400698	1.08623396779185
APH1B	-0.615029	2.19273142493756	-3.95396	9.46730288488411e-05	0.00206477413400698	1.16604051269426
MTCO1P51	-0.453978	-1.18826	-3.95374	9.47562508798248e-05	0.00206477413400698	1.08591545133222
EXPH5	-0.709546	-0.529864	-3.95372	9.47628209586483e-05	0.00206477413400698	1.15573551564463
CCM2	0.426046390589798	3.69851660326023	3.95362419936474	9.47990084945202e-05	0.00206477413400698	1.12613723939579
LINC01285	-0.491895	-1.0951	-3.95216	9.535519236191e-05	0.00207565700884058	1.09190932221717
LINGO1	-0.529023	-1.07196	-3.95191	9.54484023623773e-05	0.00207645511347821	1.09410067374177
PSMA8	-0.498211	-1.06487	-3.9512	9.57199139707791e-05	0.00208112888148902	1.09291977858324
FPR1	0.838912073775112	2.4707054300417	3.95043971234698	9.60094668038247e-05	0.00208618913607695	1.15977440382093
EFCAB6	-0.730215	0.977562328128383	-3.95018	9.61104605013179e-05	0.00208714862834382	1.16778439400372
AMFR	0.504008657474763	7.29916480033372	3.94965807751184	9.63088080370602e-05	0.00209021988696036	0.817702901261315
MDFIC2	-0.46947	-1.15945	-3.9495	9.63711605328977e-05	0.00209033771830424	1.07270726906443
LOC105375589	-0.442831	-1.12853	-3.94926	9.64633934116581e-05	0.00209110314808908	1.07818733474873
JDP2	0.752821011709651	1.78350080356102	3.94796375765841	9.69607209765617e-05	0.0021006440092633	1.15714944182374
DEFA4	0.82492196291923	0.42088731199308	3.94692870378533	9.73610296000215e-05	0.0021080729534033	1.14002636565443
GRAMD4P5	-0.406522	-1.20611	-3.94619	9.76491953839186e-05	0.00211306644247982	1.05443505738476
OR10H1	-0.574968	-1.01529	-3.94592	9.77532899722434e-05	0.00211407321222657	1.07800780590619
KRT78	-0.474926	-1.15574	-3.94474	9.821107834102e-05	0.00212168847800544	1.05722186797788
SPTAN1	0.347487144837859	5.95659969178589	3.94444767313569	9.83269641171903e-05	0.00212168847800544	0.932169087377059
TRIM71	-0.510733	-1.019	-3.94445	9.83272795720849e-05	0.00212168847800544	1.07068270274669
CER1	-0.429244	-1.20043	-3.94432	9.83749665255685e-05	0.00212168847800544	1.04726474273629
HOXC9	-0.417111	-1.20838	-3.94428	9.83942998214495e-05	0.00212168847800544	1.04663639962123
HDGFL1	-0.43031	-1.19832	-3.94397	9.85133389489046e-05	0.00212300870474277	1.04673509804583
LOXHD1	-0.482746	4.28521321307212	-3.94354	9.86812017833224e-05	0.00212537893952326	1.03351
ARMC9	-0.741133	-0.572636	-3.94286	9.89514385844837e-05	0.00212995001623646	1.11335595944959
CLCN1	-0.499845	-1.10553	-3.94262	9.9044777817197e-05	0.00212999220873405	1.05545215312925
SLC25A27	-0.478998	-1.13406	-3.94256	9.90694050573977e-05	0.00212999220873405	1.05295608123415
GALNT17	-0.509477	-1.10593	-3.94231	9.91652064871953e-05	0.00213080439591737	1.05354848441587
OR1D2	-0.508067	-1.11879	-3.94142	9.95163710923944e-05	0.00213709952003211	1.05069205052729
PTH1R	-0.476417	-1.13823	-3.94124	9.95875997785612e-05	0.00213737921628774	1.0458764360143
TNFRSF10C	0.771685967930168	0.805680463707673	3.94022621104994	9.99914206356335e-05	0.00214420614945457	1.12865482161304
LOC100419928	-0.508648	-0.965651	-3.94015	0.000100022469746084	0.00214420614945457	1.06549960674257
EBAG9P1	-0.425674	-1.20074	-3.93998	0.000100090514594807	0.00214441299705398	1.03364936771822
CNTF	-0.467089	-1.04292	-3.93925	0.000100381476018847	0.00214855499082106	1.05032383032216
CMPK1	-0.311426	9.37047058915712	-3.9392	0.00010040085954602	0.00214855499082106	0.429089705248077
SLC17A6-DT	-0.519804	-1.12959	-3.93882	0.000100551987412655	0.00215053586591003	1.0407815539335
SNAP25	-0.782117	-0.426684	-3.93829	0.000100763215481742	0.00215379906805618	1.10646623331785
NFKB2	0.712235963930496	2.34161562258545	3.93785319197749	0.0001009387617954	0.00215539319583373	1.11585280929464
BLTP3B	0.384728840163995	3.93334768928812	3.93781224007683	0.000100955184816568	0.00215539319583373	1.05692256899979
TRAPPC13	-0.564429	2.29564137221797	-3.93736	0.000101136456828079	0.00215657266080357	1.10404139511025
LOC124902623	-0.446168	-1.15492	-3.93724	0.000101183437816395	0.00215657266080357	1.02951610224658
METTL25	-0.408746	3.85133477648315	-3.9372	0.000101200073798781	0.00215657266080357	1.03897679697873
CSPG4P13	-0.434471	-1.18721	-3.93709	0.000101245337052049	0.00215657266080357	1.02394670863798
CEP128	-0.359881	3.77240137626062	-3.93621	0.000101598864381672	0.0021614123134157	1.04202443860234
FGF22	-0.446889	-1.20647	-3.93612	0.000101635041556175	0.0021614123134157	1.01760058020691
TCERG1L	-0.48354	-1.11857	-3.93605	0.000101662690123258	0.0021614123134157	1.03071126190511
MFRP	-0.447071	-1.16466	-3.93594	0.000101707980980947	0.0021614123134157	1.0230444839908
PARD6G-AS1	-0.519505	-1.00747	-3.93561	0.000101841830238286	0.00216146334389427	1.04196565914541
CDH4	-0.529398	-1.00437	-3.93551	0.000101881092153459	0.00216146334389427	1.04173811996471
PGPEP1	0.436638993986553	3.91498845917996	3.93549907565546	0.000101886962809242	0.00216146334389427	1.04945404799408
KCNQ5-AS1	-0.481053	-1.16672	-3.93478	0.000102176920789381	0.00216597960914391	1.02026950918667
LINC01910	-0.450359	-1.182	-3.93468	0.000102217816639791	0.00216597960914391	1.01544529255493
ZC3H7B	0.468955687513182	3.7668206604441	3.9342107779246	0.000102409438730505	0.00216878858654072	1.0529817629747
FGF13-AS1	-0.431196	-1.17194	-3.93377	0.000102589641535092	0.00217135263196061	1.01335924249308
GADD45B	0.76641521028585	1.17384342215735	3.9335362121111	0.000102684024882971	0.00217209836506477	1.10787115173424
CEACAM7	-0.456778	-1.14139	-3.93283	0.000102972873434352	0.00217695443768351	1.01439312188266
UBXN2A	-0.361384	5.36707214816242	-3.93234	0.00010317384594069	0.0021799481994442	0.913651493898648
HSPA12A	-0.731644	-0.614261	-3.93218	0.000103236289061545	0.00218001322997013	1.06715737924174
LINC00710	-0.498206	-1.09844	-3.93105	0.000103700796427015	0.00218777287965764	1.01328686889884
KRTAP5-9	-0.422377	-1.19311	-3.931	0.000103722906799301	0.00218777287965764	1.00128613988201
VEZTP1	-0.460262	-1.14696	-3.92979	0.000104222544363458	0.00219603635581387	1.00537885890611
SYT6	-0.550585	-1.07713	-3.92974	0.000104241937968595	0.00219603635581387	1.01305314959603
CCN6	-0.433454	-1.17034	-3.92961	0.000104294085413087	0.00219603635581387	0.999619395137917
ASAP2	-0.362251	7.67049733950441	-3.92937	0.000104395018714069	0.00219690193536851	0.649638808595772
AKR1B15	-0.479408	-1.13179	-3.92918	0.000104475863956952	0.00219692172951586	1.00351161060311
ZNF516	0.772730228291482	1.96302445432617	3.92907989811944	0.000104515610845384	0.00219692172951586	1.08925615896231
FOS	0.998703370851085	2.34455250342242	3.92847637393995	0.000104766033482535	0.00220068004142166	1.08350831574049
CPLX2	-0.544123	-1.03367	-3.92836	0.000104814263723285	0.00220068004142166	1.01252801564501
OR5H14	-0.512509	-1.09945	-3.92635	0.000105652991257553	0.00221691945894735	0.997364144351064
BEND6	-0.567541	-0.864818	-3.92622	0.000105708457399292	0.00221691945894735	1.02221257127393
FSTL4	-0.682306	1.90223072087955	-3.92577	0.000105894864392115	0.00221956119304066	1.07101518590524
LINC01159	-0.470435	-1.14147	-3.92521	0.000106130446650125	0.00222323004100736	0.985943387350294
LOC105375421	-0.445463	-1.15574	-3.92474	0.000106331180033512	0.00222616510444163	0.983783184866118
HCRTR2	-0.416095	-1.18789	-3.9245	0.000106428196208946	0.00222692662175778	0.977207971882313
INHBA-AS1	-0.758452	0.623564716118607	-3.92424	0.00010654162788045	0.00222744002681881	1.07639174737862
KDF1	-0.456931	-1.10109	-3.92416	0.000106574046269828	0.00222744002681881	0.989478169339407
TGM4	-0.482005	-1.10593	-3.92302	0.000107055439686078	0.00223525506664167	0.985638781542179
LINC03122	-0.730416	-0.738112	-3.92299	0.000107069703780369	0.00223525506664167	1.0228911352207
IDH3G	0.417870068643103	3.22933728261112	3.92250811374436	0.000107273287260747	0.00223823275840292	1.0338277897333
CYP19A1	-0.710534	-0.100752	-3.92212	0.000107436494828499	0.00224036511248844	1.06159974737205
CEACAMP10	-0.417852	-1.19206	-3.92174	0.000107600441233725	0.00224219494208268	0.967160561643664
ROGDI	0.674247729012474	0.808988024157063	3.92163137314868	0.000107646361388045	0.00224219494208268	1.06325305822436
XDH	-0.52405	-1.06437	-3.9211	0.000107872490850465	0.00224563129762516	0.981430301148843
NFIA-AS2	-0.581514	-0.790218	-3.92087	0.000107972189158504	0.00224643327494538	1.01095432609905
LYZL2	-0.418634	-1.20249	-3.91975	0.000108450891998051	0.00225511532047136	0.957846738950932
CYCS	-0.351088	5.72724759502901	-3.91839	0.000109036044676841	0.00226599979208996	0.829635623524975
SHBG	-0.419047	-1.16224	-3.91778	0.000109298058832931	0.00227016024686816	0.954939904002582
ARHGAP23P1	-0.446605	-1.19947	-3.91736	0.000109483661406361	0.00227272979884929	0.950248283787655
KXD1	0.490882419125058	2.26734087359285	3.91676442274483	0.000109739831420894	0.00227564353177867	1.0408147792881
MAP3K20	0.761669055474721	2.18300555519756	3.91653537778765	0.000109839297468292	0.00227564353177867	1.04237255428611
MTND5P8	-0.450779	-1.19553	-3.91642	0.000109889518246433	0.00227564353177867	0.947496188393376
ARMC8	-0.297187	6.65849514013659	-3.91635	0.000109921667733269	0.00227564353177867	0.727224970079303
BAX	0.470511074105417	3.25087200047862	3.91631778039373	0.000109933871395222	0.00227564353177867	1.01167846439363
ITIH1	-0.54757	-1.01204	-3.91577	0.000110172791974825	0.00227930437571805	0.966162106541663
PNMA8C	-0.457158	-1.16892	-3.91558	0.000110255647114545	0.00227973416291685	0.949162441298893
NPSR1-AS1	-0.505926	-1.10343	-3.91537	0.000110348409336093	0.00228024449709356	0.957066526858957
SLC22A25	-0.541301	-1.08682	-3.91524	0.000110404518158933	0.00228024449709356	0.957624077507354
PLA2G4E	-0.477475	-1.09648	-3.91473	0.000110627671906798	0.00228199511781302	0.954039918520293
HAT1	-0.380088	4.57776436521199	-3.91471	0.000110636858081763	0.00228199511781302	0.911863429049462
APOL5	-0.408476	-1.18721	-3.91462	0.00011067570679225	0.00228199511781302	0.942303574552237
NMRK2	-0.423637	-1.19449	-3.91441	0.000110768149582166	0.00228261952242216	0.941316636653478
WDR72	-0.508944	-1.0366	-3.91366	0.000111093204934478	0.00228693170622007	0.958477805995824
LINC00917	-0.5052	-1.12296	-3.91352	0.000111155002724118	0.00228693170622007	0.948310229266865
MRGPRX10P	-0.43915	-1.2077	-3.9135	0.000111164236577605	0.00228693170622007	0.934961383863664
SCIN	-0.725886	-0.543846	-3.91329	0.000111256462748755	0.00228754749443436	1.01073429358494
UGT2B17	-0.409762	-1.18758	-3.91311	0.000111338444196068	0.00228795206926021	0.935969066597265
AIF1L	0.599287237383888	3.15351239877128	3.91251346607635	0.000111599855762943	0.00229204133295682	1.00349362994055
LRRC2-AS1	-0.453249	-1.17071	-3.91217	0.000111751131405169	0.00229386531439944	0.936913751193913
TNFSF11	-0.459178	-1.1359	-3.91072	0.000112392126849953	0.00230573390066144	0.93709688129471
TMEM130	-0.529616	-1.02568	-3.91017	0.000112636292269961	0.00230945277763122	0.94618064503153
LRRC53	-0.457421	-1.16951	-3.90946	0.00011295469616213	0.00231456167217131	0.926808381417856
ZNRF2	-0.350642	3.90818046043119	-3.90927	0.000113040576697519	0.00231456167217131	0.937133220365449
RRP7BP	-0.467489	-1.09753	-3.90919	0.000113074550402357	0.00231456167217131	0.933970780735681
PTCHD1	-0.569898	-1.01973	-3.90885	0.000113227621384692	0.00231479578254842	0.942754060829565
PKDREJ	-0.489949	-1.09308	-3.90844	0.000113410289033167	0.00231479578254842	0.932626852234055
BTBD2	0.486750923459557	4.83666804811008	3.90831506517805	0.000113466183443791	0.00231479578254842	0.89610946736743
ARL11	0.732816779094662	1.04818432947022	3.90828348956351	0.000113480331261785	0.00231479578254842	1.01844841635465
HBQ1	0.741507292609908	1.93719620112685	3.90827331700788	0.000113484889548593	0.00231479578254842	1.01575547366728
JAKMIP2-AS1	-0.461983	-1.11701	-3.90822	0.00011350926369114	0.00231479578254842	0.928902482852755
LTF	1.00128883463123	1.40284292801021	3.90806047318665	0.000113580303929701	0.00231479578254842	1.01691322631245
IL4	-0.450514	-1.18442	-3.90804	0.000113590272865101	0.00231479578254842	0.918737658354413
GSTA12P	-0.497108	-0.78565	-3.90758	0.000113795807632468	0.00231623929668702	0.968736939332724
MTATP6P4	-0.422401	-1.19764	-3.90752	0.000113824493125944	0.00231623929668702	0.914501698848613
H3C12	0.674860795551254	1.78061151711622	3.90740979951795	0.000113872461870369	0.00231623929668702	1.01354711888133
CARD16	0.452008831857471	5.08809866047265	3.90731873351683	0.000113913408033788	0.00231623929668702	0.87297287771298
ZNF292	-0.263419	5.81144348190842	-3.90668	0.000114203146048843	0.00232084556126487	0.781420490804184
CSKMT	-0.487431	-1.05805	-3.90637	0.000114340992202953	0.00232236167902481	0.93114660300364
MAPK4	-0.440852	-1.1386	-3.9061	0.000114462216586063	0.00232353870507098	0.917652212600764
RNU6-434P	-0.442506	-1.19832	-3.90571	0.000114636907267713	0.00232579917606904	0.907738010309456
PDHA1	0.651408034917181	1.98492187541629	3.90521694170961	0.000114862326399329	0.00232908578135625	1.00412575721144
CST9	-0.49461	-1.13096	-3.90465	0.000115118207654472	0.00233259140674768	0.914663133835646
IGSF1	-0.467837	-1.02238	-3.90452	0.000115178608173257	0.00233259140674768	0.927019636794979
ALG5	-0.753882	-0.159485	-3.90442	0.000115225772339205	0.00233259140674768	0.996590095505002
RIMS4	-0.477137	-1.10741	-3.9035	0.000115643200851849	0.00233799760038755	0.911511178324479
GOLGA8CP	-0.446174	-1.1813	-3.90349	0.000115648043224414	0.00233799760038755	0.902555944566533
SERPINA12	-0.449635	-1.14381	-3.9033	0.000115732338334424	0.00233799760038755	0.90791379057577
CMTM7	0.723393156148101	1.50957261615997	3.90317689940614	0.000115790525745545	0.00233799760038755	1.0006395789239
PPIAP46	-0.42873	-1.17473	-3.90313	0.000115811165925194	0.00233799760038755	0.902858769615037
LUZP2	-0.441404	-1.14623	-3.90263	0.00011603912779941	0.00234131255552194	0.905371845347114
H2BC9	-0.356462	6.45641193604701	-3.90243	0.000116133524226493	0.00234193041001938	0.695709372606611
LINC01442	-0.45668	-1.16151	-3.90226	0.000116209738587173	0.00234218113084422	0.901188048791955
LINC01831	-0.441284	-1.17436	-3.90173	0.00011645386525684	0.00234581395499818	0.897916376537545
COL19A1	-0.731547	-0.368966	-3.90002	0.000117238638546904	0.00236032745872774	0.973732459096463
TPD52L2	0.419623115373513	3.46650352424986	3.89987582321652	0.000117307553720193	0.00236042081518517	0.942478967863122
RASSF1	0.638829422606289	1.79626611854409	3.8995141699914	0.000117474893275819	0.00236147799921535	0.985396654295783
LOC124906016	-0.550728	-1.04576	-3.89948	0.000117488707166452	0.00236147799921535	0.907744584329006
GJB5	-0.691088	-0.172914	-3.89873	0.000117837000917556	0.00236718290355278	0.976402199124399
GAP43	-0.453281	-1.16164	-3.89839	0.000117995283289784	0.00236906658992206	0.886675124178908
ZDHHC11	-0.586697	-0.993447	-3.89731	0.000118497756815423	0.00237785498676282	0.904521019711892
FAM83A-AS1	-0.456162	-1.16892	-3.89677	0.000118751673772327	0.00238164880626291	0.881174066102791
PATE2	-0.459414	-1.15802	-3.89631	0.000118968987727986	0.00238430949108695	0.879978239903284
CAPN2	0.391283208235339	7.78986838830162	3.89621014551071	0.000119014195772626	0.00238430949108695	0.553811713607059
DMAC2L	-0.428102	3.52070135237346	-3.89595	0.000119135226799678	0.00238473113329583	0.907917428088546
WDR93	-0.50419	-1.06583	-3.89589	0.000119165122531394	0.00238473113329583	0.890080459860258
RP1L1	-0.612334	-0.809589	-3.89518	0.000119498355470903	0.00239009728191857	0.912702691813609
CHCHD2	0.318602239937927	4.50472561806902	3.89460536838388	0.000119768716588107	0.00239420076785437	0.864464955704443
DAND5	-0.407229	-1.19764	-3.89354	0.000120272859178938	0.00240297058474916	0.864002356519111
HAND2	-0.447198	-1.15424	-3.89312	0.000120470687757814	0.00240477706217748	0.870672786410056
INPPL1	0.355492147842618	4.89682838133749	3.89307125400278	0.000120494248526948	0.00240477706217748	0.831840290932228
APBB1IP	0.458960689336139	4.59860874507458	3.89148585090333	0.000121248409868286	0.00241851390938794	0.850535181698031
MIR497HG	-0.481732	-1.13036	-3.89128	0.000121344284238438	0.00241911227242341	0.867240889406533
PTPRJ	-0.405201	10.146778146844	-3.89099	0.000121486831070471	0.00242033419699189	0.105270020208406
CYP2A7	-0.476365	-1.13458	-3.89088	0.000121537396090982	0.00242033419699189	0.865110591471283
LOC105375423	-0.648428	-0.189879	-3.89042	0.000121758747554506	0.0024224686859106	0.94673074517466
LINC02395	-0.549644	-1.0747	-3.89038	0.000121776515282146	0.0024224686859106	0.86979384168434
HCK	0.510023968447285	4.64393644495268	3.88994057282974	0.000121987785309696	0.0024253575810193	0.84390502300363
TSHR	-0.651295	-0.675604	-3.88901	0.000122433375288443	0.00243289957107262	0.91131201381723
ABHD17A	0.405128685129113	5.53365098359579	3.88885854875968	0.000122508045660536	0.00243306676730459	0.767767777791746
RBP3	-0.427831	-1.17436	-3.88806	0.000122893331153981	0.00243939940899269	0.849338382152468
HOOK3	-0.268323	7.10726451598866	-3.88771	0.00012306161230078	0.00244065563988142	0.572571354994328
SLC17A7	-0.505183	-1.04772	-3.88765	0.000123092261771303	0.00244065563988142	0.861168684662919
RALGPS2	-0.523558	4.01706979319497	-3.88752	0.000123156007317147	0.00244065563988142	0.846882782718585
KC6	-0.411812	-1.16476	-3.88705	0.000123381584676516	0.00244380720199084	0.845953821679649
TUBA1B	0.404983519960044	6.58394158659873	3.88690811548362	0.000123451168438248	0.00244386728161151	0.662123598952348
MAX	-0.328293	9.89581286486392	-3.88614	0.000123826692252493	0.00244998049186209	0.138720105537775
FAM204A	-0.350736	4.34103227009925	-3.88558	0.000124098040312416	0.00245402705242463	0.823102087190953
TLL1	-0.662126	-0.558697	-3.88524	0.000124264533179869	0.00245599687159911	0.905013405422459
PGC	-0.423384	-1.18721	-3.8845	0.000124625189362962	0.00246074144986281	0.833551608880791
LINC02165	-0.469595	-1.13019	-3.88447	0.000124638611642744	0.00246074144986281	0.842706022838028
CREG1	0.359843774258373	6.07398693666343	3.88272371241943	0.000125497769411712	0.00247637242790805	0.692941403344242
CRNN	-0.456321	-1.15749	-3.8823	0.000125705316061754	0.0024787464941935	0.831373519038176
NISCH	0.603490170790742	2.36605350661091	3.88220624855882	0.000125753083129527	0.0024787464941935	0.917722735937557
RPN2	-0.435282	4.92400076866221	-3.88162	0.000126041795080074	0.00248200902010602	0.762191946677734
PRKCSH	0.349897944763714	4.66457414674898	3.88132204363057	0.000126190483495497	0.00248200902010602	0.806262523568544
CAV1	0.613349503975534	3.13981718180766	3.88127962790288	0.000126211501969018	0.00248200902010602	0.893477921709779
GABRA3	-0.479393	-1.10234	-3.8812	0.000126250177808374	0.00248200902010602	0.835484130079045
SWT1	-0.365586	5.35292998367214	-3.88119	0.00012625654511078	0.00248200902010602	0.728714282056396
LSM12	0.443816733855932	3.28307216167911	3.87985605642877	0.000126918857218565	0.0024932698956129	0.880124577404665
FAM216A	-0.60453	2.34701391299558	-3.87975	0.000126973900036849	0.0024932698956129	0.897244607240662
NKAIN3	-0.746594	-0.610819	-3.87963	0.000127033058512383	0.0024932698956129	0.882294701137647
GPR55	-0.541036	3.99707330854383	-3.87898	0.000127355314059723	0.00249805277959809	0.817117347821223
LOC105373390	-0.529023	-0.992141	-3.87887	0.000127412800397234	0.00249805277959809	0.837778593837446
OTX2	-0.521532	-1.09428	-3.87788	0.000127906136729843	0.0025063869546389	0.823773904806034
GPC1-AS1	-0.485207	-1.13544	-3.8775	0.000128099847948652	0.00250699654497613	0.817306557376357
KCNC2	-0.417361	-1.17157	-3.87749	0.000128102126427801	0.00250699654497613	0.810767820290542
PAGE4	-0.445705	-1.17194	-3.87734	0.000128180623687572	0.00250699654497613	0.809341872908798
MRGPRX13P	-0.428281	-1.20043	-3.87728	0.000128210323824006	0.00250699654497613	0.80442497254518
ADAMTS19	-0.498879	-1.09633	-3.87702	0.000128340810650502	0.00250821247935483	0.820141995712376
TMEM167A	-0.278494	7.2027216619136	-3.876	0.000128855705667058	0.00251584777687288	0.514933903748238
FAM186A	-0.530237	-1.0184	-3.87588	0.000128916143816599	0.00251584777687288	0.823965283328448
LINC00548	-0.550224	3.14386502574786	-3.87584	0.000128937027288132	0.00251584777687288	0.853025737516083
TMEM87B	-0.353492	5.2627890185664	-3.8748	0.00012945962219572	0.00252470326408457	0.713832403862047
LINC01475	-0.431224	-1.15836	-3.8744	0.000129667042119348	0.00252740611502478	0.801143930363758
LOHAN2	-0.580977	-1.0296	-3.87306	0.000130348233125086	0.00253914967205752	0.813231020059336
ZNF606-AS1	-0.681784	0.787777868039051	-3.87294	0.000130407828590504	0.00253914967205752	0.895939896826176
CATSPERB	-0.572442	3.8010388783976	-3.87276	0.000130501150438027	0.0025396201623663	0.807398103782076
HBB	0.678568623405253	11.2325227094571	3.87256162283391	0.000130602658660025	0.00254024938099228	-0.0961012
MGAT5B	-0.54324	-0.959479	-3.87202	0.000130878699785533	0.0025442708382871	0.817242657121453
CD14	0.732453290974061	0.747342842641979	3.87178239026885	0.000131002113308955	0.00254532254229177	0.885534306932023
METTL26	0.657990049912957	1.85828606851029	3.87131500336504	0.000131242262519514	0.00254864006570152	0.886325215051055
SLC2A7	-0.442776	-1.14308	-3.87084	0.000131485883003092	0.0025520214564691	0.792531420323527
WNT2B	-0.588574	-0.918043	-3.87059	0.00013161482798224	0.00255317470320328	0.817985943709688
RAPSN	-0.43656	-1.19	-3.86953	0.000132163206422596	0.00256245895789365	0.778774154156626
RNU2-18P	-0.39559	-1.21049	-3.86885	0.000132516326086121	0.00256794961822402	0.772957839134785
CASC2	-0.637193	-0.817447	-3.86851	0.000132693642285377	0.00257002950000191	0.818335862241456
PIN4	-0.614693	1.5829613115992	-3.86802	0.000132948303419493	0.00257360442707992	0.87343415102066
PRPS1	0.605088376166717	2.19226531886473	3.86772526599085	0.000133100656637792	0.00257519616072339	0.869787205897885
PXN	0.60751377569102	3.0562030636253	3.86734126750659	0.000133300919576614	0.00257771267440359	0.84617793429938
MASP2	-0.564473	-0.830045	-3.86698	0.000133488907720158	0.0025799892996314	0.809770291325962
PMFBP1	-0.659427	-0.432122	-3.86647	0.000133754711100215	0.0025837667022736	0.85003137020121
TUG1	-0.279065	5.68178206916743	-3.8661	0.000133947999977346	0.00258614009209679	0.646171337570584
IGFBP2	1.01903700008524	3.42560219418852	3.86592931903495	0.000134039734427895	0.00258655130197643	0.835589241665163
USP43	-0.534298	-0.98959	-3.86561	0.000134209551966269	0.00258846805005532	0.791151044147175
TBC1D13	0.453272142671262	4.93542268689966	3.86533307010269	0.000134352889687842	0.0025898723438934	0.733393517052751
KCNIP4	-0.421869	-1.17958	-3.86507	0.000134489085821607	0.00259113757058818	0.762613520667727
TRBV28	-0.490222	3.84076828103715	-3.8646	0.000134739951097183	0.00259388097856752	0.77765841181047
FAM87A	-0.427681	-1.1643	-3.86454	0.000134772749499124	0.00259388097856752	0.764683857932178
LINC02616	-0.458129	-1.13654	-3.86381	0.000135155533519025	0.00259902470687957	0.766942290370922
LOC105374191	-0.40516	-1.21049	-3.86376	0.000135181558470127	0.00259902470687957	0.754720061986213
HLA-V	-0.472349	-1.12408	-3.86307	0.000135545248810562	0.00260465338923152	0.7642949093671
FAM242F	-0.432526	-1.16915	-3.86291	0.000135632016251545	0.00260495758409478	0.758620265557802
LINC01589	-0.404449	-1.12611	-3.86273	0.000135729359244105	0.00260546446950445	0.766371101309162
SYCP2	-0.733688	0.526161424864915	-3.86254	0.000135830955315144	0.00260605242480811	0.859742158004206
GLT8D2	-0.51652	-1.02743	-3.8624	0.000135902988449426	0.00260607286780147	0.775735928921794
LINC02175	-0.678621	0.164408685939093	-3.86207	0.00013607827036092	0.00260696262822663	0.855555683903691
PPP1R12C	0.444638740854923	4.14755741591514	3.86204672594572	0.000136091371883624	0.00260696262822663	0.772927417714623
PCDHA7	-0.406837	-1.21292	-3.86101	0.000136643426876877	0.00261593157585785	0.744033975607065
LINC02826	-0.455903	-1.16672	-3.8609	0.000136702050380459	0.00261593157585785	0.753083233932165
PCDHA10	-0.478059	-1.12715	-3.86002	0.000137174322529286	0.0026236018082919	0.7531389916624
LOC100533667	-0.438558	-1.17958	-3.85909	0.000137676224099851	0.00263183045361516	0.743538153411731
GDAP1L1	-0.494973	-1.12921	-3.8582	0.000138155969728099	0.002638835489967	0.747889971961204
SLC48A1	0.626066322929523	2.29898207364142	3.85813879109193	0.000138186390915706	0.002638835489967	0.834586107448756
SLC6A5	-0.513197	-1.0533	-3.85656	0.000139043064830278	0.00265348569719605	0.749861303742768
GABARAPL2	-0.240321	7.97919797339708	-3.85646	0.00013909808744356	0.00265348569719605	0.342320122678314
CECR2	-0.730744	1.38789979583055	-3.85569	0.000139514284562423	0.00265977965511346	0.83193053712463
TBX18	-0.518902	-1.05599	-3.85558	0.000139572882615425	0.00265977965511346	0.746254283553457
ALAD	0.600667754652489	3.03560977043138	3.8552659655484	0.000139745921302533	0.00266169591393756	0.804582144368163
CBLN2	-0.558704	-1.03711	-3.85492	0.000139933343029871	0.00266388399312749	0.745995658740721
PRSS58	-0.421802	-1.21049	-3.85467	0.000140070942182974	0.00266403372663919	0.722184646629691
TRPC3	-0.49955	-1.05215	-3.85464	0.00014008630047765	0.00266403372663919	0.745541856363097
LINC01497	-0.450744	-1.17262	-3.85413	0.00014036862279679	0.00266559768691987	0.726830491140705
TYROBP	0.562660793576101	3.78684525363372	3.85411002643157	0.000140378116718591	0.00266559768691987	0.766833821657316
LAMC2	-0.532275	-1.02126	-3.8541	0.000140386305933855	0.00266559768691987	0.747828169146387
PTPRT-DT	-0.443773	-1.19	-3.85244	0.000141295788757842	0.00268073129037319	0.71926814895279
SFRP5	-0.442364	-1.14381	-3.8522	0.000141428135918134	0.00268073129037319	0.72518932342285
MTND6P2	-0.411796	-1.18236	-3.85218	0.000141437283947021	0.00268073129037319	0.717102421183969
TUNAR	-0.459206	-1.1337	-3.85212	0.000141475334697	0.00268073129037319	0.72644709809324
LOC105374988	-0.532564	-1.11887	-3.8499	0.000142704444984985	0.00270227418900107	0.720436330608281
NFE2L1	0.583465222752738	3.15599205683769	3.84974426083495	0.000142790298230623	0.00270227418900107	0.779890663160129
OPRK1	-0.504252	-1.15205	-3.84967	0.00014283302110046	0.00270227418900107	0.714870885306685
LINC02191	-0.401388	-1.20249	-3.84942	0.000142968324119897	0.00270344119378519	0.706373191968831
SLIT1-AS1	-0.44128	-1.19009	-3.84918	0.000143107346500288	0.00270467729191125	0.707581298328965
ST3GAL1	0.373629615465155	4.70976441418554	3.84895072637451	0.000143232934394446	0.00270478666805671	0.687584237409548
LINC01167	-0.406134	-1.20006	-3.8489	0.00014326044522004	0.00270478666805671	0.702932278487446
AQP1	0.668998068315705	1.40189320770778	3.84767751111085	0.000143945851774307	0.00271611492879408	0.807081784895317
OR2AJ1	-0.45866	-1.02426	-3.84757	0.000144008380980395	0.00271611492879408	0.722887039820388
SOWAHCP5	-0.437921	-1.18479	-3.84691	0.000144377084599456	0.00272167109890206	0.699012655006452
ADAMTS13	-0.453691	-1.04406	-3.84625	0.000144748333580507	0.00272551550528109	0.712090252408895
LINC02367	-0.629762	-0.328505	-3.846	0.000144889745203054	0.00272551550528109	0.783581980954314
IFI6	0.79237382637952	1.35964116944941	3.84599224091197	0.000144894656946405	0.00272551550528109	0.800820853541786
LOC100533679	-0.412734	-1.20491	-3.84591	0.000144941810455811	0.00272551550528109	0.69295088330685
LOC100420580	-0.413253	-1.09706	-3.84589	0.000144952120848918	0.00272551550528109	0.706709041261454
ZNF582-DT	-0.614983	-0.519836	-3.84513	0.000145383958520395	0.00273176007579452	0.769964804754271
SPATA31A1	-0.406918	-1.21292	-3.84504	0.00014543300877344	0.00273176007579452	0.686951182470159
RCHY1	-0.417867	5.3052019404144	-3.84486	0.000145537713405036	0.00273232919819005	0.599368794417837
CLNS1A	-0.308089	5.18294956166971	-3.84436	0.000145818322574274	0.00273490852503777	0.611850397200818
GPR88	-0.709296	0.566308141460099	-3.84435	0.000145824053483578	0.00273490852503777	0.796952578888313
USF1	0.544250686041643	2.5838406505562	3.84396479433325	0.000146043948094392	0.00273696336319793	0.77759196612726
MARCOL	-0.414354	-1.20074	-3.84379	0.000146145404858436	0.00273696336319793	0.68522861232502
IGSF22	-0.486909	-0.894838	-3.84377	0.000146157212440258	0.00273696336319793	0.719768433199512
EPN3	-0.456599	-1.12296	-3.84327	0.000146441649192461	0.00274089207015574	0.693788289377922
KLHL24	-0.287385	5.70355055322649	-3.8431	0.000146535858864656	0.00274125818096173	0.561806503046849
CIRBP-AS1	-0.410871	-1.14587	-3.84266	0.000146790848447881	0.00274463011033762	0.688331650425596
PAK5	-0.493642	-1.10986	-3.84243	0.000146921834988205	0.0027456812338101	0.696240381089587
LINC02366	-0.427069	-1.15666	-3.84163	0.000147375807619528	0.00275258725177639	0.683196891432317
CKMT1B	-0.456787	-1.16549	-3.84152	0.00014744129198421	0.00275258725177639	0.682079411288493
RPS27A	-0.3888	6.34723275937402	-3.84109	0.00014769078954485	0.00275566174731062	0.481606111319239
KASH5	-0.570369	-0.915362	-3.84097	0.000147756058505926	0.00275566174731062	0.709566819220215
GPR82	-0.532089	-0.926827	-3.84006	0.000148281719967992	0.00276298230205046	0.707489697236511
ZNF804B	-0.508796	-1.10452	-3.84003	0.000148299060980923	0.00276298230205046	0.686652089130072
ACP1	-0.268249	6.24921205570054	-3.83967	0.000148505224693217	0.00276492247320025	0.492946541110248
SCUBE1	-0.605554	-0.933231	-3.83959	0.00014855378355275	0.00276492247320025	0.704480577728034
MYL9	0.490501725948096	10.2389058557069	3.83917335051864	0.000148794424895097	0.00276799841489248	-0.0313068
LOC93429	-0.533362	-1.05102	-3.83894	0.000148931189311874	0.00276913981463829	0.689961216661454
TMSB10	0.305349955448047	7.34448144534135	3.83868624237827	0.000149076771603485	0.00277044393057854	0.391673119817154
MIA2	-0.373944	3.75282976021314	-3.83829	0.000149306732600479	0.00277221865100444	0.690592494521911
GOLGA8F	-0.412777	-1.2077	-3.83826	0.000149323252864408	0.00277221865100444	0.664649637257415
VIM	0.434963602064944	5.69983459341379	3.83778677864799	0.000149599467940815	0.00277594323482699	0.570107006878496
LINC02945	-0.454323	-1.17715	-3.83738	0.000149835275294972	0.0027789146360515	0.665474773095739
MTND1P3	-0.438073	-1.17194	-3.83707	0.000150016015445715	0.00278086225098312	0.666279085845832
LOC124902280	-0.442668	-1.15328	-3.83681	0.000150168090743918	0.00278227680539765	0.666321000755406
PRSS51	-0.502052	-1.11326	-3.83647	0.000150367839684044	0.00278456077667659	0.671840884646863
MTND2P40	-0.480535	-1.18208	-3.83632	0.000150456341140541	0.00278456077667659	0.662287280283392
LINC02538	-0.452735	-1.15543	-3.83621	0.000150518848148331	0.00278456077667659	0.6646915729061
ADH6	-0.689214	-0.0818141	-3.83599	0.000150648149115849	0.00278459218965315	0.760309592219011
LRP12	-0.422241	5.60552858270404	-3.83595	0.000150672204151212	0.00278459218965315	0.539533401876648
TERLR1	-0.477432	-1.13232	-3.83545	0.000150968015586132	0.00278865566818609	0.668089469957065
HOTAIR	-0.46564	-1.17921	-3.83495	0.000151260038713	0.00279264511896369	0.6584555013038
EXOC6B	-0.317586	4.50395406398981	-3.83464	0.000151444050511302	0.00279463739843017	0.630684916783123
LOC100294713	-0.399855	-1.20089	-3.83392	0.000151863874801264	0.00280097700173382	0.648386097271468
FOSL2-AS1	-0.488253	-1.05727	-3.83374	0.000151972105713182	0.0028015660973893	0.667920203832097
TLL2	-0.502063	-1.02603	-3.83351	0.000152106062005048	0.00280262860459075	0.673875705450299
COL2A1	-0.605323	-0.963191	-3.83335	0.000152203473980112	0.00280301703685941	0.678615566171645
ARMCX3	-0.343936	6.44574029619582	-3.83275	0.000152560253133099	0.00280817925591663	0.44534390189899
CNTNAP3B	-0.494898	-1.02901	-3.83187	0.000153083749714478	0.00281640353557869	0.666044145243016
PARTICL	-0.520106	-0.880544	-3.83118	0.000153493936677719	0.00282119367960857	0.680744994805849
BLOC1S1	0.555488408360599	1.3426437647653	3.83117078198162	0.0001534977662398	0.00282119367960857	0.750164421685021
LINC02843	-0.416758	-1.17679	-3.83071	0.000153772794771946	0.00282483470215878	0.641010240044186
[truncated: 34,723 more rows]
