# Supplementary material for: Ovarian Cancer Diagnosis and Chemoresistance Prediction Model Based on cfRNA Molecular Signature
Source: Adv Sci (Weinh). 2026 Jul 17:e76274. Online ahead of print. doi: 10.1002/advs.76274 (PMC13379254; doi:10.1002/advs.76274)
Supplement: Supplementary file 2 — Supporting File 2: advs76274‐sup‐0002‐TableS1‐S17.zip. [file ADVS-9999-e76274-s002.zip › Table_S4-MCLcluster.xlsx]

## Sheet: Sheet1
#clustering block	cluster number	gene count	primary description	secondary description	protein names
Blue	1	26	Basic region leucin zipper	-	SOCS3, CEBPD, JUND, FOS, GADD45B, CEBPB, BCL3, FOSL2, MAFB, JUNB, DUSP1, SBNO2, NFIL3, ZFP36, RARA, BHLHE40, JDP2, ZEB1, IRF2BPL, TRIB1, CREB5, NFIX, NFIC, TOB1, NFE2L1, TESC
Blue	2	22	Structural constituent of chromatin	Nucleosome	HDAC7, H4C6, PHC2, H2AC14, H2AX, H2BC14, H2BC18, PML, H2AC12, RRP12, CARM1, MED25, H1-5, H2AC16, H2BC10, H3C8, H3C7, H4C4, H3C11, H3C2, H3C3, PAXX
Blue	3	18	Neutrophil chemotaxis	Chemotaxis	S100A12, TLR4, PYCARD, CXCR2, IRF3, IL1RN, CXCR1, MLKL, IL1R1, LYZ, S100A8, CD14, C5AR1, S100A9, FPR1, CTSB, NLRP12, MAP3K20
Blue	4	15	Activation of innate immune response	-	TYROBP, AQP9, HCK, IGSF6, LILRB2, MNDA, FCN1, ALOX5AP, SIRPA, CD93, CYYR1, LAT2, THEMIS2, LILRA6, SIRPB1
Blue	5	11	Specific granule	Mixed, incl. Neutrophil mediated cytotoxicity, and Mononeuritis multiplex	PGLYRP1, DEFA3, MS4A3, CEACAM8, MPO, BPI, MMP8, LTF, DEFA4, SERPINA1, MMP25
Blue	6	11	Oxidative phosphorylation	Respiratory electron transport, ATP synthesis by chemiosmotic coupling, and heat production by uncoupling proteins.	UQCRC1, BLVRB, PDHA1, ATP5F1D, NDUFB7, NDUFS8, UQCRFS1, COX5B, CYC1, FIBP, MRPL28
Blue	7	9	Transcription of E2F targets under negative control by p107 (RBL1) and p130 (RBL2) in complex with HDAC1	Mixed, incl. Spindle elongation, and Outer kinetochore	CCNA2, LMNB2, MYBL2, E2F2, CENPF, MKI67, TFDP1, INCENP, CENPB
Blue	8	8	Hemoglobin metabolism	Heme biosynthesis	SLC25A39, ALAS1, HBB, SELENBP1, HBD, ALAS2, AHSP, SQOR
Blue	9	7	-	-	TJP1, NES, WWTR1, AFDN, JCAD, SLC9A3R2, ARHGEF11
Blue	10	7	Fatty acid degradation	-	ACSL1, FASN, CAT, ALDH2, ACAA1, HSDL2, VAT1
#clustering block	cluster number	gene count	primary description	secondary description	protein names
Brown	1	10	Oxidative phosphorylation	Leber hereditary optic neuropathy	MT-CO1, MT-CYB, MT-CO2, NDUFA5, MT-ND3, MT-ATP6, MT-ND4, MT-ND5, MT-ND2, VWA8
Brown	2	8	Signaling by PDGFRA transmembrane, juxtamembrane and kinase domain mutants	PDGF/VEGF domain, and Vascular endothelial growth factor receptor activity	PDGFRA, ANGPT1, PIK3R1, AKT3, PIK3C3, ABI1, THRB, DAPP1
Brown	3	4	P2Y receptors	-	P2RY10, P2RY1, LPAR4, P2RY12
Brown	4	4	-	-	NXT2, ACSL4, SLC40A1, LIPC
Brown	5	4	Regulation of signaling by NODAL	-	ACVR2A, IGHV1-3, SMAD1, LEFTY1
Brown	6	4	Mismatch repair	-	RPA1, ADAT2, MLH3, XRCC2
Brown	7	4	Mixed, incl. Axonemal microtubule, and Domain of unknown function DUF4201	-	ARMC3, FAM81B, ENKUR, IQUB
Brown	8	3	-	-	RBX1, HSBP1, FBXL13
Brown	9	3	-	-	BET1, RAB30, SCFD2
Brown	10	3	Sperm ejaculation	-	MORC1, SLC6A4, AVPR1A
#clustering block	cluster number	gene count	primary description	secondary description	protein names
Yellow	1	10	-	-	AKT1, GPX4, KDM6B, ZYX, PIP5K1C, SMPD1, E2F1, TBL1X, MT1X, PRKAR1B
Yellow	2	6	Clathrin vesicle coat	-	GNS, AP1B1, RAB5C, EPN1, AP2S1, MBD3
Yellow	3	4	Copper ion binding	-	PAM, ATOX1, MKNK1, CCS
Yellow	4	4	Receptor Mediated Mitophagy	Autophagy - other, and Mitochondrion disassembly	TNIP1, MAP1LC3A, ULK1, TP53INP2
Yellow	5	4	Basigin interactions	-	BSG, ATP1B1, MLC1, ATP6AP1
Yellow	6	4	Pentose phosphate pathway	Glycolysis	ME1, PFKL, GPI, AGL
Yellow	7	4	Regulation of lipid storage, and PPAR signaling pathway	-	ACACA, SREBF2, PNPLA2, ACADVL
Yellow	8	3	Neuronal ceroid lipofuscinosis	-	GRN, ATP13A2, SLC25A1
Yellow	9	3	Fatty acid elongation	-	TECR, SHKBP1, ACOT7
Yellow	10	3	-	-	NME4, ENTPD5, PDE2A
#clustering block	cluster number	gene count	primary description	secondary description	protein names
Grey	1	12	Mixed, incl. Follicular B cell differentiation, and C/EBP complex	-	CD22, IL21R, FCRL5, SPIB, FCRL1, EBF1, FCRLA, TNFRSF13C, BLK, PAX5, CR2, LTBR
Grey	2	9	-	-	GALR1, KCNMB4, CACNA1F, LPAR1, GNAI1, GPR88, CCT6B, GNG5, PRPSAP1
Grey	3	8	Regulation of mitotic sister chromatid segregation	-	BIRC5, CDT1, TK1, ASF1B, SPC25, HJURP, UBE2C, PSRC1
Grey	4	8	Condensation of Prophase Chromosomes	-	H3C12, HNRNPU, MECOM, KMT5A, H2BC13, CETN3, CECR2, WWC1
Grey	5	6	Chaperone Mediated Autophagy	-	FGF13, GFAP, PLIN2, RNASE1, S100B, G0S2
Grey	6	5	Mononeuritis multiplex, and Neutrophil mediated cytotoxicity	-	CEBPE, PRTN3, CTSG, ELANE, AZU1
Grey	7	5	Juxtaparanode region of axon	Negative regulation of NMDA receptor-mediated neuronal transmission	HOMER1, ADAM28, CNTNAP2, DLG2, CAMK4
Grey	8	4	Collagen biosynthesis and modifying enzymes	-	P3H1, COL25A1, COLGALT1, COL4A2
Grey	9	4	Clathrin coat	-	CLTB, PACSIN1, ENTHD1, SYNJ1
Grey	10	4	-	-	MBTPS2, UPP1, UPRT, PIN4
