# Supplementary material for: Ovarian Cancer Diagnosis and Chemoresistance Prediction Model Based on cfRNA Molecular Signature
Source: Adv Sci (Weinh). 2026 Jul 17:e76274. Online ahead of print. doi: 10.1002/advs.76274 (PMC13379254; doi:10.1002/advs.76274)
Supplement: Supplementary file 2 — Supporting File 2: advs76274‐sup‐0002‐TableS1‐S17.zip. [file ADVS-9999-e76274-s002.zip › Table_S5-pathwayactivity_dignosis.xlsx]

## Sheet: Table_S5-pathwayactivity_dignos
	statistic	source	condition	score	p_value
1	mlm	Androgen	t	-2.39093	0.016810878101149
2	mlm	EGFR	t	0.986881511147718	0.323707233933875
3	mlm	Estrogen	t	-3.8343	0.000126133797432469
4	mlm	Hypoxia	t	-2.37938	0.0173466328378263
5	mlm	JAK-STAT	t	-3.40458	0.000663369563054351
6	mlm	MAPK	t	-1.21776	0.223323030518628
7	mlm	NFkB	t	-0.118765	0.905461981055321
8	mlm	PI3K	t	4.0087451963776	6.11627722033671e-05
9	mlm	TGFb	t	-4.29441	1.75610298335167e-05
10	mlm	TNFa	t	-1.65436	0.0980626689415429
11	mlm	Trail	t	-4.01337	5.99770366907376e-05
12	mlm	VEGF	t	-1.65707	0.0975139540974935
13	mlm	WNT	t	-3.4167	0.000634533466515702
14	mlm	p53	t	-2.37235	0.017680640369194
