# Supplementary material for: Ovarian Cancer Diagnosis and Chemoresistance Prediction Model Based on cfRNA Molecular Signature
Source: Adv Sci (Weinh). 2026 Jul 17:e76274. Online ahead of print. doi: 10.1002/advs.76274 (PMC13379254; doi:10.1002/advs.76274)
Supplement: Supplementary file 2 — Supporting File 2: advs76274‐sup‐0002‐TableS1‐S17.zip. [file ADVS-9999-e76274-s002.zip › Table_S6-TF_activity-dignosis.xlsx]

## Sheet: TF_activity-dignosis
	statistic	source	condition	score	p_value	adj.P.Value
1	ulm	ABL1	t	3.47061310909092	0.000519867827368492	0.00184099982902971
2	ulm	AEBP1	t	0.382039427911127	0.702434330345317	0.788196661375849
3	ulm	AHR	t	6.26548959584439	3.75771525184303e-10	3.92021104651732e-09
4	ulm	AHRR	t	-2.64283	0.00822521368085009	0.0215981801415519
5	ulm	AIP	t	1.15950771653935	0.246256832530289	0.365596682141121
6	ulm	AIRE	t	1.98476633128176	0.0471779043610489	0.0943558087220978
7	ulm	AP1	t	12.3952912230899	3.25989279767431e-35	1.48037484694386e-33
8	ulm	APEX1	t	4.37380551424508	1.22434956485823e-05	6.09805073593905e-05
9	ulm	AR	t	15.075742060225	3.32985031876582e-51	3.09248499726446e-49
10	ulm	ARID1A	t	-0.0373154	0.970233699457323	0.982966425171986
11	ulm	ARID1B	t	1.53073104789342	0.125844491401951	0.215414517433051
12	ulm	ARID3A	t	3.29527858499209	0.000984172771551166	0.00328909688154762
13	ulm	ARID3B	t	4.30395250170403	1.68211554282242e-05	8.16725282426984e-05
14	ulm	ARID4A	t	2.22124294641707	0.0263405857690104	0.0571205961058316
15	ulm	ARID4B	t	-2.81436	0.00489009021570885	0.0137278168964627
16	ulm	ARID5B	t	1.82413511257145	0.0681397713915303	0.12830220369332
17	ulm	ARNT	t	3.87749707877312	0.00010572027126134	0.000438795964590076
18	ulm	ARX	t	-0.397228	0.691201637774433	0.778989291039215
19	ulm	ASCL1	t	2.19505684226979	0.0281657572251847	0.0602325888582897
20	ulm	ASCL2	t	-0.438412	0.661090497150951	0.756091650074865
21	ulm	ASXL1	t	2.91596825748078	0.0035480101483623	0.0101823934369357
22	ulm	ATF1	t	10.1937826841719	2.27789483402588e-24	7.03413924747192e-23
23	ulm	ATF2	t	9.01230071055483	2.11265402283891e-19	5.43656301877213e-18
24	ulm	ATF3	t	4.27982320069853	1.87515300787846e-05	8.99141690734267e-05
25	ulm	ATF4	t	6.66865967095698	2.61803513351461e-11	2.92916394648301e-10
26	ulm	ATF5	t	4.28763361912963	1.81046942861758e-05	8.73551499307981e-05
27	ulm	ATF6	t	5.2234162133439	1.76608673619423e-07	1.23947178212904e-06
28	ulm	ATF7	t	0.667097444158609	0.504714084424802	0.633559793782029
29	ulm	ATOH1	t	-0.800572	0.423384430592617	0.553987763419493
30	ulm	ATOH7	t	-0.489905	0.624203976334007	0.732348738191267
31	ulm	ATRX	t	-1.63339	0.10239659011292	0.180892831961498
32	ulm	BACH1	t	0.894384813424616	0.371121897173671	0.506791790613264
33	ulm	BACH2	t	-3.08967	0.00200529302470735	0.00621721371515692
34	ulm	BARX1	t	2.4609639903417	0.0138609936312494	0.0333354737798273
35	ulm	BARX2	t	4.58448467010633	4.56606108102885e-06	2.4310338996926e-05
36	ulm	BATF	t	2.1280255355142	0.0333416072633302	0.0701354790389398
37	ulm	BCL11A	t	1.58184835888926	0.113692804821339	0.196355358662357
38	ulm	BCL11B	t	0.726725272941749	0.467398900785939	0.599262278656044
39	ulm	BCL3	t	3.7310977331696	0.000190934257604206	0.000719030472538765
40	ulm	BCL6	t	0.117190113895407	0.906710041833208	0.942099801204895
41	ulm	BCLAF1	t	1.81032677652544	0.0702532975646196	0.130949624239657
42	ulm	BCOR	t	0.763898832198045	0.444932441658681	0.577290495731935
43	ulm	BHLHA15	t	2.56553	0.0103058118719282	0.0260855303774707
44	ulm	BHLHE40	t	0.171744628886916	0.863639244695814	0.913328077952286
45	ulm	BHLHE41	t	-1.87482	0.0608251089133835	0.116808418112269
46	ulm	BMAL1	t	4.70670533416701	2.52669550277002e-06	1.43427127069004e-05
47	ulm	BMAL2	t	1.84020247740981	0.0657465815568631	0.124402845494849
48	ulm	BRCA1	t	3.04302554978719	0.00234377920414884	0.00704045737588678
49	ulm	BRD4	t	4.06370393383716	4.8400475935215e-05	0.000215983626716682
50	ulm	BTG2	t	0.178254705922346	0.858523931827436	0.909163889397504
51	ulm	CAMTA1	t	1.50367473637706	0.132673737427947	0.225107967679945
52	ulm	CDX1	t	0.119417031489812	0.904945621941575	0.942099801204895
53	ulm	CDX2	t	0.525299647279698	0.599378074273459	0.717395152463737
54	ulm	CEBPA	t	7.90639500834874	2.72314596700105e-15	5.12748460128004e-14
55	ulm	CEBPB	t	15.1093167537132	2.00798662129199e-51	2.21452238805346e-49
56	ulm	CEBPD	t	5.3854026848491	7.27258668376779e-08	5.34708278082736e-07
57	ulm	CEBPE	t	8.21649050780558	2.16338252184945e-16	4.39508238649415e-15
58	ulm	CEBPG	t	9.25441063543517	2.26691035038253e-20	6.2501956803404e-19
59	ulm	CEBPZ	t	2.74572083636327	0.00604074941185978	0.0165802481622144
60	ulm	CHD4	t	-1.21079	0.225982829410997	0.338754843311242
61	ulm	CIITA	t	2.53196850217737	0.0113465506575817	0.0278634911878883
62	ulm	CLOCK	t	3.32930919829447	0.000871473492967082	0.00296377769414356
63	ulm	CREB1	t	9.10227822555688	9.27860065569413e-20	2.47002748489513e-18
64	ulm	CREB3	t	3.77733110292943	0.000158767896713142	0.000606284143417558
65	ulm	CREB3L1	t	-0.967094	0.333503370556264	0.472412113888873
66	ulm	CREB3L3	t	0.491970971746767	0.622742805614224	0.732348738191267
67	ulm	CREB5	t	-1.08185	0.279328236637502	0.409186714770685
68	ulm	CREBBP	t	4.24033144092555	2.23735336593507e-05	0.000105965447760851
69	ulm	CREBZF	t	1.91326300599872	0.0557221591659779	0.108084188130992
70	ulm	CREM	t	1.44952444005873	0.147199720299326	0.241270029874903
71	ulm	CRX	t	-0.362704	0.71682843700742	0.796246839380904
72	ulm	CTBP1	t	-1.24767	0.212159519119402	0.322415647165706
73	ulm	CTBP2	t	2.93936785354649	0.00329087242878229	0.00947967729485047
74	ulm	CTCF	t	5.83537071452033	5.41209849780555e-09	4.7478864094385e-08
75	ulm	CTCFL	t	-0.249659	0.8028525178731	0.865690235161764
76	ulm	CTNNB1	t	4.79658256180162	1.62027822715204e-06	9.54850985772041e-06
77	ulm	CUX1	t	5.23102672418138	1.69494475223607e-07	1.20045628323509e-06
78	ulm	CXXC1	t	2.54814403933474	0.0108338105077509	0.026979682941883
79	ulm	DACH1	t	-1.73257	0.0831800041812973	0.151450384971607
80	ulm	DAXX	t	-0.232227	0.816363322902336	0.876540313324901
81	ulm	DBP	t	2.31404351596597	0.0206708267320619	0.0467635437024883
82	ulm	DDIT3	t	5.75045381790471	8.97087690216366e-09	7.61045820711027e-08
83	ulm	DEAF1	t	-0.97614	0.329001397446964	0.467751526388685
84	ulm	DLX1	t	-0.428755	0.668104311844672	0.760732343280364
85	ulm	DLX2	t	-1.96066	0.0499257470348196	0.0988273761817454
86	ulm	DLX3	t	1.34935131574181	0.177232469698789	0.280375956162839
87	ulm	DLX4	t	2.40867997208501	0.016015223196117	0.0379890844029779
88	ulm	DLX5	t	2.80012291478982	0.005110982683864	0.0142959370722573
89	ulm	DMAP1	t	2.11080225316665	0.0347960541159318	0.0722111660685466
90	ulm	DMRT1	t	-0.0300009	0.976066507688693	0.986431508341799
91	ulm	DMTF1	t	4.08311653265825	4.45297714141031e-05	0.000203414103737796
92	ulm	DNMT1	t	5.63431657949727	1.770387586191e-08	1.46961206079511e-07
93	ulm	DNMT3A	t	1.85643302146294	0.0633998654548568	0.121450858886227
94	ulm	DNMT3B	t	4.27664220938326	1.9021228923491e-05	9.06443748699693e-05
95	ulm	DOT1L	t	0.954779761351034	0.339695369490719	0.476808773176064
96	ulm	E2F1	t	12.9365720444858	3.39200370358114e-38	1.74575123944309e-36
97	ulm	E2F2	t	6.73084113165578	1.7116132389434e-11	1.97218719472284e-10
98	ulm	E2F3	t	7.45650101197246	9.08064153096854e-14	1.52396853519733e-12
99	ulm	E2F4	t	7.86678807788045	3.7377619690748e-15	6.7105866049436e-14
100	ulm	E2F5	t	1.63993391481745	0.101027473995175	0.179294735458103
101	ulm	E2F6	t	0.423367626169648	0.672029540620342	0.763140425574693
102	ulm	E2F7	t	-3.22073	0.00127977035125366	0.00413381887517918
103	ulm	E4F1	t	2.64621125109843	0.00814336632905847	0.0214562416588162
104	ulm	EBF1	t	0.950200946652285	0.342016411522458	0.478327300172713
105	ulm	EBF3	t	-0.441479	0.65886899818353	0.754668941539593
106	ulm	EGR1	t	10.7746948419529	4.9752992949055e-27	1.82901478841288e-25
107	ulm	EGR2	t	4.73569261550406	2.19122573282731e-06	1.28153504980506e-05
108	ulm	EGR3	t	2.56827447143984	0.0102245362115791	0.0259802208123843
109	ulm	EGR4	t	1.24841918304165	0.211885547203453	0.322415647165706
110	ulm	EHF	t	2.05741045597035	0.0396538052106885	0.080986078366803
111	ulm	ELF1	t	4.14483124967821	3.40825976106117e-05	0.000157555481170013
112	ulm	ELF2	t	0.0693175371130384	0.944737244163673	0.96345726881685
113	ulm	ELF3	t	1.54555698026235	0.122220215301258	0.210142552811962
114	ulm	ELF4	t	4.53784593869662	5.70116997403804e-06	2.97385352699822e-05
115	ulm	ELF5	t	0.194451897938284	0.845823132369655	0.899415231665804
116	ulm	ELK1	t	7.37015792901987	1.74008308229237e-13	2.74151865210145e-12
117	ulm	ELK3	t	0.37592	0.706978853912186	0.788710513323999
118	ulm	ELK4	t	3.53917631475068	0.000401873439023836	0.00145655537524132
119	ulm	EMX2	t	0.249605226820014	0.802894052300289	0.865690235161764
120	ulm	EN1	t	0.89864947899963	0.36884528735662	0.5052212681263
121	ulm	ENO1	t	1.31291451123855	0.189219961373161	0.295475541701081
122	ulm	EOMES	t	4.02044550332501	5.82041211347272e-05	0.000255304440431872
123	ulm	EP300	t	3.37512313695796	0.000738590361397459	0.00253418559555039
124	ulm	EPAS1	t	7.25723534737603	4.02893057373111e-13	5.55416857664361e-12
125	ulm	ERF	t	2.54695688926567	0.0108707287079603	0.0269845741560943
126	ulm	ERG	t	5.24232737703205	1.59439534789462e-07	1.13969741534689e-06
127	ulm	ESR1	t	14.1609458769051	2.10525514013621e-45	1.47750633471378e-43
128	ulm	ESR2	t	8.95358193122127	3.59888953428177e-19	8.96239587246944e-18
129	ulm	ESRRA	t	3.27850265154702	0.00104456375341075	0.00344616759672264
130	ulm	ESRRB	t	0.679641124971359	0.49673600744266	0.624560582647775
131	ulm	ESRRG	t	0.963613168193591	0.335246248031933	0.473447146310852
132	ulm	ETS1	t	11.013665024865	3.63483609461308e-28	1.40304673252065e-26
133	ulm	ETS2	t	7.96477337702156	1.70265280428168e-15	3.28611991226365e-14
134	ulm	ETV1	t	2.11087388533241	0.034789894577388	0.0722111660685466
135	ulm	ETV2	t	3.80020487855454	0.000144809729642728	0.00057037301675605
136	ulm	ETV3	t	-5.85607	4.77965350988726e-09	4.24125575819881e-08
137	ulm	ETV4	t	5.54663772249136	2.93218036154294e-08	2.33365282382593e-07
138	ulm	ETV5	t	1.3882668473809	0.165064225296751	0.266032530123365
139	ulm	ETV6	t	0.408946978638762	0.682580957018033	0.772657622900178
140	ulm	ETV7	t	2.54400565277372	0.0109629917333801	0.027039711240158
141	ulm	EWSR1	t	5.38738551601432	7.19289818741966e-08	5.33934365450767e-07
142	ulm	EZH2	t	4.64549061359538	3.40444542948911e-06	1.85086751518704e-05
143	ulm	FEV	t	-0.931905	0.351391497759461	0.487027354165716
144	ulm	FEZF1	t	-0.737209	0.46099969630815	0.594143181218517
145	ulm	FEZF2	t	-0.334655	0.737887529356238	0.813784532375737
146	ulm	FGF2	t	-2.54974	0.0107844358778242	0.026943639151069
147	ulm	FHL2	t	1.25711285547128	0.208720768490393	0.319707208878141
148	ulm	FIGLA	t	-0.305695	0.759838520804981	0.833232014291826
149	ulm	FLI1	t	7.00731812810953	2.47110117212604e-12	3.12736082767427e-11
150	ulm	FOS	t	10.240803895421	1.40449709508e-24	4.51779898917399e-23
151	ulm	FOSB	t	2.34099538624961	0.019237725449668	0.044332907603414
152	ulm	FOSL1	t	3.49041870126492	0.000482829936568957	0.00172566995847794
153	ulm	FOSL2	t	2.37427863254145	0.0175883860403123	0.0408982952503646
154	ulm	FOXA1	t	1.80831514566406	0.0705656432319357	0.130953549459265
155	ulm	FOXA2	t	2.21732940571794	0.0266066890879358	0.0575360335459003
156	ulm	FOXA3	t	0.951217930596704	0.341500018844407	0.478327300172713
157	ulm	FOXC1	t	2.52511603752343	0.0115701832011355	0.0282663969344196
158	ulm	FOXC2	t	1.63386263344329	0.102296270115589	0.180892831961498
159	ulm	FOXD1	t	-0.512941	0.607995819535762	0.724340698582729
160	ulm	FOXD3	t	-0.423139	0.672196229780818	0.763140425574693
161	ulm	FOXE1	t	-0.724232	0.468927656645243	0.599357865778356
162	ulm	FOXF1	t	0.540701624789468	0.588716538085797	0.706826076830848
163	ulm	FOXF2	t	2.68668374080312	0.00721977230828491	0.0194154029361965
164	ulm	FOXG1	t	0.221528175854726	0.824682432206009	0.884242830087554
165	ulm	FOXH1	t	0.179047123621596	0.857901688036835	0.909163889397504
166	ulm	FOXI1	t	-0.597571	0.550129578648459	0.673058692102394
167	ulm	FOXJ1	t	0.566692389339311	0.570926656154586	0.689033174262238
168	ulm	FOXL2	t	0.391851016726038	0.695170571377615	0.78232023484478
169	ulm	FOXM1	t	4.71244759528942	2.45654903938719e-06	1.40478211733845e-05
170	ulm	FOXN1	t	4.35779882581881	1.31733337132562e-05	6.51911129912424e-05
171	ulm	FOXN4	t	-0.495155	0.62049380078633	0.731330098026025
172	ulm	FOXO1	t	5.59768060767754	2.18786765107482e-08	1.79684449641464e-07
173	ulm	FOXO3	t	6.39233454849868	1.653293139901e-10	1.82334614857653e-09
174	ulm	FOXO4	t	3.80712995284575	0.000140817229429298	0.000560365469687722
175	ulm	FOXO6	t	2.11596170568268	0.0343547762623422	0.071875033264304
176	ulm	FOXP1	t	-0.447559	0.654474390977958	0.752126517899229
177	ulm	FOXP2	t	1.23291875184869	0.217613971543365	0.328831395676429
178	ulm	FOXP3	t	1.06503235867691	0.286868289747086	0.419436211524148
179	ulm	FOXQ1	t	0.328964963472885	0.742184046638287	0.817355326682963
180	ulm	GABPA	t	3.0755405261991	0.00210275715145245	0.00641631826451105
181	ulm	GATA1	t	8.82324663308762	1.15987203660176e-18	2.71339761289867e-17
182	ulm	GATA2	t	4.67055409282762	3.01450748474583e-06	1.6863766508868e-05
183	ulm	GATA3	t	6.9796065194211	3.01022804006102e-12	3.65486763816086e-11
184	ulm	GATA4	t	2.13572081293126	0.0327087722130099	0.0689922736296274
185	ulm	GATA5	t	0.695724558228609	0.486605745782272	0.613822934222082
186	ulm	GATA6	t	1.84992646205253	0.0643321780629572	0.122291492349055
187	ulm	GBX2	t	-1.46287	0.143511616931709	0.238231470090341
188	ulm	GCM1	t	1.36192361668632	0.173230346928532	0.275739851193458
189	ulm	GFI1	t	2.39665905466203	0.016550279493057	0.0389496381755963
190	ulm	GFI1B	t	3.27440162964361	0.00105983954169628	0.0034816856433597
191	ulm	GLI1	t	3.4850696816689	0.000492582649923862	0.00175241385134203
192	ulm	GLI2	t	-0.943158	0.345606325952057	0.482473930623848
193	ulm	GLI3	t	2.1143122934986	0.034495324331944	0.0719740280655696
194	ulm	GLIS3	t	0.8019288308947	0.422599317109982	0.553987763419493
195	ulm	GRHL2	t	-0.490884	0.623511523009691	0.732348738191267
196	ulm	GRHL3	t	1.20918530607146	0.226599446988924	0.339020878053196
197	ulm	GSC	t	0.117900358038153	0.906147254417855	0.942099801204895
198	ulm	GTF2I	t	6.37467358971443	1.85526022805381e-10	2.01726886768668e-09
199	ulm	GTF2IRD1	t	1.81800410678586	0.069071649492853	0.129740421918449
200	ulm	GTF3A	t	3.77630241531696	0.000159424457401249	0.000606284143417558
201	ulm	HAND1	t	-0.791715	0.428532165924588	0.55977467359354
202	ulm	HAND2	t	0.8008490541042	0.423224218205261	0.553987763419493
203	ulm	HBP1	t	3.28733020999857	0.00101237100877599	0.00335429364281145
204	ulm	HCFC1	t	2.65298291158219	0.00798182314166126	0.0211026283060359
205	ulm	HDAC1	t	-4.89188	1.00300555449305e-06	6.19456230454906e-06
206	ulm	HDAC3	t	2.55388879019734	0.010656729278136	0.0267110227361072
207	ulm	HDAC4	t	2.10165270312151	0.0355905042997512	0.0736618480413082
208	ulm	HDAC5	t	-0.341422	0.732787578788672	0.810475660207528
209	ulm	HDAC7	t	-1.2185	0.223042701351682	0.335651004763155
210	ulm	HDAC9	t	-4.31508	1.59960004827625e-05	7.81583966642828e-05
211	ulm	HDGF	t	3.19984648856477	0.00137617635951619	0.00440833257073236
212	ulm	HES1	t	1.41212593969311	0.157921356423141	0.257749021477093
213	ulm	HES5	t	-0.197437	0.84348697271829	0.899408760964806
214	ulm	HES6	t	0.1802353109911	0.856968832760575	0.909163889397504
215	ulm	HESX1	t	0.86278446618973	0.388261616204739	0.522191581376408
216	ulm	HEY1	t	0.758893098508279	0.447921378880459	0.580193463918983
217	ulm	HEY2	t	-0.11533	0.90818433912104	0.942363319625595
218	ulm	HEYL	t	-0.961964	0.336073881060035	0.473447146310852
219	ulm	HHEX	t	4.61385864714051	3.96595152094285e-06	2.12619067650547e-05
220	ulm	HIC1	t	1.38090616999168	0.167316216698086	0.268188674532781
221	ulm	HIF1A	t	15.2164780755159	3.96691566832597e-52	5.10409815991275e-50
222	ulm	HIF3A	t	-1.80942	0.0703939042220953	0.130949624239657
223	ulm	HINFP	t	0.877612391083735	0.380159844424487	0.514401466245516
224	ulm	HIPK2	t	-2.38591	0.0170417728463156	0.039867420113199
225	ulm	HIVEP1	t	1.26851230591509	0.204623100621605	0.314679349959919
226	ulm	HIVEP2	t	2.29937381309075	0.0214893059866263	0.0483666012293746
227	ulm	HIVEP3	t	0.657630130916786	0.510779950556667	0.638061685808653
228	ulm	HLF	t	2.50246237953231	0.0123375844958808	0.0300461048290851
229	ulm	HLX	t	3.98553192143351	6.74591355512245e-05	0.000287726257710195
230	ulm	HMGA1	t	5.5202538400148	3.40795532076044e-08	2.65751667437076e-07
231	ulm	HMGA2	t	5.75211741676878	8.8830993492015e-09	7.61045820711027e-08
232	ulm	HMGB2	t	2.25852538804957	0.0239187655653476	0.0529091318522875
233	ulm	HNF1A	t	0.7061273635529	0.480113416236691	0.60761894645037
234	ulm	HNF1B	t	-0.0244994	0.980454393333326	0.989425871442259
235	ulm	HNF4A	t	4.65213359317381	3.29662487979371e-06	1.83093122820198e-05
236	ulm	HNF4G	t	-1.72462	0.0846043966614815	0.153681398170973
237	ulm	HOPX	t	0.592184846147582	0.55373046198828	0.675323722993605
238	ulm	HOXA1	t	4.53959536564565	5.65410080290739e-06	2.96936450329558e-05
239	ulm	HOXA10	t	3.55884457562553	0.000372959583206863	0.00137107046778904
240	ulm	HOXA11	t	-0.624255	0.532464294930962	0.658753903344075
241	ulm	HOXA13	t	0.432120905319241	0.665656078799471	0.759456392052153
242	ulm	HOXA2	t	0.563536333752042	0.573073167292794	0.690191084477437
243	ulm	HOXA4	t	0.0805889483451213	0.935769294749717	0.956839596750704
244	ulm	HOXA5	t	1.88787680780601	0.0590503680228673	0.113967210284134
245	ulm	HOXA7	t	2.24144551909292	0.0250031798305203	0.0546811751534324
246	ulm	HOXA9	t	3.81805200393303	0.000134730423874249	0.000538921695496995
247	ulm	HOXB1	t	0.533893226172072	0.593418640735189	0.711365202868892
248	ulm	HOXB13	t	0.302908013220069	0.761961680293657	0.834375059839296
249	ulm	HOXB2	t	0.443486994130918	0.657416137371528	0.754123711813997
250	ulm	HOXB3	t	0.431647765936573	0.665999970750398	0.759456392052153
251	ulm	HOXB4	t	2.08021266209549	0.0375129487311649	0.0774331455092495
252	ulm	HOXB5	t	3.06067416974325	0.00220998638695276	0.00669062545383347
253	ulm	HOXB6	t	-1.3684	0.171194130033763	0.273061711541457
254	ulm	HOXB7	t	1.0356295532563	0.300381819067292	0.433994981952619
255	ulm	HOXB9	t	2.68675573148255	0.00721821686052197	0.0194154029361965
256	ulm	HOXC13	t	-1.4518	0.146564988796003	0.241254096696192
257	ulm	HOXC6	t	0.00742576282388381	0.994075193281319	0.994899723341974
258	ulm	HOXC8	t	2.02341800843083	0.0430372984005219	0.0872041846855719
259	ulm	HOXD1	t	1.85440813380434	0.0636888036494617	0.121702367369763
260	ulm	HOXD10	t	-1.31391	0.188883118021969	0.295475541701081
261	ulm	HOXD13	t	0.937479633493658	0.348518061048564	0.484785483116201
262	ulm	HOXD3	t	0.786583868663848	0.431530581637531	0.562739204432726
263	ulm	HOXD4	t	0.480243654495427	0.631057009748422	0.734704567158981
264	ulm	HOXD8	t	1.61088198763971	0.107214041681167	0.188111909495139
265	ulm	HR	t	5.59113956484352	2.2718460948226e-08	1.8461738791611e-07
266	ulm	HSF1	t	9.45659487697905	3.3631339775114e-21	9.98592088707231e-20
267	ulm	HSF2	t	4.98667340618912	6.17073789734578e-07	4.07163218525722e-06
268	ulm	HSF4	t	1.46068113693738	0.144111524005427	0.238231470090341
269	ulm	HTATIP2	t	0.721623839862537	0.470530372709398	0.599752197239752
270	ulm	ID1	t	3.83777381648502	0.000124362604016058	0.000507978467197866
271	ulm	ID2	t	3.72471190661861	0.00019583089223937	0.000733890528198029
272	ulm	ID3	t	2.40806954096889	0.0160420226883041	0.0379890844029779
273	ulm	ID4	t	0.478012793837078	0.632643944682073	0.734704567158981
274	ulm	IKZF1	t	-0.19594	0.844657828522503	0.899414956716375
275	ulm	IKZF2	t	-0.477343	0.633120746119958	0.734704567158981
276	ulm	IKZF3	t	-1.21921	0.222770835290004	0.335651004763155
277	ulm	IKZF4	t	0.281875436248896	0.778040613650384	0.848371968556634
278	ulm	ING4	t	-0.00677509	0.994594334896253	0.994899723341974
279	ulm	INSM1	t	-0.377652	0.705691539850934	0.788710513323999
280	ulm	IRF1	t	7.28872255906413	3.19201218848205e-13	4.58850951745171e-12
281	ulm	IRF2	t	5.95113362457339	2.68701834878912e-09	2.440444900312e-08
282	ulm	IRF2BPL	t	-0.96883	0.332636161920922	0.472049847431897
283	ulm	IRF3	t	8.49874707761455	1.98762125168806e-17	4.26234335084218e-16
284	ulm	IRF4	t	3.33671748956421	0.000848581668071804	0.00289869490155501
285	ulm	IRF5	t	0.458626185560803	0.646505343524362	0.746066253488562
286	ulm	IRF6	t	2.69199058464593	0.00710591429901818	0.0192483011889194
287	ulm	IRF7	t	0.0921490896732378	0.926580089101041	0.955844985857188
288	ulm	IRF8	t	5.81385177141851	6.15558969908129e-09	5.339455334484e-08
289	ulm	IRF9	t	3.30085763886777	0.000964816436419723	0.00323842734311316
290	ulm	IRX1	t	1.25025315993285	0.211215050444657	0.32224904929501
291	ulm	IRX4	t	-0.481402	0.630233639483614	0.734704567158981
292	ulm	ISL1	t	-0.0644739	0.94859322618438	0.966113417697021
293	ulm	JARID2	t	0.903378946159158	0.366330736162821	0.503215886686295
294	ulm	JDP2	t	4.01253696706903	6.01886668319213e-05	0.000261042981990131
295	ulm	JUN	t	15.8879270709434	1.18724507441497e-56	2.29138299362088e-54
296	ulm	JUNB	t	6.07592952793893	1.24481725943053e-09	1.21645433453212e-08
297	ulm	JUND	t	5.02188114892617	5.14071662725043e-07	3.42123554848046e-06
298	ulm	KAT2B	t	0.898172510099709	0.369099475677763	0.5052212681263
299	ulm	KAT5	t	4.8105212239795	1.51133671744132e-06	9.04458872763332e-06
300	ulm	KAT6A	t	4.39935933095229	1.08876234676967e-05	5.49362439023651e-05
301	ulm	KAT6B	t	2.39558141706819	0.0165990038339005	0.0389496381755963
302	ulm	KAT7	t	7.44607759931727	9.82613665490647e-14	1.61399521225272e-12
303	ulm	KCNIP3	t	1.03481791167194	0.300760771171828	0.433994981952619
304	ulm	KDM2A	t	1.91768451863806	0.0551587743089234	0.107260891099468
305	ulm	KDM5A	t	0.877040249216617	0.380470514541697	0.514401466245516
306	ulm	KDM5B	t	1.38918154462446	0.164785976235594	0.266032530123365
307	ulm	KDM5C	t	2.77992638906394	0.00543988825652145	0.0151064522806998
308	ulm	KDM5D	t	1.10898592993367	0.267443514806587	0.394019834791383
309	ulm	KLF1	t	6.69240244653551	2.22686872941167e-11	2.52815096927325e-10
310	ulm	KLF10	t	1.09107139449695	0.275248627800078	0.403977073501256
311	ulm	KLF11	t	2.2518913576803	0.0243350220293838	0.0536761057333837
312	ulm	KLF12	t	0.507599569881189	0.611737241000406	0.725439554611849
313	ulm	KLF13	t	1.2774609329668	0.201447641032437	0.310957062598992
314	ulm	KLF15	t	3.85032046763134	0.000118163300096984	0.000487818543715893
315	ulm	KLF17	t	-1.97832	0.0478998343415303	0.0954801916208637
316	ulm	KLF2	t	3.44095673813776	0.000580305842949043	0.00203634595798482
317	ulm	KLF3	t	1.74370053544181	0.0812196905020062	0.148581993051064
318	ulm	KLF4	t	2.25031759373628	0.0244346853630751	0.0537423849011225
319	ulm	KLF5	t	7.08033070462491	1.46389328552638e-12	1.91546714648536e-11
320	ulm	KLF6	t	2.46496194850007	0.0137073218740038	0.0330689140210341
321	ulm	KLF7	t	0.831553989327858	0.405666149253968	0.537177130744533
322	ulm	KLF8	t	0.0182087332431962	0.985472434601631	0.991189844872284
323	ulm	KLF9	t	3.31554232945229	0.000915541052396714	0.00309998987916782
324	ulm	KMT2A	t	6.14083588573059	8.29285022841012e-10	8.4237899688587e-09
325	ulm	KMT2B	t	3.04163267178872	0.00235464808600994	0.00704569117209176
326	ulm	LEF1	t	0.930170924994209	0.352288708082787	0.487324056669725
327	ulm	LHX1	t	0.0898409606014788	0.928414087920383	0.955844985857188
328	ulm	LHX2	t	1.44985075850561	0.147108682029559	0.241270029874903
329	ulm	LHX3	t	-0.766337	0.443480642255003	0.576375514849936
330	ulm	LHX4	t	-0.572725	0.566834574273064	0.685887603979319
331	ulm	LHX8	t	2.68322343295436	0.00729489220915701	0.019432618623102
332	ulm	LITAF	t	2.95203629969681	0.00315885462159841	0.00913346729540815
333	ulm	LMO2	t	4.91302185720816	9.00687037401307e-07	5.69942944978532e-06
334	ulm	LMO4	t	-0.0964622	0.923153992121771	0.954049373384213
335	ulm	LMX1A	t	0.918685476358416	0.358266142954878	0.493015084422755
336	ulm	LMX1B	t	0.838174464709613	0.40193818189498	0.534072764927581
337	ulm	LRRFIP1	t	-0.150023	0.880747231944366	0.927608271570328
338	ulm	LYL1	t	2.68299765675614	0.00729981787655387	0.019432618623102
339	ulm	MAF	t	3.43786500864129	0.00058696977677448	0.00204117417869324
340	ulm	MAFA	t	0.604245104107298	0.545684430804918	0.671360492255415
341	ulm	MAFB	t	1.01280252185874	0.311161169294544	0.446268555649403
342	ulm	MAFG	t	1.69984214683075	0.0891690904711239	0.161592811839689
343	ulm	MAFK	t	2.6813973599891	0.0073348165272087	0.0194586885189179
344	ulm	MAML1	t	1.47829558975934	0.139337254908409	0.23412183221991
345	ulm	MAX	t	2.69530747268497	0.00703557194888266	0.0191248645934416
346	ulm	MAZ	t	3.54689027631189	0.000390292311234517	0.00142798893020402
347	ulm	MBD1	t	1.21690849437047	0.223646854494821	0.335905392354089
348	ulm	MBD2	t	6.04632708365515	1.49612316424385e-09	1.44375885349532e-08
349	ulm	MECOM	t	3.39296037213399	0.00069214617994331	0.00238543237016177
350	ulm	MECP2	t	-3.077	0.00209252552476446	0.00641631826451105
351	ulm	MED1	t	0.283374680247516	0.776891233006161	0.848316876776176
352	ulm	MEF2A	t	4.4074506467132	1.04890622986866e-05	5.32733953591189e-05
353	ulm	MEF2B	t	2.63366404960953	0.0084504420202501	0.0220396663501118
354	ulm	MEF2C	t	1.46381098057452	0.143254161457284	0.238231470090341
355	ulm	MEF2D	t	3.83895765150084	0.000123764823604242	0.000507978467197866
356	ulm	MEIS1	t	-0.323808	0.746084986904812	0.820480925769964
357	ulm	MEIS2	t	-0.296595	0.76677752399818	0.838459275533421
358	ulm	MEOX1	t	-0.417205	0.676530623415827	0.766933393945695
359	ulm	MEOX2	t	2.95614303364853	0.00311710596368345	0.00904663836076551
360	ulm	MESP2	t	-1.006	0.314420016793217	0.449504172156229
361	ulm	MITF	t	3.78886081925492	0.000151581065677247	0.000585102913514175
362	ulm	MIXL1	t	0.566261907566034	0.571219211823617	0.689033174262238
363	ulm	MKX	t	1.68888846877785	0.0912492958090935	0.16497530764548
364	ulm	MLX	t	-1.38254	0.166813595669003	0.268188674532781
365	ulm	MLXIP	t	4.11471620811455	3.88500877844034e-05	0.000178525403390235
366	ulm	MLXIPL	t	2.44493	0.0144927587648654	0.0347466141816028
367	ulm	MNT	t	0.503364516622763	0.61471103358825	0.72673341183787
368	ulm	MNX1	t	-0.595003	0.551845201360977	0.674089391535877
369	ulm	MSC	t	-0.051398	0.959008654104355	0.974150896011266
370	ulm	MSX1	t	0.447245011614111	0.654700803145443	0.752126517899229
371	ulm	MSX2	t	-0.366224	0.714200048085712	0.79447037049304
372	ulm	MTA1	t	3.64898780993595	0.000263640183913607	0.000978510682602425
373	ulm	MTA2	t	0.600940926119562	0.547883042374336	0.671374140814266
374	ulm	MTA3	t	2.97557950159866	0.00292625910950331	0.00858962750013899
375	ulm	MTF1	t	3.99308576164989	6.5345808912088e-05	0.000280260913778511
376	ulm	MTF2	t	1.51896897284793	0.128778915525717	0.219464288710493
377	ulm	MXD1	t	1.58576061887816	0.112802233098063	0.195254089577813
378	ulm	MXI1	t	-0.484199	0.628247445993285	0.734704567158981
379	ulm	MYB	t	13.2098746426652	9.48420794813403e-40	5.22986323997105e-38
380	ulm	MYBL1	t	2.49360845812607	0.012649559893662	0.0307089944588271
381	ulm	MYBL2	t	5.53890774498981	3.06445785771695e-08	2.4140423124056e-07
382	ulm	MYC	t	19.5890386549853	5.21708245128284e-85	1.34252921746345e-82
383	ulm	MYCN	t	7.64058520684675	2.21481723571008e-14	3.88599751356405e-13
384	ulm	MYF5	t	0.721201830761087	0.470789937211515	0.599752197239752
385	ulm	MYF6	t	0.892340592650292	0.372216250359742	0.506791790613264
386	ulm	MYOCD	t	0.278292370843583	0.780789499037684	0.850168537739199
387	ulm	MYOD1	t	6.35967050040685	2.04561106694836e-10	2.16330375847142e-09
388	ulm	MYOG	t	2.26182644949962	0.0237139492497707	0.0527310047961396
389	ulm	MYRF	t	1.46105010950773	0.144010246744281	0.238231470090341
390	ulm	MYT1	t	-0.852304	0.39405067103212	0.526309892797226
391	ulm	MZF1	t	2.62552636649268	0.00865509685121959	0.022497423465123
392	ulm	NAB2	t	-1.46141	0.143912017578979	0.238231470090341
393	ulm	NACC1	t	0.602263808561799	0.547002266358363	0.671360492255415
394	ulm	NANOG	t	3.45112989376215	0.000558872508445714	0.0019700893905027
395	ulm	NCOA1	t	4.94198552157089	7.76709279611919e-07	4.95553358562315e-06
396	ulm	NCOA2	t	5.89636002548799	3.74851785621217e-09	3.36494858720441e-08
397	ulm	NCOA3	t	6.9786881177424	3.02994208344942e-12	3.65486763816086e-11
398	ulm	NCOA6	t	1.95425789414953	0.0506783048230218	0.0998052329677878
399	ulm	NCOR1	t	4.05331827803062	5.0600170180103e-05	0.000224501904477239
400	ulm	NCOR2	t	5.13319654524021	2.86312430756499e-07	1.97351068342873e-06
401	ulm	NEUROD1	t	1.35496667301639	0.175436510894482	0.278104694888172
402	ulm	NEUROD2	t	1.29633221968745	0.19486919965729	0.302694209528024
403	ulm	NEUROD6	t	1.60440296132816	0.108633858653147	0.189740585701877
404	ulm	NEUROG1	t	2.21104975350533	0.0270385299978778	0.0581441369313696
405	ulm	NEUROG2	t	-0.603696	0.54604949305986	0.671360492255415
406	ulm	NEUROG3	t	-1.67989	0.0929872933179713	0.16694462893366
407	ulm	NFAT5	t	5.12525440719282	2.98639978504202e-07	2.04026604783402e-06
408	ulm	NFATC1	t	7.32647533479641	2.41135479147381e-13	3.65012921376035e-12
409	ulm	NFATC2	t	4.87705520680841	1.08131152758414e-06	6.62517856583297e-06
410	ulm	NFATC3	t	3.1176876939915	0.00182416586164841	0.00572461806988852
411	ulm	NFATC4	t	0.00639233589489695	0.994899723341974	0.994899723341974
412	ulm	NFE2	t	7.10019186559777	1.26842452570136e-12	1.68831678248526e-11
413	ulm	NFE2L1	t	3.56103765461662	0.000369858981287135	0.00136617767250559
414	ulm	NFE2L2	t	10.289250600858	8.51441093514225e-25	2.98778420087719e-23
415	ulm	NFE2L3	t	2.7448653299636	0.00605651552039436	0.0165802481622144
416	ulm	NFIA	t	4.89367356014997	9.93898710963022e-07	6.18782100696333e-06
417	ulm	NFIB	t	0.169907198045028	0.865084056218493	0.913604502600105
418	ulm	NFIC	t	3.29284462308146	0.000992729455219855	0.00330339284236952
419	ulm	NFIL3	t	1.81023784165595	0.0702670824621508	0.130949624239657
420	ulm	NFIX	t	0.272967539067815	0.78487970340301	0.851301696680669
421	ulm	NFKB	t	19.8684003374832	2.20236154175396e-87	8.50111555117027e-85
422	ulm	NFKB1	t	12.7713591971891	2.84512640715295e-37	1.3727734914513e-35
423	ulm	NFKB2	t	4.94420337605088	7.67925590883553e-07	4.94032130135086e-06
424	ulm	NFKBIB	t	3.79575118583319	0.000147433475647369	0.00057775961015111
425	ulm	NFKBIZ	t	3.10686608061378	0.00189226182489033	0.00591427582516331
426	ulm	NFX1	t	0.938954278084069	0.347760395640777	0.484604739051769
427	ulm	NFYA	t	7.28798190191958	3.20957919614498e-13	4.58850951745171e-12
428	ulm	NFYB	t	6.1625618894856	7.2320119854052e-10	7.44415100364375e-09
429	ulm	NFYC	t	5.5162946137028	3.48552452159468e-08	2.69082493067109e-07
430	ulm	NHLH1	t	2.02364718596488	0.0430136944259794	0.0872041846855719
431	ulm	NHLH2	t	-0.733546	0.463230310471904	0.59602299947385
432	ulm	NKRF	t	2.16476403594662	0.0304121816309082	0.0646782485373586
433	ulm	NKX2-1	t	1.94834391723558	0.0513814328344468	0.100932483837641
434	ulm	NKX2-2	t	0.89240258690998	0.372183032968173	0.506791790613264
435	ulm	NKX2-5	t	1.79280492062259	0.0730123501184611	0.135169146981899
436	ulm	NKX3-1	t	4.64869683737259	3.35199046716731e-06	1.83649266943893e-05
437	ulm	NKX3-2	t	0.0866486509688599	0.930951265862224	0.955844985857188
438	ulm	NKX6-1	t	-0.753547	0.451126367895214	0.582390561898169
439	ulm	NKX6-2	t	-1.42385	0.154497790612769	0.252695538883596
440	ulm	NKX6-3	t	2.01970437905208	0.043421309625277	0.0877519660489891
441	ulm	NONO	t	0.476353427246572	0.633825442652696	0.734704567158981
442	ulm	NOTCH1	t	1.52914995600658	0.126235887228933	0.215606426860035
443	ulm	NOTO	t	1.37192766687451	0.170094337959889	0.271869210983507
444	ulm	NPAS2	t	0.717128487032124	0.473299381271002	0.601955720496233
445	ulm	NPAS4	t	-0.399042	0.689864680096431	0.778619200342756
446	ulm	NPM1	t	3.89755953771467	9.7339376946764e-05	0.000406194589204875
447	ulm	NR0B1	t	-0.245614	0.805982597498678	0.867808319761478
448	ulm	NR0B2	t	1.79147106674338	0.0732259654514733	0.135240299829037
449	ulm	NR1D1	t	-0.0876292	0.930171909019222	0.955844985857188
450	ulm	NR1D2	t	1.2327977504463	0.217659123303958	0.328831395676429
451	ulm	NR1H2	t	3.75212506982911	0.000175611559667958	0.000664569235606193
452	ulm	NR1H3	t	7.29121453584827	3.13359771506856e-13	4.58850951745171e-12
453	ulm	NR1H4	t	3.78494472229343	0.000153987026598933	0.000591432758877494
454	ulm	NR1I2	t	8.79258805011305	1.52373972191718e-18	3.45978548623548e-17
455	ulm	NR1I3	t	0.0847865387513396	0.932431557746117	0.955844985857188
456	ulm	NR2C1	t	0.774797221980679	0.438464480065055	0.570817164604085
457	ulm	NR2C2	t	6.12275703054856	9.29003466186274e-10	9.31416462202342e-09
458	ulm	NR2E1	t	-1.46093	0.144044031389858	0.238231470090341
459	ulm	NR2E3	t	-0.696149	0.486340009961055	0.613822934222082
460	ulm	NR2F1	t	2.33400267202048	0.0196009470000502	0.0447690268758542
461	ulm	NR2F2	t	0.645307189408095	0.51873216650511	0.646948679389249
462	ulm	NR2F6	t	-0.634268	0.525909900540843	0.654207209488414
463	ulm	NR3C1	t	4.01309153693962	6.00474415108825e-05	0.000261042981990131
464	ulm	NR3C2	t	2.54506271907299	0.0109298655200416	0.027039711240158
465	ulm	NR4A1	t	1.13368741482724	0.256933091934966	0.379985339030256
466	ulm	NR4A2	t	1.67768080418322	0.0934179392084658	0.167328652132101
467	ulm	NR4A3	t	1.35576125934828	0.175183478954929	0.278104694888172
468	ulm	NR5A1	t	4.52911049360499	5.94186869040775e-06	3.07860579127167e-05
469	ulm	NR5A2	t	4.57918174604646	4.68328781912805e-06	2.47636862764853e-05
470	ulm	NR6A1	t	0.730829745382738	0.464887815390726	0.597160388488586
471	ulm	NRF1	t	6.10487975801702	1.03907063805829e-09	1.02841350330897e-08
472	ulm	NRG1	t	3.82810855882833	0.000129345933095753	0.000522801363088594
473	ulm	NRL	t	0.814353646975365	0.415447665978869	0.548248885702028
474	ulm	NSD2	t	2.7858017312103	0.00534228920750842	0.0148889793075686
475	ulm	NUPR1	t	1.78919579081656	0.0735915283423953	0.13559107370007
476	ulm	OLIG1	t	-0.275294	0.783091901096559	0.851301696680669
477	ulm	OLIG2	t	2.98757890499407	0.0028138245880437	0.00829111672507534
478	ulm	ONECUT1	t	1.5893263453179	0.111995342978741	0.194294621517084
479	ulm	OTX2	t	-0.118442	0.905717790494335	0.942099801204895
480	ulm	OVOL1	t	2.34798436494242	0.0188805899882706	0.0437423528052514
481	ulm	PA2G4	t	-0.985879	0.324199144456314	0.46262798432583
482	ulm	PARK7	t	1.81434	0.0696337787262341	0.130478828098672
483	ulm	PATZ1	t	0.633751447712803	0.526246991052209	0.654207209488414
484	ulm	PAWR	t	-2.2666	0.0234206876267943	0.0524080314431456
485	ulm	PAX1	t	-1.0547	0.291571054238411	0.425506340022785
486	ulm	PAX2	t	0.7096581912225	0.477920630667837	0.606173039399844
487	ulm	PAX3	t	4.71966358174284	2.37104779637096e-06	1.36837376755016e-05
488	ulm	PAX4	t	-1.0129	0.311116362456768	0.446268555649403
489	ulm	PAX5	t	0.337371007038153	0.735839166183921	0.812686461078665
490	ulm	PAX6	t	2.2153226711162	0.0267440364798751	0.0576714976605127
491	ulm	PAX7	t	2.5680705069646	0.0102305532732705	0.0259802208123843
492	ulm	PAX8	t	2.62107515808661	0.00876890485234891	0.0227167602215213
493	ulm	PAX9	t	0.817745412853792	0.413507879495798	0.546623429744445
494	ulm	PBRM1	t	1.49988375617634	0.13365311373883	0.22627237676837
495	ulm	PBX1	t	2.68560795423998	0.00724305187257071	0.0194154029361965
496	ulm	PBX2	t	0.375938274895794	0.706964956676968	0.788710513323999
497	ulm	PDX1	t	2.74495995905921	0.00605476978135089	0.0165802481622144
498	ulm	PEG3	t	1.39703392070509	0.162411812968063	0.26340739414148
499	ulm	PGR	t	2.83989093064496	0.00451537590058143	0.0127687552939519
500	ulm	PHF20	t	2.04443089543006	0.0409181140031413	0.0833477150670846
501	ulm	PHF5A	t	1.2764633270349	0.201799855391315	0.310957062598992
502	ulm	PHOX2A	t	0.6276408482728	0.530243145952692	0.658115287259612
503	ulm	PHOX2B	t	0.0223668924105637	0.98215541130236	0.989848534628488
504	ulm	PIAS1	t	-0.926041	0.354430691570423	0.488608024807798
505	ulm	PIN1	t	2.59014002268043	0.00959747902449616	0.0246154611525284
506	ulm	PITX1	t	-0.934492	0.350056338412305	0.4860494482991
507	ulm	PITX2	t	3.94824686176336	7.88723064013534e-05	0.000332729073999152
508	ulm	PITX3	t	2.31321183090346	0.0207164921583562	0.0467635437024883
509	ulm	PKNOX1	t	0.579686663420635	0.562129495073634	0.682333286473027
510	ulm	PLAG1	t	2.19224639498716	0.0283679740329811	0.0604974473852524
511	ulm	PLAGL1	t	3.14160865559141	0.00168155885159589	0.00529862625890623
512	ulm	PLAGL2	t	2.96919671122635	0.0029877224754381	0.00870385566429514
513	ulm	PML	t	3.09779734793616	0.00195111746460904	0.00607363984950879
514	ulm	POU1F1	t	1.94028148286868	0.0523531357055413	0.102114013010402
515	ulm	POU2AF1	t	2.31347244632842	0.0207021730645327	0.0467635437024883
516	ulm	POU2F1	t	2.63843694140332	0.00833243216833451	0.0218055513015398
517	ulm	POU2F2	t	3.79023831552275	0.000150743209684642	0.000584792753148459
518	ulm	POU2F3	t	1.68587634955159	0.0918281140067643	0.16563388788136
519	ulm	POU3F1	t	-0.857329	0.391268667167326	0.524408699745097
520	ulm	POU3F2	t	0.709230863542033	0.47818572667682	0.606173039399844
521	ulm	POU3F4	t	-0.589581	0.55547551863329	0.676383439092902
522	ulm	POU4F1	t	1.85216894825808	0.0640095864206829	0.122013335103129
523	ulm	POU4F2	t	3.15344146732735	0.00161487508192349	0.00513038503392977
524	ulm	POU4F3	t	-0.514554	0.606867525246945	0.724113955936077
525	ulm	POU5F1	t	0.00652833721915882	0.994791212988444	0.994899723341974
526	ulm	PPARA	t	5.17150987847622	2.33426746956874e-07	1.62347251036673e-06
527	ulm	PPARD	t	5.95681975282772	2.59530276642197e-09	2.38520682818781e-08
528	ulm	PPARG	t	4.07612179351594	4.58893296011771e-05	0.000208391543835934
529	ulm	PPARGC1A	t	1.68004265035146	0.0929575241029287	0.16694462893366
530	ulm	PPARGC1B	t	0.660112416350692	0.509185831815945	0.637101235270518
531	ulm	PRDM1	t	-0.95579	0.33918471106305	0.476808773176064
532	ulm	PRDM16	t	0.262279310863257	0.793107582675455	0.858736400877211
533	ulm	PRDM2	t	3.16884607558469	0.00153170884980028	0.00488627781837114
534	ulm	PRDM4	t	1.61244	0.106875073434986	0.187944320482482
535	ulm	PREB	t	1.99621261937099	0.0459181556752074	0.0923146254720316
536	ulm	PROP1	t	0.510083946703794	0.609995717222673	0.725439554611849
537	ulm	PROX1	t	2.07559821705041	0.0379380699241212	0.0779024165965727
538	ulm	PRRX1	t	0.802496328819757	0.4222711048699	0.553987763419493
539	ulm	PTF1A	t	1.03708065283943	0.29970510014457	0.433994981952619
540	ulm	PURA	t	1.10758304386919	0.268049184647582	0.394159943900825
541	ulm	RARA	t	8.11287419925092	5.09595506551964e-16	1.00873777194389e-14
542	ulm	RARB	t	2.33622812831811	0.0194847059318837	0.0447684314863518
543	ulm	RARG	t	1.33678812533634	0.181300088313489	0.285640139138802
544	ulm	RB1	t	0.348392260562577	0.727547611358207	0.805834657056723
545	ulm	RBPJ	t	4.04898473051211	5.15457577625038e-05	0.000227390428529445
546	ulm	RCOR2	t	3.06520114642749	0.00217681470907632	0.00661614549372802
547	ulm	REL	t	7.38543322966581	1.55178230217892e-13	2.4957832026711e-12
548	ulm	RELA	t	14.0882369342577	5.87637859193187e-45	3.78047022747617e-43
549	ulm	RELB	t	5.55326278355038	2.8232336091919e-08	2.27035036072516e-07
550	ulm	REST	t	3.07554724440681	0.00210270979165584	0.00641631826451105
551	ulm	RFX1	t	0.832154736192915	0.405327020958684	0.537177130744533
552	ulm	RFX2	t	2.59769073127448	0.00938904340457645	0.0241611383611101
553	ulm	RFX3	t	-0.886056	0.375593112296483	0.510489230093108
554	ulm	RFX4	t	1.0416518832281	0.297579962816103	0.432639795280662
555	ulm	RFX5	t	2.57671331800354	0.00997833108778568	0.0255075218535449
556	ulm	RFXANK	t	1.45568254680402	0.145488945951474	0.239994586056705
557	ulm	RFXAP	t	1.97754562717987	0.0479874538198123	0.0954801916208637
558	ulm	RLF	t	2.22611161124496	0.0260127510568928	0.0565685741293556
559	ulm	RORA	t	1.48152496030594	0.138475319358426	0.233412547040841
560	ulm	RORB	t	0.581649193000441	0.560806570942748	0.681799484673702
561	ulm	RORC	t	1.33174081774336	0.18295363769047	0.287658265370759
562	ulm	RREB1	t	0.845331222239974	0.39793144133834	0.529660470195169
563	ulm	RUNX1	t	9.25671965107276	2.21854802786603e-20	6.2501956803404e-19
564	ulm	RUNX2	t	4.41311378924164	1.02184380240972e-05	5.22426102953843e-05
565	ulm	RUNX3	t	-0.850663	0.394962005263098	0.526616007017464
566	ulm	RXRA	t	3.5430992301818	0.000395944348374557	0.00144183507992999
567	ulm	RXRB	t	1.64822428568892	0.0993152102660406	0.176662079090745
568	ulm	RXRG	t	-0.12683	0.899075460179215	0.942099801204895
569	ulm	SALL1	t	2.2316792043091	0.0256421826414947	0.0559202401108302
570	ulm	SALL2	t	3.2679924887498	0.00108412718215585	0.00354638213823862
571	ulm	SALL3	t	1.30780997985549	0.190945955783653	0.297198140856814
572	ulm	SALL4	t	1.67277131940802	0.0943808417094324	0.168662059721486
573	ulm	SATB1	t	4.23655700246084	2.27526038040412e-05	0.000107103720345853
574	ulm	SATB2	t	1.90924869240004	0.0562378033264675	0.108810987889807
575	ulm	SCX	t	-0.981694	0.326257177987213	0.464705795952267
576	ulm	SETBP1	t	-2.07555	0.037942109637709	0.0779024165965727
577	ulm	SF1	t	-0.214352	0.830273778596186	0.888869919339068
578	ulm	SFPQ	t	1.94406953568084	0.0518946938165048	0.101681988899344
579	ulm	SHOX2	t	-1.0208	0.307354060753301	0.442681594965576
580	ulm	SIM2	t	0.23460741184053	0.814514764365159	0.875773534944154
581	ulm	SIN3A	t	2.83315355788925	0.00461163489321905	0.0129933654655661
582	ulm	SIRT1	t	0.123951785948987	0.901354128251208	0.942099801204895
583	ulm	SIX1	t	2.0178533628614	0.0436137941684437	0.0879108331541475
584	ulm	SIX3	t	-0.665548	0.505703948695164	0.633771831806277
585	ulm	SIX4	t	1.9400626154516	0.0523797268809834	0.102114013010402
586	ulm	SKIL	t	1.59460681430375	0.11080879413509	0.193102458402459
587	ulm	SMAD1	t	4.62548612109344	3.7499424766124e-06	2.02444446989145e-05
588	ulm	SMAD2	t	1.84895510414624	0.0644723282202919	0.122291492349055
589	ulm	SMAD3	t	5.49454585528651	3.94313967690058e-08	3.01396418868045e-07
590	ulm	SMAD4	t	3.69330569237648	0.000221678406956253	0.000826742657827186
591	ulm	SMAD5	t	4.31508045460448	1.59961485400993e-05	7.81583966642828e-05
592	ulm	SMAD6	t	-1.53858	0.123916556548495	0.212585737012084
593	ulm	SMAD7	t	2.71116820668423	0.00670777763719633	0.0182982485368041
594	ulm	SMAD9	t	2.34711295121503	0.0189248003069352	0.0437423528052514
595	ulm	SMARCA1	t	4.19202722549028	2.77119517349963e-05	0.000129658343875255
596	ulm	SMARCA4	t	0.10948044498359	0.912822029424233	0.94590417008793
597	ulm	SMARCA5	t	1.47531166473256	0.140137345789707	0.234676856723761
598	ulm	SMARCB1	t	0.0174795448149779	0.98605414619419	0.991189844872284
599	ulm	SMARCC1	t	1.40097921050779	0.16122874076538	0.262039132359734
600	ulm	SNAI1	t	5.44421149791172	5.23681975554459e-08	3.92507267114604e-07
601	ulm	SNAI2	t	-0.200546	0.841054594906793	0.89805552872482
602	ulm	SON	t	0.883871251467922	0.376771504679278	0.511190863993677
603	ulm	SOX10	t	1.12148336738171	0.262089501233147	0.386870162432102
604	ulm	SOX11	t	0.853339682541105	0.393476526342549	0.526309892797226
605	ulm	SOX17	t	-0.100369	0.920051632888308	0.952117775589509
606	ulm	SOX18	t	-0.0696836	0.944445875197938	0.96345726881685
607	ulm	SOX2	t	0.859734216642162	0.389941181428127	0.523538420978286
608	ulm	SOX3	t	0.57676551053624	0.564101406754931	0.683651940368614
609	ulm	SOX4	t	1.95619308798077	0.0504499823164389	0.0996096837552195
610	ulm	SOX5	t	-0.450188	0.652577324294474	0.751924916948259
611	ulm	SOX6	t	-0.871288	0.383602521527473	0.51772927730631
612	ulm	SOX7	t	0.165174152391816	0.868807818460824	0.916283655535186
613	ulm	SOX9	t	0.0298216928048498	0.976209420172454	0.986431508341799
614	ulm	SP1	t	25.4146333264832	2.90443469624049e-141	2.24222358549766e-138
615	ulm	SP2	t	2.99147928524513	0.00277813652965909	0.00821732337508359
616	ulm	SP3	t	12.3726345633909	4.31848807615354e-35	1.85215155266141e-33
617	ulm	SP4	t	6.02896007175434	1.66589575422928e-09	1.56837990520122e-08
618	ulm	SP6	t	-1.40785	0.159184376845933	0.259262318407301
619	ulm	SP7	t	2.97384841802587	0.00294281358735207	0.00860550033877197
620	ulm	SPDEF	t	-0.863956	0.38761783609117	0.522191581376408
621	ulm	SPI1	t	14.3207301889225	2.16627084149616e-46	1.67236108963503e-44
622	ulm	SPIB	t	0.458596971644905	0.646526325885813	0.746066253488562
623	ulm	SPIC	t	2.90282265063906	0.00370036007130926	0.0105802887964842
624	ulm	SREBF1	t	8.86920464629826	7.6917262998171e-19	1.85562896983088e-17
625	ulm	SREBF2	t	7.5467995699755	4.56385843817416e-14	7.82955269837878e-13
626	ulm	SRF	t	7.26697266400895	3.74940315146692e-13	5.26279860533174e-12
627	ulm	SRSF2	t	5.26811931534424	1.38604435200616e-07	1.00002452312968e-06
628	ulm	SRY	t	0.143849147442525	0.88562038175814	0.930202632268414
629	ulm	SSRP1	t	7.13337358599363	9.97469116138173e-13	1.350958171331e-11
630	ulm	STAT1	t	15.3332368496072	6.69144465756515e-53	1.03315905512806e-50
631	ulm	STAT2	t	5.35977497147191	8.38272447156783e-08	6.10515404910412e-07
632	ulm	STAT3	t	13.5133750435088	1.63922038595121e-41	9.73444721503331e-40
633	ulm	STAT4	t	2.46718512858498	0.0136225209507545	0.0329673547773746
634	ulm	STAT5A	t	10.2724598862331	1.01298505173969e-24	3.40010634757845e-23
635	ulm	STAT5B	t	8.73276353111529	2.5881474314255e-18	5.70871376302996e-17
636	ulm	STAT6	t	7.00110529356673	2.58305990510861e-12	3.21632620442556e-11
637	ulm	STOX1	t	1.33725908555618	0.181146364613921	0.285640139138802
638	ulm	SUPT20H	t	2.61566509994031	0.00890902771891049	0.023002573240799
639	ulm	TADA2A	t	4.64855983794622	3.35421588589235e-06	1.83649266943893e-05
640	ulm	TAF1	t	3.49799402226262	0.000469325894501394	0.00168520739793059
641	ulm	TAL1	t	7.04943812484389	1.82807349133835e-12	2.35212122552202e-11
642	ulm	TBP	t	7.89184176196817	3.05975570943329e-15	5.62412239924405e-14
643	ulm	TBPL1	t	3.80178949613342	0.000143886857089453	0.000569644377810554
644	ulm	TBPL2	t	3.22739959437109	0.0012503042829726	0.00405560885065062
645	ulm	TBR1	t	1.57703198263482	0.114796780467743	0.197819452056022
646	ulm	TBX1	t	0.389273105579868	0.697076386421634	0.783323100898837
647	ulm	TBX10	t	1.7373159843181	0.0823397963616494	0.150274994778235
648	ulm	TBX15	t	4.69666	2.65405528550452e-06	1.49556983971496e-05
649	ulm	TBX18	t	2.41963295983216	0.0155410039876408	0.0371444429673644
650	ulm	TBX2	t	2.84341601666371	0.00446574059845146	0.012674822580899
651	ulm	TBX20	t	-0.72562	0.468076624390666	0.599262278656044
652	ulm	TBX21	t	6.02129832099811	1.74663104282877e-09	1.6245773073058e-08
653	ulm	TBX3	t	-1.0391	0.298766682075516	0.433548643914094
654	ulm	TBX5	t	-0.14554	0.884285005621415	0.930065428255767
655	ulm	TBX6	t	-0.619938	0.535302531050603	0.661205686353704
656	ulm	TBXT	t	4.18072288381469	2.91256593633509e-05	0.000135451861617511
657	ulm	TCF12	t	3.79218605674954	0.000149565943267701	0.000583156102033661
658	ulm	TCF15	t	0.603477491835267	0.546194812200892	0.671360492255415
659	ulm	TCF20	t	-0.118251	0.905869770974528	0.942099801204895
660	ulm	TCF21	t	1.1607515975269	0.245750478010113	0.365547917194234
661	ulm	TCF3	t	6.76879512839488	1.31808327794211e-11	1.54175801601714e-10
662	ulm	TCF4	t	2.39983831040485	0.0164072637432346	0.0387351914672082
663	ulm	TCF7	t	2.53126996612907	0.0113691706271824	0.0278634911878883
664	ulm	TCF7L1	t	0.255082194567227	0.798661044635952	0.863538272351477
665	ulm	TCF7L2	t	5.02194581525994	5.13898690573566e-07	3.42123554848046e-06
666	ulm	TEAD1	t	3.94985	7.83449957375229e-05	0.000332320531370152
667	ulm	TEAD2	t	1.98619254672152	0.0470193702825183	0.0942829970340367
668	ulm	TEAD4	t	2.20106881871199	0.0277373520295192	0.0594812104633022
669	ulm	TEF	t	1.75574607628113	0.0791401121889733	0.145467063356875
670	ulm	TET1	t	3.0776678584994	0.00208780938623296	0.00641631826451105
671	ulm	TFAM	t	0.929052344414054	0.352868066940902	0.487324056669725
672	ulm	TFAP2A	t	11.5840626176714	5.61960689055462e-31	2.28333501026746e-29
673	ulm	TFAP2B	t	1.25974853104031	0.207768098627246	0.318880660318556
674	ulm	TFAP2C	t	1.47767768679648	0.139502646141397	0.23412183221991
675	ulm	TFAP2D	t	-0.349204	0.726938476461484	0.805834657056723
676	ulm	TFAP4	t	3.99681633234356	6.43253765307048e-05	0.000277425646266504
677	ulm	TFCP2	t	4.80506581950107	1.55310882170139e-06	9.223077002719e-06
678	ulm	TFDP1	t	8.25076766630159	1.62568112194547e-16	3.39196169227541e-15
679	ulm	TFDP2	t	2.28588258256894	0.0222667982981963	0.049970838041301
680	ulm	TFDP3	t	-3.30938	0.000935921558361342	0.00315515913997797
681	ulm	TFE3	t	4.96632995268252	6.85375382960508e-07	4.4463008037438e-06
682	ulm	TFEB	t	-0.371889	0.709977330015759	0.790912696640933
683	ulm	TGFB1I1	t	3.83453010548821	0.000126014500345783	0.000512016811931286
684	ulm	TGIF1	t	2.11991410052253	0.0340199785541391	0.0713679984885744
685	ulm	THAP11	t	-0.481656	0.630053180651076	0.734704567158981
686	ulm	THRA	t	3.03095991556877	0.00243947356010225	0.00727132659613489
687	ulm	THRB	t	0.504438690394188	0.613956162166809	0.72673341183787
688	ulm	TLX1	t	0.498502932842634	0.618132588432146	0.729661098271585
689	ulm	TLX2	t	1.28263352610396	0.199628595009928	0.309464408328643
690	ulm	TLX3	t	-0.508345	0.611214742765166	0.725439554611849
691	ulm	TOX	t	0.560791523107365	0.574943087856388	0.691364585397401
692	ulm	TOX3	t	2.24328368136587	0.0248844645355673	0.0545761551745964
693	ulm	TP53	t	15.0704609880131	3.6052286237539e-51	3.09248499726446e-49
694	ulm	TP63	t	7.34827997133268	2.04944307614648e-13	3.16434010957016e-12
695	ulm	TP73	t	6.04039212410788	1.5521516681273e-09	1.47933467628923e-08
696	ulm	TRERF1	t	-1.51765	0.129111531303495	0.219546480542507
697	ulm	TRIM28	t	-0.0532084	0.957566183139844	0.973967184959103
698	ulm	TRPS1	t	1.24132068976249	0.214495233993481	0.325324794976361
699	ulm	TSC22D1	t	2.5640327297947	0.0103503205252775	0.0261125733513537
700	ulm	TSHZ3	t	-2.33425	0.0195881083967761	0.0447690268758542
701	ulm	TTF1	t	4.06705258063344	4.77107737270769e-05	0.000214143705333159
702	ulm	TWIST1	t	1.32519294416268	0.185115410446561	0.290465644034035
703	ulm	TWIST2	t	0.686944435243948	0.492122082110488	0.619768755936862
704	ulm	UBTF	t	2.26349526604877	0.0236109868402721	0.0526811613892776
705	ulm	USF1	t	6.94429614453303	3.86667770589425e-12	4.59242336761594e-11
706	ulm	USF2	t	6.36087767077373	2.02961450634e-10	2.16330375847142e-09
707	ulm	UTF1	t	0.962275385383083	0.335917626574561	0.473447146310852
708	ulm	VDR	t	5.48794069884646	4.09329742059396e-08	3.09806432225347e-07
709	ulm	VENTX	t	1.67160176635589	0.0946113968669454	0.168683599032983
710	ulm	VEZF1	t	0.213035284317919	0.831300624045087	0.888869919339068
711	ulm	VHL	t	-0.625412	0.53170481144687	0.658753903344075
712	ulm	VSX1	t	1.01192895031898	0.31157869364641	0.446268555649403
713	ulm	VSX2	t	4.98192029424411	6.32418775004612e-07	4.13751944325051e-06
714	ulm	WT1	t	5.73456452166905	9.85287837517213e-09	8.26785011481835e-08
715	ulm	WWTR1	t	2.15696447608571	0.0310149008237508	0.0657390734349509
716	ulm	XBP1	t	4.3765227735432	1.20920019056924e-05	6.061704851425e-05
717	ulm	YAP1	t	-0.083496	0.933457596932961	0.955844985857188
718	ulm	YBX1	t	3.43811613381659	0.000586425852994712	0.00204117417869324
719	ulm	YBX3	t	2.41504225979844	0.0157382370779969	0.0374997500747333
720	ulm	YY1	t	4.8587962054866	1.18587915242444e-06	7.20865122576119e-06
721	ulm	ZBED1	t	4.90531363034386	9.36766299446867e-07	5.8795413266096e-06
722	ulm	ZBTB14	t	-0.0833692	0.933558444736165	0.955844985857188
723	ulm	ZBTB16	t	3.41874028053246	0.000629800420599579	0.00218029562647029
724	ulm	ZBTB17	t	4.71931114634403	2.37515653953008e-06	1.36837376755016e-05
725	ulm	ZBTB18	t	-1.3899	0.164566581085432	0.266032530123365
726	ulm	ZBTB32	t	0.376898634403889	0.706251114220423	0.788710513323999
727	ulm	ZBTB33	t	1.74409166505383	0.0811514747437705	0.148581993051064
728	ulm	ZBTB38	t	1.31221303388889	0.189456467800563	0.295475541701081
729	ulm	ZBTB4	t	2.37556748699936	0.0175270896321171	0.0408788918307988
730	ulm	ZBTB7A	t	1.83515076771028	0.0664914371461851	0.125504619747812
731	ulm	ZBTB7B	t	1.48576	0.13735097524167	0.232023966929035
732	ulm	ZEB1	t	0.310082182789885	0.756500220748906	0.830751309271914
733	ulm	ZEB2	t	-1.17112	0.241557298984735	0.360004314317018
734	ulm	ZFHX3	t	-0.125695	0.899973881415979	0.942099801204895
735	ulm	ZFP42	t	1.38049001728213	0.167444224254923	0.268188674532781
736	ulm	ZFP64	t	2.06234131971703	0.0391822694075175	0.0802353102986831
737	ulm	ZFPM1	t	5.10913159100188	3.25260910959365e-07	2.20264406368974e-06
738	ulm	ZFPM2	t	2.55749695952017	0.0105468283727181	0.0265216661359557
739	ulm	ZFX	t	1.60865532413694	0.107700326546188	0.188536626062715
740	ulm	ZGLP1	t	1.27867373890492	0.201020052374014	0.310957062598992
741	ulm	ZGPAT	t	0.0473540193749099	0.9622313326266	0.976140064110033
742	ulm	ZHX2	t	-1.58932	0.111996252040288	0.194294621517084
743	ulm	ZIC1	t	2.99673595817668	0.00273069256269002	0.00810805637844882
744	ulm	ZIC2	t	0.754819871453891	0.450361909985925	0.58237754524143
745	ulm	ZKSCAN7	t	2.75505825683669	0.00587105890818653	0.0162453673015054
746	ulm	ZMYND8	t	-2.15611	0.0310812976732605	0.0657390734349509
747	ulm	ZNF143	t	3.91121969372239	9.19963298392663e-05	0.000385984601282139
748	ulm	ZNF148	t	1.88404762621649	0.0595664268328373	0.114676512506111
749	ulm	ZNF160	t	-0.272631	0.785138352379062	0.851301696680669
750	ulm	ZNF202	t	-1.25386	0.209899484218823	0.320876043201845
751	ulm	ZNF217	t	0.47239210679874	0.636649744691252	0.736871968368286
752	ulm	ZNF219	t	-1.04235	0.297255748742028	0.432639795280662
753	ulm	ZNF236	t	1.13997284823597	0.254305048786686	0.376820532943036
754	ulm	ZNF24	t	1.62692210860218	0.103762222074924	0.182886838908314
755	ulm	ZNF263	t	2.84741114637915	0.00441008488986847	0.0125630462545331
756	ulm	ZNF300	t	3.0533558255558	0.00226459309600965	0.00682916355515409
757	ulm	ZNF331	t	-3.20057	0.00137272544542309	0.00440833257073236
758	ulm	ZNF335	t	2.32737217208876	0.0199508725535114	0.0454338454610939
759	ulm	ZNF350	t	1.96844404845362	0.0490244783143701	0.0972927950094954
760	ulm	ZNF354C	t	3.14180769220017	0.00168041653958849	0.00529862625890623
761	ulm	ZNF362	t	4.45207	8.52958560132357e-06	4.3898933894812e-05
762	ulm	ZNF382	t	-4.07354	4.64019343329828e-05	0.000209487095351244
763	ulm	ZNF384	t	0.520102251079417	0.602995444978467	0.72060755963371
764	ulm	ZNF395	t	2.26092167146546	0.0237699348044774	0.0527310047961396
765	ulm	ZNF410	t	-0.402445	0.687358781266451	0.776926763012738
766	ulm	ZNF423	t	0.800999192460655	0.42313729600877	0.553987763419493
767	ulm	ZNF436	t	3.82125785602857	0.000132991425722296	0.000534736357591732
768	ulm	ZNF699	t	4.8463438918585	1.2627017790391e-06	7.61567010482957e-06
769	ulm	ZNF76	t	3.22967964757638	0.00124037963305135	0.00404039272875799
770	ulm	ZNF804A	t	-0.48208	0.62975171542325	0.734704567158981
771	ulm	ZNF91	t	3.51781887601197	0.000435634654244957	0.00157154183680891
772	ulm	ZXDC	t	1.17536511923771	0.239856293092935	0.358160654289644
