# Supplementary material for: Ovarian Cancer Diagnosis and Chemoresistance Prediction Model Based on cfRNA Molecular Signature
Source: Adv Sci (Weinh). 2026 Jul 17:e76274. Online ahead of print. doi: 10.1002/advs.76274 (PMC13379254; doi:10.1002/advs.76274)
Supplement: Supplementary file 2 — Supporting File 2: advs76274‐sup‐0002‐TableS1‐S17.zip. [file ADVS-9999-e76274-s002.zip › Table_S7-EV_annotation.xlsx]

## Sheet: EV-0.05
Gene	logFC	AveExpr	t	P.Value	adj.P.Val	B	annotation
LINC02915	-1.90564	5.34336	-12.3332	7.42296e-29	2.72586e-24	54.3652
RAB30	-1.0731	5.60051	-12.1545	3.32592e-28	6.10673e-24	52.901
MAGOHB	-1.58277	4.02439	-11.5085	7.02872e-26	8.60362e-22	47.3181
VIM-AS1	-1.19221	7.68295	-11.4622	1.02636e-25	9.42254e-22	47.6492
IFITM2	1.35201	5.48336	10.8988	9.85704e-24	7.2394e-20	42.6612	EV
ZNF542P	-1.37086	4.48269	-10.6228	8.88619e-23	5.43864e-19	40.5877
IFITM3	1.52592	6.2298	10.5574	1.49121e-22	7.82287e-19	40.2118	EV
FLOT1	1.011	5.06824	10.2047	2.36465e-21	1.08543e-17	37.3472	EV
ENKUR	-0.993804	8.14509	-9.90102	2.4596e-20	1.00357e-16	35.498
TRIM40	-1.34396	3.65351	-9.85381	3.52879e-20	1.29584e-16	34.6548	EV
AMD1	-0.77035	8.04905	-9.75807	7.31638e-20	2.44247e-16	34.4314
PPP1R18	0.660375	6.25984	9.58074	2.79622e-19	8.5569e-16	33.0026
LINC02884	-1.06509	6.9014	-9.44904	7.50432e-19	2.1198e-15	32.1448
ZNF117	-1.26818	4.70966	-9.40157	1.06914e-18	2.80436e-15	31.6065
RPA1	-0.771487	7.81476	-9.3919	1.14896e-18	2.81282e-15	31.736
DAPP1	-0.769184	9.53754	-9.32802	1.84692e-18	4.23891e-15	31.1708
MAP3K7CL	-0.924919	11.7032	-9.23183	3.76133e-18	8.12492e-15	30.1267
WDR11-DT	-1.0716	6.67318	-9.09811	1.0041e-17	2.04847e-14	29.6106
MLH3	-0.817652	8.83773	-9.02821	1.6722e-17	3.23193e-14	29.0624
FCGR2A	1.22473	5.50459	8.94001	3.17254e-17	5.8251e-14	28.3128
LOC105370174	-1.37676	3.86439	-8.89115	4.51615e-17	7.89725e-14	27.888
AVPR1A	-1.01901	5.64147	-8.86545	5.43592e-17	9.07354e-14	27.9161
UTRN	-0.468332	7.44606	-8.84546	6.27716e-17	1.00222e-13	27.8307	EV
BANK1	-0.691848	7.54804	-8.76638	1.10723e-16	1.69415e-13	27.2744
PLCL1	-1.33598	2.31916	-8.75128	1.2336e-16	1.81201e-13	26.6042
RNY3P1	-1.70915	1.26221	-8.7093	1.6647e-16	2.3512e-13	26.1169
SLC38A2	-0.752755	6.43264	-8.66686	2.25195e-16	3.06282e-13	26.5763	EV
RIT1	-0.67819	7.55431	-8.60121	3.58759e-16	4.70513e-13	26.1264
THRB	-0.977474	5.16064	-8.59037	3.87371e-16	4.75315e-13	25.9793
LINC00989	-0.740467	9.83214	-8.59003	3.88308e-16	4.75315e-13	25.8738
TLR5	-1.04509	6.65606	-8.56026	4.79169e-16	5.67614e-13	25.8497
RAC2	0.758992	6.23365	8.55249	5.06183e-16	5.80876e-13	25.7499	EV
ITGB3BP	-1.0007	4.98837	-8.49598	7.5345e-16	8.3843e-13	25.3241
NOMO1	-1.28264	5.00351	-8.48462	8.16045e-16	8.81376e-13	25.259	EV
TAOK1	-0.514536	7.79376	-8.43249	1.17575e-15	1.2336e-12	24.9621	EV
VWA8	-0.77272	5.62857	-8.40539	1.42091e-15	1.4494e-12	24.7558
NDUFA5	-0.720186	6.72182	-8.34567	2.15363e-15	2.13745e-12	24.3885
MBOAT7	1.4024	1.99061	8.3148	2.66829e-15	2.57855e-12	23.4848
TRAPPC2	-0.740946	6.82789	-8.30026	2.95113e-15	2.77875e-12	24.0826
ACSL4	-0.568188	6.7897	-8.29078	3.15122e-15	2.89298e-12	24.0187	EV
C4orf3	-0.622349	7.42362	-8.26596	3.74117e-15	3.35081e-12	23.8436
ANGPT1	-0.772821	6.38001	-8.20622	5.64725e-15	4.93758e-12	23.4494	EV
DUOXA1	-1.37817	1.07953	-8.18584	6.49625e-15	5.54779e-12	22.662
PIK3R1	-0.573304	5.60495	-8.14197	8.77503e-15	7.32356e-12	22.9939
NEMF	-0.593397	6.01609	-8.13237	9.37033e-15	7.50323e-12	22.949
PDE4D	-0.593892	6.82211	-8.13193	9.39896e-15	7.50323e-12	22.9572
PALM2AKAP2	0.905019	6.78141	8.12552	9.81947e-15	7.67214e-12	22.907
GRHL1	-1.18984	4.53525	-8.12091	1.01338e-14	7.75275e-12	22.7954
P2RY1	-0.828659	5.59318	-8.09204	1.23404e-14	9.15975e-12	22.6704
OPA1	-0.691788	8.76419	-8.09049	1.24718e-14	9.15975e-12	22.5845
DPYD	-0.560941	7.29411	-8.06434	1.49018e-14	1.07299e-11	22.5015
ALG10	-1.16336	3.7099	-8.0206	2.00556e-14	1.41631e-11	22.0472
COX3	-0.798741	14.6743	-7.99312	2.41568e-14	1.67375e-11	20.6686
RAB27B	-0.71099	9.99452	-7.9784	2.6683e-14	1.81454e-11	21.6937	EV
RGS18	-0.687218	11.9874	-7.96898	2.84368e-14	1.89864e-11	21.2623
PLEKHM1	0.887191	3.54628	7.92866	3.73144e-14	2.44689e-11	21.3034
MYCT1	-0.765059	6.12839	-7.9182	4.00353e-14	2.57925e-11	21.5491
LYPLAL1	-0.69472	7.10345	-7.87292	5.42466e-14	3.41464e-11	21.2488	EV
DNAAF11	-1.376	2.32375	-7.87124	5.48619e-14	3.41464e-11	20.8927
ATP6V1B2	0.659086	5.45855	7.85756	6.01208e-14	3.64678e-11	21.1035	EV
DNAI4	-0.912262	3.70755	-7.85635	6.06104e-14	3.64678e-11	20.9853
TRIOBP	1.02456	3.7798	7.854	6.15708e-14	3.64678e-11	20.8626	EV
LINC01088	-1.39028	4.35567	-7.84504	6.53715e-14	3.79943e-11	21.0015
P2RY10	-1.10214	3.74146	-7.83953	6.7823e-14	3.79943e-11	20.8918
AKT3	-0.593804	7.03816	-7.83866	6.82183e-14	3.79943e-11	21.029
EFCAB13	-0.867301	7.52383	-7.83851	6.82867e-14	3.79943e-11	21.0054
SLC9A6	-1.21239	2.08189	-7.82157	7.64606e-14	4.19073e-11	20.5316
CDYL	-0.533425	6.13451	-7.8136	8.06318e-14	4.35436e-11	20.871
CA2	-0.727248	9.68437	-7.7988	8.89867e-14	4.7359e-11	20.5501	EV
BRWD1	-0.488316	6.34319	-7.78608	9.68485e-14	5.08067e-11	20.6959
CNN2	0.662383	6.35541	7.7734	1.05361e-13	5.41858e-11	20.6064	EV
HEMGN	-0.716501	8.00075	-7.77215	1.06241e-13	5.41858e-11	20.5497
ZNF385D	-0.922609	5.89516	-7.75964	1.15443e-13	5.80728e-11	20.5228
CYTB	-0.708728	14.6313	-7.70565	1.65043e-13	8.19014e-11	18.7919
GGTA1	-0.710488	7.12547	-7.69765	1.73989e-13	8.51899e-11	20.115
COX2	-0.786936	14.5225	-7.6834	1.91138e-13	9.2332e-11	18.6696
CNEP1R1P1	-1.30021	2.16372	-7.67954	1.96063e-13	9.2332e-11	19.6662
SCFD2	-0.78239	6.9901	-7.6795	1.96119e-13	9.2332e-11	20.0026
GPI	0.731981	6.62527	7.64871	2.40169e-13	1.11639e-10	19.8163	EV
SCLT1	-0.52725	7.71414	-7.6277	2.75693e-13	1.25123e-10	19.6431
RHOG	0.620262	5.00229	7.62754	2.75992e-13	1.25123e-10	19.6102	EV
CCDC18	-0.547249	5.92112	-7.62306	2.84228e-13	1.27285e-10	19.6516
LOC100420587	-1.30352	2.82495	-7.61502	2.99604e-13	1.32555e-10	19.3744
ZFAND1	-0.692987	6.46352	-7.59136	3.49792e-13	1.52917e-10	19.4528
ANKRD12	-0.532919	8.06209	-7.57298	3.94446e-13	1.7041e-10	19.2715
YPEL5	-0.651914	9.8323	-7.56544	4.14334e-13	1.7519e-10	19.0265
MFAP3L	-0.676931	9.61245	-7.56518	4.15052e-13	1.7519e-10	19.0544
TMSB4X	-0.587167	14.8445	-7.55952	4.30639e-13	1.79704e-10	17.7886
ADAM10	-0.608082	7.12965	-7.55503	4.4346e-13	1.82974e-10	19.2075	EV
PPM1A	-0.531843	8.74701	-7.5489	4.61536e-13	1.88317e-10	19.0586
HDLBP	0.510791	5.94956	7.52755	5.30333e-13	2.1401e-10	19.0407
NBEA	-0.950427	3.61153	-7.5177	5.65397e-13	2.2568e-10	18.8605
YWHAZ	-0.522569	11.7809	-7.48341	7.06299e-13	2.78889e-10	18.1618	EV
CCDC175	-0.741714	5.40592	-7.47956	7.24118e-13	2.82884e-10	18.7408
ND5	-0.728093	15.2557	-7.47335	7.53821e-13	2.91388e-10	17.1486
HGD	-0.893331	6.0376	-7.41912	1.06983e-12	4.09233e-10	18.3743	EV
GUSBP5	-0.725018	6.2685	-7.38462	1.33559e-12	5.05624e-10	18.159
CD47	-0.661798	7.06683	-7.37416	1.42831e-12	5.35208e-10	18.0738	EV
SEPTIN7	-0.464949	8.98484	-7.3028	2.25398e-12	8.36069e-10	17.4862	EV
CCDC7	-0.649846	6.48031	-7.30071	2.2842e-12	8.38803e-10	17.6376
KCND3	-1.02892	4.10301	-7.29708	2.33767e-12	8.49941e-10	17.5572
GNAI2	0.433867	7.63763	7.28068	2.59484e-12	9.34192e-10	17.4889	EV
RNH1	0.755375	4.49591	7.24004	3.35844e-12	1.19737e-09	17.1879	EV
RNY3	-1.35094	5.35637	-7.2373	3.41721e-12	1.2066e-09	17.253
ND3	-0.846998	12.3725	-7.19467	4.47373e-12	1.56174e-09	16.1829
ROCK2	-0.528118	7.14765	-7.19346	4.50804e-12	1.56174e-09	16.9583	EV
CCDC126	-0.883397	4.00398	-7.19192	4.55201e-12	1.56223e-09	16.9136
MORC1	-0.685727	5.78099	-7.18955	4.62067e-12	1.57111e-09	16.964
TNIP1	0.530142	5.64165	7.18425	4.77748e-12	1.60679e-09	16.9219
ANKRD28	-0.635944	9.42811	-7.18308	4.81312e-12	1.60679e-09	16.6816
BET1	-0.754713	5.63344	-7.17605	5.03084e-12	1.66435e-09	16.8816
TBC1D15	-0.571643	6.99116	-7.15195	5.85412e-12	1.91942e-09	16.7109
PANX1	-0.732195	6.41028	-7.12919	6.75274e-12	2.19446e-09	16.5909
LY6E	1.29557	2.46609	7.12433	6.96191e-12	2.24259e-09	16.2478
BSG	0.628451	6.73761	7.12282	7.02794e-12	2.24417e-09	16.5574	EV
SNTB1	-0.711676	5.54138	-7.11979	7.16273e-12	2.2675e-09	16.5412
ITGA6-AS1	-1.12375	2.80311	-7.11549	7.35815e-12	2.30945e-09	16.3528
ATP6	-0.777247	14.093	-7.11369	7.44135e-12	2.31577e-09	15.1881
CADM2	-1.29059	2.74263	-7.10908	7.65921e-12	2.36354e-09	16.3189
NME4	1.06176	4.11294	7.0938	8.42674e-12	2.57872e-09	16.2672
DNM3	-0.598774	9.27955	-7.08872	8.69866e-12	2.63994e-09	16.1259
ARL6IP5	-0.597614	9.09532	-7.06033	1.03824e-11	3.1251e-09	15.9748	EV
P2RY12	-0.656811	7.83701	-7.02372	1.30352e-11	3.8917e-09	15.8785
GSTA6P	-1.22836	2.16621	-7.00952	1.42346e-11	4.2155e-09	15.6644
ND2	-0.775739	14.8564	-7.0015	1.49593e-11	4.39469e-09	14.2843
HNRNPK	-0.376572	8.29502	-6.97959	1.71302e-11	4.99249e-09	15.5822	EV
RBMXL1	-0.87773	4.0908	-6.96709	1.85041e-11	5.35046e-09	15.5888
S100A9	1.45784	7.65637	6.96545	1.86917e-11	5.36248e-09	15.5968	EV
ABI1	-0.53579	7.51322	-6.95786	1.95869e-11	5.57573e-09	15.5117	EV
BOLA3-DT	-0.985277	3.14534	-6.9519	2.03199e-11	5.7399e-09	15.4317
RBX1	-0.616491	7.8691	-6.94806	2.08061e-11	5.83237e-09	15.4225
RNF10	0.414564	6.92788	6.93876	2.20317e-11	6.12916e-09	15.4471
VN1R110P	-1.19128	1.55764	-6.934	2.26868e-11	6.25426e-09	15.1566
FRAT2	1.28013	2.7005	6.93303	2.2822e-11	6.25426e-09	15.1682
HSPB1	0.758988	5.7264	6.93108	2.30967e-11	6.28265e-09	15.4125	EV
SHC1	0.838849	3.50543	6.92957	2.3312e-11	6.29458e-09	15.2599
CAAP1	-0.753948	4.5013	-6.92067	2.46223e-11	6.59985e-09	15.3337
CALR	0.724932	4.45066	6.91709	2.51692e-11	6.63901e-09	15.2748	EV
DDX11L2	-1.15866	0.582993	-6.91672	2.52272e-11	6.63901e-09	14.9924
PADI2	1.65098	2.53378	6.91618	2.53108e-11	6.63901e-09	15.0517	EV
CEP162	-0.577731	5.83837	-6.91037	2.62282e-11	6.83087e-09	15.294
COTL1	0.505283	8.82577	6.88686	3.02919e-11	7.83366e-09	15.0147	EV
UBALD2	0.740473	4.22437	6.88345	3.09306e-11	7.94288e-09	15.0639
ND4	-0.726129	15.4149	-6.87576	3.24198e-11	8.2675e-09	13.422
FANCL	-0.61037	4.90654	-6.87167	3.32396e-11	8.41811e-09	15.0599
IGF2BP3	-0.565526	7.69447	-6.85224	3.74249e-11	9.36415e-09	14.8686	EV
SLFN14	-0.648641	6.61063	-6.85198	3.74852e-11	9.36415e-09	14.9297
RNPEPL1	0.821734	5.29263	6.84811	3.83795e-11	9.52279e-09	14.9155
PTMA	-0.468678	10.5862	-6.84643	3.87749e-11	9.55632e-09	14.4673
GUK1	0.645537	4.52876	6.83617	4.12744e-11	1.01045e-08	14.8152
GPSM3	0.532508	6.6189	6.82949	4.2987e-11	1.04541e-08	14.8138
ARRB2	0.621994	5.28516	6.82653	4.37676e-11	1.05739e-08	14.7932
SDC4	-0.983261	4.12268	-6.81092	4.81219e-11	1.15499e-08	14.6834	EV
PCMTD1	-0.486175	8.82322	-6.80517	4.98296e-11	1.18821e-08	14.4831
CTCF	-0.443902	5.87748	-6.78613	5.59245e-11	1.32494e-08	14.5667
PDK1-AS1	-0.985165	3.7409	-6.7828	5.7065e-11	1.3433e-08	14.5034
LYSMD3	-0.679582	4.84624	-6.78067	5.7804e-11	1.35202e-08	14.5305
SIRPA	1.15575	2.50846	6.7693	6.19218e-11	1.43917e-08	14.2306	EV
MOB1B	-0.568907	9.78231	-6.75182	6.88163e-11	1.58935e-08	14.0344	EV
ZNF347	-1.09746	2.45641	-6.74677	7.09428e-11	1.62822e-08	14.1922
PBX1	-0.633774	7.25594	-6.69879	9.468e-11	2.15953e-08	13.9994
ARHGDIA	0.572232	4.60943	6.69045	9.95325e-11	2.24616e-08	13.987	EV
FLI1	-0.369331	7.87698	-6.69017	9.97017e-11	2.24616e-08	13.9088
CMTM6	-0.63819	7.27269	-6.68311	1.04012e-10	2.32897e-08	13.9078
VPS13A	-0.481343	7.84065	-6.67875	1.06761e-10	2.37605e-08	13.8427
SZRD1	0.512252	5.44966	6.65751	1.21217e-10	2.68153e-08	13.8255
SCAMP1	-0.714531	4.44629	-6.64856	1.2787e-10	2.81176e-08	13.7646
SHKBP1	0.609862	4.6133	6.64756	1.28638e-10	2.81182e-08	13.7446
RBM33	-0.455372	6.74541	-6.64436	1.31119e-10	2.84908e-08	13.719
PIM1	0.787705	4.67432	6.63919	1.35225e-10	2.911e-08	13.6954
TTC39B	-0.627063	5.23898	-6.63878	1.35554e-10	2.911e-08	13.7209
STK4	-0.368142	8.24016	-6.62162	1.50137e-10	3.20542e-08	13.4787
GOLT1B	-0.805432	4.08289	-6.61954	1.5201e-10	3.22665e-08	13.5876
C11orf58	-0.391852	6.85869	-6.61379	1.57297e-10	3.31969e-08	13.5388
SLC40A1	-0.705388	9.48397	-6.60723	1.6355e-10	3.43193e-08	13.2263
ACADVL	0.66111	4.49023	6.59837	1.72383e-10	3.58951e-08	13.4598	EV
HMGB1	-0.470407	9.7218	-6.59776	1.73014e-10	3.58951e-08	13.1503
AP2A1	0.629946	4.53767	6.58755	1.83807e-10	3.79201e-08	13.4015	EV
GPBP1	-0.393418	6.25818	-6.58646	1.85004e-10	3.79537e-08	13.4079
NEXN	-0.626419	7.48628	-6.57491	1.98109e-10	4.04164e-08	13.2682
C1orf87	-1.3163	0.235823	-6.5675	2.06984e-10	4.19937e-08	13.0784
DYNLL1	-0.540038	8.13115	-6.56635	2.08397e-10	4.20481e-08	13.1632
MIR1244-2	-1.07443	2.55288	-6.56402	2.11288e-10	4.20618e-08	13.1831
TBL1X	0.858941	4.40547	6.56354	2.11892e-10	4.20618e-08	13.2557
GNB2	0.640895	4.6561	6.56353	2.11901e-10	4.20618e-08	13.2726	EV
DYTN	-0.870718	4.34572	-6.54962	2.30058e-10	4.54203e-08	13.2051
LIN7C	-0.469544	5.86437	-6.54339	2.38673e-10	4.68693e-08	13.1733	EV
CNST	-0.498056	8.95045	-6.52742	2.62231e-10	5.12215e-08	12.8488
JAK3	0.711793	5.30474	6.521	2.72326e-10	5.2912e-08	13.0504
CFL1	0.523185	8.451	6.51929	2.75073e-10	5.31643e-08	12.9066	EV
ZMYND12	-1.01796	2.75886	-6.50975	2.90945e-10	5.59375e-08	12.8986
VDAC3	-0.516467	7.82528	-6.5009	3.06479e-10	5.86173e-08	12.8189	EV
WAS	0.646813	4.40849	6.48244	3.41531e-10	6.4983e-08	12.8093	EV
ACVR2A	-0.663862	4.45285	-6.47398	3.58871e-10	6.79302e-08	12.7827
IMPDH1	0.835691	3.56231	6.46005	3.89339e-10	7.33196e-08	12.6296
NT5C3A	-0.532863	9.64152	-6.45132	4.09728e-10	7.67656e-08	12.3169
SPI1	0.949502	4.64008	6.4479	4.17975e-10	7.79131e-08	12.6228
H3C3	1.25957	1.47642	6.42385	4.80882e-10	8.91866e-08	12.2964	EV
SRP9	-0.57529	5.94401	-6.40968	5.22208e-10	9.63644e-08	12.4185
CSNK1G3	-0.487725	6.70726	-6.39643	5.63948e-10	1.03547e-07	12.3137	EV
IL20RA	-1.00823	-0.587064	-6.39311	5.74943e-10	1.0504e-07	12.2116
CXXC4	-1.02308	2.23461	-6.37219	6.48998e-10	1.17983e-07	12.1057
DLGAP4	0.704852	3.52399	6.36859	6.62676e-10	1.19776e-07	12.1309
DGKZ	0.554252	5.53738	6.36788	6.65387e-10	1.19776e-07	12.2017
LGALS3BP	1.31076	2.47457	6.36638	6.71206e-10	1.20234e-07	12.0202	EV
PPP6R1	0.7349	6.99188	6.35119	7.3276e-10	1.30623e-07	12.0747
S100A10	0.820892	4.54807	6.33952	7.8381e-10	1.39049e-07	12.0272	EV
PFKL	0.588862	4.68829	6.33436	8.07457e-10	1.42555e-07	12.007	EV
CLINT1	-0.417898	6.12923	-6.33178	8.19578e-10	1.44003e-07	11.9822
SH3KBP1	0.486573	5.68995	6.32892	8.33176e-10	1.45695e-07	11.9861
SERPINB1	-0.443852	8.03657	-6.32536	8.50431e-10	1.47902e-07	11.8143	EV
FER	-0.512013	5.88902	-6.32466	8.53855e-10	1.47902e-07	11.9499
AKT1	0.660451	4.35911	6.30612	9.49873e-10	1.63762e-07	11.8408	EV
G6PD	0.603716	6.24876	6.30448	9.58867e-10	1.6454e-07	11.8424	EV
TM2D2	-0.683642	5.11411	-6.29709	1.00043e-09	1.70873e-07	11.8125
PRKD3	-0.469247	5.78067	-6.29451	1.01536e-09	1.7262e-07	11.7875
CAVIN2	-0.518284	12.5394	-6.28365	1.08053e-09	1.82854e-07	10.7871
SH3GL1	0.82702	2.6052	6.27809	1.11549e-09	1.87904e-07	11.5694
EMC3	-0.530595	7.69059	-6.27264	1.15081e-09	1.92969e-07	11.549
PACS2	0.93397	3.9945	6.26616	1.19426e-09	1.99344e-07	11.6029
PEA15	0.46211	5.42493	6.25951	1.24056e-09	2.06136e-07	11.6084
ZBTB7B	0.629293	5.85534	6.25492	1.2735e-09	2.10655e-07	11.5799
ATP13A4	-1.10131	2.42199	-6.25302	1.28734e-09	2.1199e-07	11.486
HSBP1	-0.707646	5.84335	-6.25012	1.30887e-09	2.14573e-07	11.5396
MIR4435-2HG	-0.484058	6.80146	-6.24017	1.38525e-09	2.26085e-07	11.4417
HBD	1.30345	3.38222	6.23901	1.39446e-09	2.26582e-07	11.4092	EV
SSR1	-0.44935	6.12802	-6.23232	1.44862e-09	2.34345e-07	11.4353
CHD9	-0.450883	8.76497	-6.22647	1.49759e-09	2.41205e-07	11.1836
PHEX	-1.12417	0.741345	-6.22206	1.53569e-09	2.4626e-07	11.2106
IFT70A	-1.12502	1.16927	-6.21485	1.59988e-09	2.55438e-07	11.1884
PNPLA2	0.792951	3.2418	6.2031	1.71032e-09	2.70973e-07	11.2248
DPY19L2	-0.847022	3.64169	-6.20293	1.71193e-09	2.70973e-07	11.2832
ADRM1	0.815563	2.13532	6.19899	1.7506e-09	2.74762e-07	11.1228	EV
MYO1F	0.748365	5.44023	6.19897	1.75084e-09	2.74762e-07	11.2808
RHAG	1.3374	1.44502	6.19325	1.80857e-09	2.82614e-07	11.082
ACOT7	0.868716	4.6997	6.18549	1.88983e-09	2.93202e-07	11.1996	EV
DSEL	-1.16734	0.937988	-6.18526	1.89229e-09	2.93202e-07	11.0243
RASA1	-0.499354	5.95897	-6.17907	1.95968e-09	3.02366e-07	11.152	EV
MLF2	0.859679	3.01498	6.17332	2.02455e-09	3.11069e-07	11.0492
CPNE4	-1.17927	1.1811	-6.16527	2.11874e-09	3.23725e-07	10.9341
PDGFA-DT	-0.678626	6.13088	-6.16478	2.12455e-09	3.23725e-07	11.0641
STRN3	-0.44053	6.07548	-6.15534	2.24087e-09	3.40038e-07	11.0196
PRKACA	0.465467	4.94957	6.13705	2.48409e-09	3.75395e-07	10.9478
RAB3D	0.822506	3.50043	6.13488	2.51466e-09	3.78456e-07	10.8809	EV
VAT1	0.894446	3.37879	6.12738	2.62303e-09	3.93155e-07	10.8323	EV
GNS	0.766624	3.63078	6.1198	2.73721e-09	4.08601e-07	10.8109
EID1	-0.378394	6.21245	-6.11186	2.86202e-09	4.25502e-07	10.7798
PPBP	-0.666369	12.2221	-6.10534	2.96852e-09	4.39556e-07	9.86212
SECISBP2	-0.552299	5.91231	-6.09914	3.07355e-09	4.5328e-07	10.7222
ALAS2	1.2043	5.16915	6.09228	3.19391e-09	4.69147e-07	10.709
UBB	0.409264	6.59475	6.08591	3.30991e-09	4.84249e-07	10.6378	EV
NEK1	-0.43588	5.27506	-6.08093	3.40334e-09	4.95781e-07	10.6445
GCC2	-0.445852	4.68213	-6.08028	3.41573e-09	4.95781e-07	10.6464
ZNF680	-0.63565	3.77376	-6.07672	3.4844e-09	5.03757e-07	10.6153
RHBDD1	-0.449964	7.74634	-6.06683	3.68213e-09	5.30256e-07	10.4242
MMP24OS	0.821622	3.98815	6.0406	4.26168e-09	6.11318e-07	10.4108
TC2N	-0.520751	7.91427	-6.03887	4.30272e-09	6.14803e-07	10.2551	EV
SAT1	-0.485257	8.24838	-6.03532	4.38849e-09	6.24628e-07	10.2006
NHERF2	0.935166	4.63192	6.03231	4.46259e-09	6.32358e-07	10.3865	EV
DEPDC5	-0.825435	2.41434	-6.03172	4.47724e-09	6.32358e-07	10.3192
SAV1	-0.568343	6.30261	-6.02002	4.77782e-09	6.72226e-07	10.2807
ANKDD1B	-1.16044	1.08467	-6.01243	4.98315e-09	6.9844e-07	10.1417
MED16	0.773631	4.24126	6.01136	5.01296e-09	6.99946e-07	10.2693
MBP	-0.34005	7.35856	-6.00519	5.18735e-09	7.18974e-07	10.1334
LAPTM5	0.408295	6.79106	6.00515	5.18839e-09	7.18974e-07	10.1957
DLEU2	-0.607879	3.89705	-5.99999	5.33871e-09	7.37023e-07	10.2161
DAP	0.819154	7.85402	5.99371	5.52748e-09	7.60046e-07	10.0738
MYBL2	1.07788	2.49382	5.99308	5.54687e-09	7.60046e-07	10.0755
WFDC3	-1.15543	0.670496	-5.98368	5.84241e-09	7.97565e-07	9.98581
C2orf88	-0.499409	10.4619	-5.97849	6.0123e-09	8.17717e-07	9.56738
ST3GAL6	-0.707533	3.85334	-5.97472	6.13888e-09	8.31852e-07	10.0845	EV
BEND2	-0.513672	8.86777	-5.96689	6.40961e-09	8.65345e-07	9.75521
LYZ	0.857196	5.0411	5.96491	6.48019e-09	8.71668e-07	10.0394	EV
PIK3C3	-0.505598	6.4614	-5.96277	6.55702e-09	8.78784e-07	9.96983
MAP4K4	0.383795	6.43286	5.94842	7.09591e-09	9.44134e-07	9.9157	EV
AP2S1	0.583523	4.89966	5.94841	7.09605e-09	9.44134e-07	9.95341	EV
COX1	-0.594627	15.3157	-5.94624	7.18113e-09	9.50241e-07	8.14926
PHC2	0.772123	3.57232	5.94593	7.1937e-09	9.50241e-07	9.90468
GPX4	0.580763	7.3042	5.94223	7.34146e-09	9.66284e-07	9.83358	EV
MRPL37	0.837269	3.2684	5.93147	7.78827e-09	1.01898e-06	9.8141
ALPL	1.43301	1.5359	5.93126	7.79733e-09	1.01898e-06	9.73983	EV
WWP1	-0.411659	6.27789	-5.91553	8.49919e-09	1.10676e-06	9.73337
MEIS1	-0.561426	6.98636	-5.90827	8.84396e-09	1.14759e-06	9.64234
KITLG	-0.746418	4.05289	-5.90654	8.92781e-09	1.15439e-06	9.73497
ADAT2	-0.939193	1.99048	-5.89446	9.53728e-09	1.22887e-06	9.59259
SMANTIS	-0.528304	9.14444	-5.89258	9.6356e-09	1.2372e-06	9.32134
AGL	0.90997	4.23752	5.88578	9.99993e-09	1.2795e-06	9.61861	EV
MYOSLID	-0.985516	2.60688	-5.87652	1.05179e-08	1.3411e-06	9.5379
CEBPD	1.06567	2.55393	5.87145	1.08125e-08	1.3739e-06	9.46308
NINJ1	0.834379	3.59751	5.8685	1.09873e-08	1.39129e-06	9.51007
POC1B	-0.452244	6.5908	-5.86631	1.1119e-08	1.40314e-06	9.4559
TBC1D31	-0.485615	6.05607	-5.86451	1.12289e-08	1.41215e-06	9.47686
GUCD1	0.413162	5.45492	5.86259	1.13469e-08	1.41905e-06	9.50246
RETREG1	-1.12107	0.379302	-5.86181	1.13948e-08	1.41905e-06	9.37603
SF1	0.351207	5.95367	5.86173	1.13997e-08	1.41905e-06	9.48261
GSTP1	0.678792	3.76256	5.85727	1.16797e-08	1.449e-06	9.46206	EV
HPSE	0.970453	5.71407	5.85153	1.20499e-08	1.48805e-06	9.44528	EV
GALR1	-1.12227	-0.0555517	-5.85113	1.20756e-08	1.48805e-06	9.33855
LEPR	-0.489737	7.47627	-5.84571	1.24366e-08	1.52741e-06	9.27609
LAT2	0.835745	2.39761	5.8362	1.30951e-08	1.60292e-06	9.28245	EV
TM9SF3	-0.43562	5.12355	-5.8351	1.31733e-08	1.60715e-06	9.35986
RNF213	0.432729	6.4592	5.83087	1.34789e-08	1.63898e-06	9.29984	EV
AP1B1	0.583834	5.7815	5.82564	1.38659e-08	1.68048e-06	9.30549	EV
TMEM250	0.800349	3.0758	5.81755	1.44859e-08	1.74984e-06	9.22691
MEF2C-AS1	-0.594017	4.4899	-5.80353	1.5626e-08	1.88137e-06	9.20673
IVNS1ABP	-0.45883	7.25855	-5.80038	1.58939e-08	1.90738e-06	9.06064
S100A8	1.31431	6.52881	5.79473	1.63857e-08	1.95639e-06	9.13123	EV
WNK1	0.318449	7.78222	5.79447	1.6409e-08	1.95639e-06	9.01087
TSPAN18	-0.590179	6.3174	-5.79191	1.66365e-08	1.97711e-06	9.0835
ARMC3	-0.731384	6.02159	-5.7901	1.67993e-08	1.99001e-06	9.08856	EV
HPGD	-0.632436	5.23114	-5.7863	1.71471e-08	2.02468e-06	9.10403	EV
S100A12	1.5329	2.1562	5.78465	1.73002e-08	2.03039e-06	9.01122
KAT6A	-0.363585	6.88979	-5.78459	1.7306e-08	2.03039e-06	9.01249
SLAIN2	-0.443423	7.92567	-5.77475	1.82469e-08	2.13396e-06	8.86251
ZNF592	0.473213	4.76637	5.77121	1.85979e-08	2.1681e-06	9.04299
LINC01255	-0.899093	-1.04151	-5.7612	1.96251e-08	2.2776e-06	8.98584
RPL23AP49	-0.860662	-0.698392	-5.76085	1.96612e-08	2.2776e-06	8.95542
RAB27A	0.807362	4.04233	5.7515	2.06732e-08	2.3873e-06	8.93487	EV
LPAR4	-1.04142	2.48794	-5.74493	2.14135e-08	2.46493e-06	8.87376
NAALADL2	-0.928509	2.17062	-5.74436	2.14797e-08	2.46493e-06	8.85296
PTPN18	-0.457927	9.23791	-5.73976	2.20149e-08	2.51848e-06	8.51225
NLRP12	1.11122	1.28307	5.73093	2.30791e-08	2.63202e-06	8.73619
FTL	0.290513	10.4372	5.73007	2.31864e-08	2.63303e-06	8.31574	EV
KDM6B	0.659337	4.53663	5.7297	2.32313e-08	2.63303e-06	8.83293
APCDD1	-0.941546	2.72845	-5.7281	2.34318e-08	2.64757e-06	8.79845
C16orf87	-0.681458	3.47708	-5.72036	2.44204e-08	2.75082e-06	8.77985
FAM81B	-0.762365	3.92563	-5.71898	2.46008e-08	2.76266e-06	8.77892
PAFAH1B1	-0.302566	5.8932	-5.71247	2.54702e-08	2.85157e-06	8.70573	EV
POLR2L	0.906347	2.29307	5.70668	2.62694e-08	2.93211e-06	8.6359
LINC01992	-1.03438	1.33244	-5.70427	2.66089e-08	2.96101e-06	8.61251
TRAM1	-0.450309	8.78851	-5.70338	2.67356e-08	2.96612e-06	8.38749
UBE2M	0.761663	2.70823	5.68907	2.88508e-08	3.19114e-06	8.57076
TAPBP	0.596218	4.53085	5.68839	2.89553e-08	3.19308e-06	8.62571
TMEM71	0.69814	3.58374	5.68458	2.95479e-08	3.24867e-06	8.58902
PHACTR3	-0.904063	2.46408	-5.67888	3.04553e-08	3.33845e-06	8.54284
CST7	0.831027	3.33041	5.67554	3.10001e-08	3.38805e-06	8.53279
NXT2	-0.637532	4.56265	-5.6731	3.14042e-08	3.42203e-06	8.54597
RYBP	-0.430787	8.48406	-5.67206	3.15772e-08	3.4307e-06	8.26645
PRKAR1A	-0.379072	9.17946	-5.65852	3.39266e-08	3.67508e-06	8.10714
N4BP2L2	-0.388993	6.06563	-5.65494	3.45757e-08	3.72346e-06	8.40448	EV
BAG6	0.452412	4.89043	5.65494	3.4576e-08	3.72346e-06	8.45662
TNFAIP8	-0.437939	5.54371	-5.65377	3.47915e-08	3.73571e-06	8.42251
DAAM1	-0.430856	6.95825	-5.64475	3.64907e-08	3.90674e-06	8.28915
CIBAR1-DT	-0.698068	-1.02193	-5.64173	3.70771e-08	3.95798e-06	8.38952
P4HB	0.703118	5.31897	5.63947	3.75235e-08	3.99402e-06	8.37404	EV
ITPK1	0.657431	3.67191	5.63375	3.86724e-08	4.09935e-06	8.34135
DYSF	1.05002	4.16653	5.63344	3.87363e-08	4.09935e-06	8.34724	EV
EPN1	0.551403	4.2282	5.62872	3.97128e-08	4.19061e-06	8.32733
CDK2AP2	0.731641	3.20134	5.62247	4.10442e-08	4.3187e-06	8.2689
WWTR1	0.892488	3.11291	5.62178	4.11933e-08	4.322e-06	8.25892
TKT	0.761317	5.32511	5.62002	4.15757e-08	4.33772e-06	8.27715	EV
S100P	1.14803	0.700829	5.62001	4.15794e-08	4.33772e-06	8.23633	EV
ZYX	0.605564	8.47698	5.61443	4.28183e-08	4.45432e-06	8.03047
CDK19	-0.412993	6.19464	-5.61376	4.297e-08	4.45747e-06	8.18793
RANBP9	-0.403154	6.6974	-5.60562	4.48485e-08	4.63923e-06	8.11298	EV
CHP1	0.4746	5.00475	5.59824	4.66222e-08	4.80916e-06	8.17299	EV
FAM177A1	-0.588015	4.85163	-5.59607	4.71573e-08	4.85073e-06	8.1561
LNPEP	-0.45695	6.77508	-5.59015	4.8646e-08	4.98988e-06	8.0275
ALAS1	0.918748	2.44789	5.58903	4.89311e-08	5.00515e-06	8.06929
ANK1	0.60359	7.63851	5.58717	4.94115e-08	5.04024e-06	7.97885
COL4A4	-0.869824	-0.786175	-5.58223	5.07073e-08	5.1581e-06	8.08408
WWOX	-0.595976	3.798	-5.58093	5.10552e-08	5.17914e-06	8.092
RSF1	-0.33789	6.32597	-5.58037	5.12037e-08	5.1799e-06	8.01401
SUMO2	-0.401632	6.38092	-5.57266	5.33125e-08	5.37841e-06	7.96908
LOC102723324	-0.56308	5.16239	-5.57002	5.40559e-08	5.43846e-06	8.01725
KLHDC1	-0.4966	5.55409	-5.56863	5.44484e-08	5.46299e-06	7.99596
RHOC	0.460399	4.85532	5.56719	5.48609e-08	5.48472e-06	8.02176	EV
MYL12A	-0.427914	9.57308	-5.56683	5.49637e-08	5.48472e-06	7.57711
BCL6	1.00905	2.87544	5.5614	5.6548e-08	5.62753e-06	7.95381
LPP	-0.489462	8.01857	-5.55955	5.70945e-08	5.66655e-06	7.75078
TM6SF1	-0.611568	4.67136	-5.55707	5.78409e-08	5.72515e-06	7.96697
SECISBP2L	-0.377173	5.79209	-5.5555	5.83163e-08	5.7567e-06	7.92101
ZNF667-AS1	-0.990312	1.25041	-5.55393	5.87972e-08	5.7886e-06	7.88096
SAMD14	0.954277	5.72112	5.54022	6.31545e-08	6.20096e-06	7.87411
STK26	-0.371932	6.15613	-5.53585	6.46063e-08	6.32659e-06	7.80191
WDR44	-0.433892	7.2906	-5.53527	6.48022e-08	6.3289e-06	7.70835
COPE	0.771166	2.80234	5.53185	6.59658e-08	6.42545e-06	7.81243	EV
HDAC9	-0.427528	5.34708	-5.52292	6.91013e-08	6.71306e-06	7.77916
ATP6V1D	-0.455911	4.52685	-5.52157	6.95896e-08	6.74267e-06	7.79625	EV
ARHGEF6	0.438387	5.16923	5.51689	7.13016e-08	6.89036e-06	7.76802
SBNO2	0.796931	3.42426	5.51452	7.21841e-08	6.95734e-06	7.75218
POLR2E	0.550129	5.94642	5.51006	7.38741e-08	7.10158e-06	7.70783
KLF9	-0.50331	5.44537	-5.50803	7.46555e-08	7.14145e-06	7.7011
GTF3C5	0.734268	2.81565	5.50798	7.46778e-08	7.14145e-06	7.69857
HYCC1	-0.440787	5.29934	-5.50646	7.52689e-08	7.17928e-06	7.69992
TIMP1	0.581095	8.23853	5.49987	7.7882e-08	7.40928e-06	7.47648	EV
CDA	1.15786	1.66963	5.4956	7.96224e-08	7.55528e-06	7.5992
PLAG1	-0.839873	2.35442	-5.48757	8.3003e-08	7.85577e-06	7.60922
GNG11	-0.443354	9.58518	-5.48637	8.35197e-08	7.87733e-06	7.16923
ATMIN	0.592845	3.7841	5.48604	8.36599e-08	7.87733e-06	7.62451
RNY4	-0.934796	7.25793	-5.48412	8.44967e-08	7.93577e-06	7.43759
GPD2	-0.543247	6.97069	-5.46661	9.24896e-08	8.64484e-06	7.39182
CLMN	-0.556486	5.4841	-5.46655	9.25173e-08	8.64484e-06	7.49362
CNTLN	-0.443345	6.20261	-5.46218	9.46258e-08	8.81941e-06	7.43384	EV
TNFSF4	-0.492812	7.59594	-5.46149	9.4963e-08	8.82843e-06	7.30685
TNFSF18	-0.91287	0.231101	-5.4561	9.76384e-08	9.05423e-06	7.41029	EV
NDUFAF3	0.637137	6.39833	5.45551	9.79361e-08	9.05896e-06	7.41813
SRP14	0.447916	5.35419	5.45401	9.86942e-08	9.10615e-06	7.45487
PKP4	0.426185	5.02982	5.44705	1.02293e-07	9.41458e-06	7.43029
SET	0.290694	6.61994	5.44321	1.04329e-07	9.57796e-06	7.33433	EV
PDE5A	-0.476807	9.89571	-5.43671	1.07874e-07	9.87867e-06	6.86903
CPNE2	0.700847	3.63004	5.42637	1.13751e-07	1.0391e-05	7.33492
LOC283194	-0.56709	5.46724	-5.41557	1.20223e-07	1.09549e-05	7.24662
PEPD	0.842615	2.42967	5.41251	1.22118e-07	1.11e-05	7.22929	EV
ZNF33A	-0.402786	4.89857	-5.40418	1.27433e-07	1.15307e-05	7.21698
TVP23B	-0.633121	5.23167	-5.4041	1.27484e-07	1.15307e-05	7.19989
LINC01686	-0.955933	-0.0410763	-5.39918	1.30727e-07	1.1795e-05	7.15308
LSM10	0.93341	1.76174	5.39662	1.32452e-07	1.18925e-05	7.13609
MFNG	0.515472	4.81606	5.39661	1.32455e-07	1.18925e-05	7.19205
UBE2K	-0.378122	6.72346	-5.39351	1.3457e-07	1.20529e-05	7.05966
SLC9A9	-0.473036	6.22734	-5.3928	1.35058e-07	1.20671e-05	7.09229
IRAG2	-0.443496	5.97754	-5.39153	1.35933e-07	1.21159e-05	7.1034
PCBP1	0.596914	4.11859	5.38528	1.40337e-07	1.24781e-05	7.14437	EV
ADGRL3	-1.06787	0.162486	-5.3842	1.41116e-07	1.2517e-05	7.07675
FES	0.849756	2.55929	5.38358	1.41556e-07	1.25259e-05	7.09807
ATOX1	0.776242	3.02213	5.37902	1.44887e-07	1.27898e-05	7.09441
GLT1D1	1.15811	1.74637	5.37835	1.45381e-07	1.28026e-05	7.05029
DCLRE1A	-0.755613	3.73423	-5.37785	1.45753e-07	1.28046e-05	7.10871
LASP1	0.30907	6.5549	5.37408	1.48579e-07	1.30218e-05	7.00119
FBXW5	0.609564	5.59072	5.36833	1.52986e-07	1.33761e-05	7.03471
AK9	-0.608235	3.56921	-5.36338	1.56887e-07	1.36846e-05	7.04013
CD226	-0.447056	10.3833	-5.36188	1.58086e-07	1.37565e-05	6.41367
CREB5	1.0051	2.94065	5.35186	1.66332e-07	1.44398e-05	6.96175	EV
OSBP2	1.03289	7.11708	5.34844	1.69246e-07	1.46581e-05	6.85897
CIZ1	0.50169	3.88853	5.34792	1.69687e-07	1.46618e-05	6.96648
GSTA1	-1.14245	0.7231	-5.33903	1.77503e-07	1.53011e-05	6.86133	EV
MMD	-0.477662	10.6065	-5.33799	1.78445e-07	1.53462e-05	6.25084
LINC01750	-0.932888	1.88106	-5.33537	1.80828e-07	1.55148e-05	6.87415
IZUMO1	-0.670936	-1.01923	-5.32196	1.93508e-07	1.65641e-05	6.84413
HMGA1	0.618222	4.15769	5.32064	1.94806e-07	1.66365e-05	6.83782
NLGN1	-1.02666	1.88147	-5.31788	1.97537e-07	1.68305e-05	6.79546
GLRX3	-0.510803	4.8488	-5.31631	1.99105e-07	1.69248e-05	6.79524	EV
CENPB	0.803093	3.06772	5.31461	2.00828e-07	1.70319e-05	6.79353
PFN1	0.353481	7.16099	5.30747	2.0818e-07	1.76147e-05	6.63156	EV
LGALS1	0.804729	3.29187	5.30593	2.0981e-07	1.77118e-05	6.75882	EV
MAP7D1	0.545537	4.31173	5.30535	2.10416e-07	1.77223e-05	6.76474
JUNB	0.920801	3.44062	5.3036	2.1228e-07	1.78383e-05	6.75023
MFSD4B	-0.805947	2.67374	-5.29979	2.16391e-07	1.81422e-05	6.73126
PSIP1	-0.402275	5.59223	-5.29627	2.2026e-07	1.84246e-05	6.66909	EV
MFSD1	-0.501468	9.15495	-5.29509	2.21577e-07	1.84926e-05	6.29165
SLC4A1	0.975916	5.99046	5.28477	2.33377e-07	1.94332e-05	6.62428	EV
SNAP23	-0.452679	7.12575	-5.27922	2.39972e-07	1.99372e-05	6.4694	EV
ATOSB	0.559395	4.26529	5.27253	2.48155e-07	2.05705e-05	6.61097
HNRNPH3	-0.387633	5.63527	-5.27101	2.50053e-07	2.06812e-05	6.54621
CASC3	0.459522	4.94233	5.2697	2.51698e-07	2.07432e-05	6.58475
IGHA1	1.09924	2.18804	5.26947	2.51995e-07	2.07432e-05	6.55643	EV
VASP	0.381318	6.48928	5.26907	2.52498e-07	2.07432e-05	6.50358	EV
NATD1	0.889861	2.72019	5.26424	2.58685e-07	2.12041e-05	6.54902
ZBED5-AS1	-0.573901	5.21362	-5.26148	2.62287e-07	2.14427e-05	6.51895
BCKDK	0.780191	2.3145	5.26111	2.62764e-07	2.14427e-05	6.5232
GAB2	0.440942	4.62174	5.25885	2.65751e-07	2.16384e-05	6.54095
CTBP1	0.431085	4.32968	5.25751	2.67547e-07	2.17364e-05	6.53926	EV
ANAPC5	-0.421428	7.1548	-5.25331	2.73219e-07	2.21482e-05	6.34195
LIMS1	-0.470916	11.1602	-5.25011	2.77635e-07	2.24566e-05	5.71394
RMRP	0.833445	4.10568	5.24672	2.82372e-07	2.27896e-05	6.49154
ITGA9-AS1	-0.501285	4.64477	-5.24609	2.83259e-07	2.27909e-05	6.4705
INAFM2	-0.536116	7.28271	-5.24583	2.8363e-07	2.27909e-05	6.28923
SMAD1	-0.695587	3.0634	-5.24018	2.91751e-07	2.33923e-05	6.4596
MYH4	-0.666152	-1.10828	-5.23572	2.98301e-07	2.38653e-05	6.43876
RFLNB	0.571967	6.0508	5.23244	3.03229e-07	2.41964e-05	6.36364
PPFIBP1	0.749026	3.53392	5.23209	3.03757e-07	2.41964e-05	6.42064
RNF187	0.565652	3.47941	5.22732	3.11055e-07	2.47241e-05	6.39899
MID1IP1	0.661698	3.12317	5.22539	3.14069e-07	2.49098e-05	6.38348
C17orf113	-0.645301	-1.0644	-5.22155	3.20129e-07	2.53357e-05	6.37348
PIBF1	-0.593272	3.53292	-5.2147	3.31214e-07	2.61567e-05	6.34276
HSDL2	0.705945	3.06545	5.21249	3.34873e-07	2.63889e-05	6.32243
CDC42SE2	-0.411694	8.85618	-5.21047	3.38251e-07	2.65979e-05	5.9306
TRPV3	-0.867643	-0.845168	-5.20112	3.54332e-07	2.7803e-05	6.27957
ERV3-1	-0.761594	3.94859	-5.19924	3.57652e-07	2.80036e-05	6.26592
GADD45A	-0.480476	4.93248	-5.19812	3.59641e-07	2.80995e-05	6.23554
TNIP2	0.778891	2.50904	5.19647	3.62585e-07	2.82693e-05	6.23343
MBNL2	-0.436149	5.50294	-5.19148	3.71664e-07	2.89158e-05	6.17779
TRIM9	-0.991612	0.118503	-5.1909	3.72731e-07	2.89375e-05	6.18996
DHRS3	-0.691129	4.42056	-5.18876	3.76716e-07	2.91851e-05	6.20669
SRFBP1	-0.677861	2.92771	-5.18345	3.86745e-07	2.9899e-05	6.19643
H3C11	1.07211	1.67524	5.18112	3.9122e-07	3.01815e-05	6.14488	EV
SYNPO	0.733598	5.49284	5.1732	4.06847e-07	3.13074e-05	6.11707
SSBP2	-0.473832	5.47743	-5.17286	4.07519e-07	3.13074e-05	6.09085
MOB1A	-0.352492	9.38393	-5.17102	4.11247e-07	3.15278e-05	5.66926	EV
MORC3	-0.366784	7.51045	-5.16741	4.18649e-07	3.20284e-05	5.90048
FLII	0.476477	6.5809	5.16161	4.30799e-07	3.28894e-05	5.99219
NFKBIB	0.859691	1.54402	5.14928	4.57773e-07	3.48611e-05	5.99965
RFX3-DT	-0.902751	1.57531	-5.14895	4.58523e-07	3.48611e-05	6.0104
ERC2	-0.844722	2.28315	-5.14525	4.66947e-07	3.54282e-05	6.01256
NAPA	0.435824	5.29127	5.1442	4.69353e-07	3.55373e-05	5.98501	EV
B2M	-0.436093	14.1035	-5.13881	4.81977e-07	3.62858e-05	4.38229	EV
GRK6	0.36952	5.58222	5.13878	4.82041e-07	3.62858e-05	5.94535
DR1	-0.360647	6.92957	-5.13839	4.82969e-07	3.62858e-05	5.8231
MEGF9	0.668523	3.6274	5.13827	4.8324e-07	3.62858e-05	5.99105
NEURL3	-0.861478	-0.108852	-5.13788	4.84179e-07	3.62858e-05	5.95887
BAMBI	1.0513	2.07774	5.13599	4.88699e-07	3.65499e-05	5.94928
RAP1A	-0.379481	7.50646	-5.13265	4.96761e-07	3.70773e-05	5.73706	EV
CST3	0.559837	6.85003	5.12645	5.12117e-07	3.8146e-05	5.80796	EV
LYPLAL1-DT	-0.617191	5.6039	-5.12589	5.13528e-07	3.81736e-05	5.86118
H1-5	0.940567	3.39804	5.1227	5.21616e-07	3.86857e-05	5.9175	EV
LARP1	0.394506	5.8546	5.12235	5.22523e-07	3.86857e-05	5.85511
MAST4	-0.503456	6.29139	-5.10638	5.65008e-07	4.17469e-05	5.72499
H19	0.980033	4.05181	5.10174	5.77976e-07	4.26194e-05	5.82478
WASL	0.727181	2.0686	5.0966	5.92683e-07	4.36163e-05	5.77371	EV
TPTEP1	-0.706687	4.84655	-5.09429	5.9939e-07	4.39503e-05	5.75491
LOC101927413	-0.996025	0.433115	-5.09421	5.99616e-07	4.39503e-05	5.75305
CLIC4	-0.441365	8.78445	-5.09233	6.05159e-07	4.41961e-05	5.38421	EV
PCGF5	-0.404745	10.3849	-5.09202	6.06083e-07	4.41961e-05	5.11873
H4C4	0.992811	2.40083	5.09167	6.07105e-07	4.41961e-05	5.7574	EV
HTR4	-0.715173	-0.945468	-5.09144	6.07783e-07	4.41961e-05	5.77777
SH3BGRL3	0.541258	9.67678	5.09039	6.10894e-07	4.43345e-05	5.30091	EV
CA5AP1	-0.702713	-0.707929	-5.08625	6.23364e-07	4.51502e-05	5.75334
PHC3	-0.346616	6.89723	-5.08501	6.27155e-07	4.53354e-05	5.57732
CCDC146	-0.861843	1.4858	-5.08098	6.3958e-07	4.61428e-05	5.70347
RNF44	0.521215	4.02148	5.07922	6.45084e-07	4.64485e-05	5.72138
PTGDR2	-0.802748	-0.642066	-5.07646	6.53809e-07	4.69393e-05	5.70762
ELOVL7	-0.461645	9.30436	-5.07626	6.54456e-07	4.69393e-05	5.22793
TP53INP2	0.538497	4.5221	5.0757	6.56249e-07	4.69762e-05	5.69682
FKBP8	0.45359	8.03588	5.07429	6.60759e-07	4.7207e-05	5.44319
MYO9B	0.358129	5.53584	5.0733	6.63938e-07	4.7342e-05	5.64444
TMEM106C	-0.571287	5.56374	-5.07061	6.72677e-07	4.78722e-05	5.60822
RIBC1	-0.628957	-1.04152	-5.06574	6.88799e-07	4.89247e-05	5.65932
SLMAP	-0.380339	7.19387	-5.06432	6.93562e-07	4.91679e-05	5.44951
OR7C1	-0.77108	-0.895471	-5.0614	7.03464e-07	4.97029e-05	5.64211
LINC01968	-0.715501	-1.03845	-5.0613	7.03816e-07	4.97029e-05	5.63881
CHAMP1	0.654444	3.45306	5.06059	7.06256e-07	4.97795e-05	5.63872
IGF2	1.03158	3.68877	5.06014	7.07788e-07	4.97827e-05	5.63698
MTND5P11	-0.892209	-0.922585	-5.05979	7.09012e-07	4.97827e-05	5.6351
GLYATL2	-1.07259	1.21854	-5.0585	7.13457e-07	4.99992e-05	5.59975
KCNMB1	0.887664	3.58868	5.05315	7.32234e-07	5.12173e-05	5.60533
RPLP1	0.436602	6.75997	5.0514	7.38441e-07	5.15533e-05	5.46322	EV
ANKRD10	-0.536322	5.34371	-5.04538	7.60311e-07	5.29794e-05	5.50747
GAPVD1	0.354841	5.60609	5.04209	7.72527e-07	5.37287e-05	5.49837
KIF1C	0.683746	4.49891	5.03834	7.86681e-07	5.46097e-05	5.52922
H2AC12	0.95532	1.20639	5.03548	7.97633e-07	5.52654e-05	5.49512	EV
PZP	-0.77354	-0.84741	-5.03429	8.02229e-07	5.54792e-05	5.52089	EV
LINC00442	-0.654669	-1.13474	-5.03165	8.12537e-07	5.60864e-05	5.50218
ZNF438	-0.576593	4.78634	-5.02878	8.23886e-07	5.67631e-05	5.4591
LXN	0.931151	2.22469	5.02653	8.32901e-07	5.72146e-05	5.46498
ERMN	-0.66415	-1.01008	-5.02637	8.33556e-07	5.72146e-05	5.48231	EV
FBRS	0.508024	5.94959	5.02215	8.50716e-07	5.82836e-05	5.39184
H2BC18	0.868253	3.20424	5.01916	8.63044e-07	5.90181e-05	5.45063	EV
BTBD6	0.746513	3.94695	5.01376	8.85849e-07	6.0465e-05	5.42791
ST8SIA6	-0.652303	4.35641	-5.01048	8.99963e-07	6.1291e-05	5.39185
TDRP	-0.545548	5.89393	-5.01017	9.01289e-07	6.1291e-05	5.31079
ADAMTS12	-0.782983	-0.953832	-5.00367	9.29934e-07	6.3122e-05	5.38135	EV
ZFAND6	-0.40446	7.38829	-5.00315	9.32278e-07	6.31644e-05	5.14681
CASP4	0.365826	5.58148	5.00016	9.45777e-07	6.3961e-05	5.30904
LIN28B	-0.675335	-1.07849	-4.99786	9.56288e-07	6.4553e-05	5.35203
NCOR2	0.409681	5.31912	4.99646	9.62753e-07	6.47899e-05	5.30594
ERBIN	-0.296822	8.51737	-4.99634	9.63327e-07	6.47899e-05	4.98286
GLS	-0.355427	6.24118	-4.99521	9.68545e-07	6.50218e-05	5.22118
BLTP1	-0.354607	5.28008	-4.9948	9.70458e-07	6.50313e-05	5.28418
PIP5K1C	0.545798	5.37905	4.9943	9.72821e-07	6.50709e-05	5.29755
PDGFRA	-0.836069	2.02736	-4.98889	9.98438e-07	6.6663e-05	5.30897
MT2A	0.77172	2.92257	4.9854	1.01528e-06	6.76643e-05	5.29797
AKR7A2	0.738444	4.10136	4.98252	1.02942e-06	6.84828e-05	5.28664	EV
APOOL	-0.641757	3.79349	-4.98126	1.03565e-06	6.87727e-05	5.27632
TMEM50A	-0.428661	8.68699	-4.98035	1.04016e-06	6.89475e-05	4.87585
ZC3H12B	-0.52244	4.52222	-4.97896	1.04715e-06	6.92855e-05	5.24541
DENND2C	-0.551124	5.67884	-4.97748	1.05456e-06	6.96505e-05	5.17687
KIAA1755	-0.696281	-0.9935	-4.97641	1.05999e-06	6.98832e-05	5.25917
LOC105374235	-0.703181	-1.01008	-4.97483	1.06808e-06	7.02887e-05	5.25093
DUSP19	-0.712378	3.78805	-4.97446	1.06997e-06	7.02887e-05	5.24568
HIBCH	-0.658313	2.71138	-4.97306	1.07717e-06	7.06356e-05	5.24745
TGM2	0.870212	2.88732	4.97108	1.0874e-06	7.11795e-05	5.23375	EV
RBMS2	0.744322	3.33789	4.96938	1.09629e-06	7.16337e-05	5.23152
CD84	-0.555452	6.78167	-4.96617	1.11327e-06	7.26137e-05	5.03569
PABPC1	0.308119	9.63741	4.965	1.11954e-06	7.28103e-05	4.71213
FAM177B	-0.752304	-0.760738	-4.96486	1.12025e-06	7.28103e-05	5.21182
DEK	-0.273975	6.68235	-4.96189	1.13627e-06	7.37209e-05	5.03499
IGHG1	0.89844	3.08589	4.96076	1.14245e-06	7.3991e-05	5.19081	EV
CXCL5	-0.589126	9.14163	-4.95769	1.15934e-06	7.49531e-05	4.69724
RO60	-0.311973	6.68903	-4.95648	1.16607e-06	7.52554e-05	5.00761
MMADHC-DT	-0.72095	-0.81961	-4.95565	1.17066e-06	7.54194e-05	5.1709
ODC1	-0.427804	9.14009	-4.95489	1.17496e-06	7.55639e-05	4.69375
NPTN	-0.436554	8.66003	-4.9545	1.17712e-06	7.55706e-05	4.76155
IFITM1	0.821629	1.88662	4.9515	1.19413e-06	7.65288e-05	5.13222	EV
OPHN1	-0.394902	5.87212	-4.94911	1.20783e-06	7.72714e-05	5.03904
GRINA	0.883023	2.49659	4.936	1.28567e-06	8.21088e-05	5.07389
SOCS2	0.866283	3.03346	4.93024	1.32142e-06	8.42451e-05	5.0566
ERG	0.722655	4.62172	4.92852	1.33228e-06	8.4742e-05	5.03504
ZNF746	0.655764	2.99589	4.92827	1.33383e-06	8.4742e-05	5.04862
RAP1B	-0.387473	10.7252	-4.92513	1.35394e-06	8.58711e-05	4.27885	EV
HAUS6	-0.406306	4.8501	-4.92281	1.36895e-06	8.66732e-05	4.98179
TLK1	-0.400695	9.79201	-4.92174	1.37588e-06	8.69622e-05	4.43837
H2AC14	1.00375	1.14945	4.91424	1.42576e-06	8.99599e-05	4.96908	EV
ELF1	-0.354439	8.12937	-4.91135	1.44544e-06	9.10454e-05	4.64241
ATP8A2	-0.940701	-0.642693	-4.90916	1.46051e-06	9.18371e-05	4.96646
EIF3J	0.508284	3.93196	4.90698	1.4757e-06	9.26161e-05	4.95306
ASF1A	-0.49798	3.5774	-4.90666	1.47794e-06	9.26161e-05	4.95026
CSK	0.323199	6.09399	4.90603	1.48238e-06	9.27357e-05	4.85033	EV
PTK6	-0.595881	-1.10402	-4.90484	1.49076e-06	9.28193e-05	4.93712
PTPRA	-0.398988	7.42868	-4.90477	1.49124e-06	9.28193e-05	4.69636	EV
ZNF787	0.907237	1.53153	4.90476	1.4913e-06	9.28193e-05	4.92496
ATP5F1D	0.725644	2.6168	4.90307	1.50329e-06	9.34075e-05	4.93369
DNAJB14	-0.466291	4.06346	-4.90159	1.51388e-06	9.37896e-05	4.91706
AR	-0.907457	3.22822	-4.9015	1.51455e-06	9.37896e-05	4.93069
CDK9	0.556092	3.09593	4.89892	1.53309e-06	9.46993e-05	4.92143	EV
ATL1	-0.477152	4.7211	-4.89874	1.5344e-06	9.46993e-05	4.87901
DCSTAMP	-0.990462	0.694313	-4.8982	1.53834e-06	9.47837e-05	4.89429
ZFP36	0.725875	4.23625	4.8968	1.54854e-06	9.52523e-05	4.90411
FLOT2	0.454326	5.49266	4.89467	1.56423e-06	9.60561e-05	4.84158	EV
PAWR	-0.53154	4.08565	-4.89379	1.57077e-06	9.62967e-05	4.88115
NACC1	0.725282	2.59686	4.89227	1.58209e-06	9.68294e-05	4.8864
ALK	-0.70049	-1.02502	-4.89138	1.58878e-06	9.70767e-05	4.88158	EV
SH3BGRL2	-0.437848	11.1922	-4.88931	1.60438e-06	9.78671e-05	4.01754
PKN2	-0.410631	5.15221	-4.88722	1.62035e-06	9.86772e-05	4.80824	EV
TXNRD1	-0.35234	5.54872	-4.88656	1.62542e-06	9.88225e-05	4.78126
FIP1L1	-0.452697	4.22721	-4.88376	1.64705e-06	9.99717e-05	4.83344
FBXL2	-0.759537	-0.600218	-4.88216	1.65951e-06	0.000100562	4.84849
ZP2	-0.613233	-1.129	-4.87989	1.67739e-06	0.000101478	4.82666
SLC12A2	-0.5332	3.76806	-4.87526	1.71441e-06	0.000103547	4.80815	EV
LDHA	0.62301	4.77494	4.87389	1.7255e-06	0.000104046	4.78663	EV
DMBX1	-0.631499	-1.08878	-4.8708	1.75083e-06	0.0001054	4.78823
FNDC3B	0.661733	3.74878	4.86975	1.75949e-06	0.000105748	4.79299
ELF2	-0.35263	5.8185	-4.86356	1.81151e-06	0.000108697	4.66184
BRD4	0.349895	5.43228	4.86023	1.84019e-06	0.000110237	4.69124
GCSIR	-0.633184	-0.940255	-4.85901	1.85077e-06	0.00011069	4.74385
CLTB	0.6022	3.05299	4.85587	1.87827e-06	0.000112152	4.73445	EV
DNAJB6	-0.403565	8.12921	-4.85519	1.88429e-06	0.00011233	4.3865	EV
SMIM7	-0.513932	3.48169	-4.85372	1.89732e-06	0.000112923	4.71982
CTNND2	-0.983525	0.661052	-4.85105	1.92124e-06	0.000114161	4.69276
HNF1A-AS1	-0.658334	-1.05732	-4.84844	1.945e-06	0.000115387	4.69208
JKAMP	-0.554166	4.96511	-4.84723	1.95607e-06	0.000115856	4.63729
SRPK1	0.577581	3.27044	4.8459	1.96829e-06	0.000116392	4.69184
LINC02401	-0.635463	-1.02541	-4.84353	1.9903e-06	0.000117504	4.67146
TBCEL	-0.647954	3.69941	-4.84152	2.00913e-06	0.00011814	4.66115
LINC01890	-0.55428	-1.13581	-4.84148	2.0095e-06	0.00011814	4.65672
PPEF2	-0.685813	-1.01066	-4.84135	2.01072e-06	0.00011814	4.66247
LRP10	0.463326	6.11005	4.83341	2.087e-06	0.000122426	4.53085
PDZK1IP1	-0.683139	6.67339	-4.83172	2.10352e-06	0.000123199	4.43667	EV
DPYSL2	0.330698	5.75326	4.83004	2.12019e-06	0.000123977	4.53512	EV
CALM2	-0.34987	8.17483	-4.82546	2.16605e-06	0.000126457	4.24913	EV
NCKIPSD	0.726374	4.37538	4.82461	2.17474e-06	0.000126763	4.58549
LINC02266	-0.530833	-1.18626	-4.8215	2.20651e-06	0.000128411	4.56715
NOS2	-0.679732	-0.999562	-4.82069	2.2149e-06	0.000128696	4.57344
NEK6	0.64637	3.89028	4.81919	2.2305e-06	0.000129397	4.5714
C1orf210	-0.5478	-1.16219	-4.81827	2.24009e-06	0.000129749	4.55437
CD37	0.311945	5.96374	4.81595	2.26452e-06	0.000130957	4.4598	EV
XRN1	-0.237893	6.49114	-4.81238	2.30251e-06	0.000132944	4.38272
SSX2IP	-0.401055	7.83928	-4.80761	2.35432e-06	0.000135723	4.21142
LINC01748	-0.901546	0.824282	-4.8065	2.36654e-06	0.000136213	4.50327
UBE2E3	-0.405644	6.69343	-4.80188	2.41801e-06	0.000138958	4.31269
ARHGEF26-AS1	-0.897321	-0.127679	-4.8011	2.42681e-06	0.000139246	4.48928
NDRG3	0.513766	4.74469	4.80066	2.43181e-06	0.000139315	4.466	EV
RGS19	0.813746	3.02292	4.79734	2.46972e-06	0.000141267	4.48241
ZNF525	-0.521713	3.7127	-4.79639	2.48072e-06	0.000141675	4.46592
PRKAA1	-0.316305	6.62712	-4.7954	2.49217e-06	0.000142108	4.29404
YBX1	0.273131	8.04268	4.7947	2.50027e-06	0.000142349	4.16505	EV
EFHC2	-0.425073	6.15872	-4.7936	2.51312e-06	0.000142859	4.32298
PSEN2	-0.667946	-1.01969	-4.7931	2.5189e-06	0.000142966	4.45285
LINC01608	-0.738929	-0.957608	-4.79091	2.54475e-06	0.00014421	4.44787
CGGBP1	-0.374111	7.60936	-4.79056	2.54882e-06	0.000144219	4.16434
DAD1	-0.533271	6.95884	-4.78532	2.61168e-06	0.000147548	4.20508	EV
MED25	0.734322	2.08503	4.78171	2.65591e-06	0.000149816	4.40672
MINDY2-DT	-0.568816	-1.08888	-4.78029	2.67346e-06	0.000150508	4.39451
ATG4C	-0.448876	4.50287	-4.78005	2.67638e-06	0.000150508	4.36954
ZNF638	-0.311612	5.76188	-4.77949	2.68337e-06	0.000150671	4.29612
PLD3	0.733363	2.5936	4.77829	2.69836e-06	0.000151281	4.39806	EV
FAM24B	-0.767084	-0.19762	-4.77688	2.71608e-06	0.000152043	4.38855
PARD3	-0.403368	7.02467	-4.7749	2.74118e-06	0.000153214	4.15821
SCYL1	0.690948	2.67985	4.76708	2.84227e-06	0.000158623	4.35154
AQP9	1.08954	2.12783	4.76648	2.85024e-06	0.000158826	4.34221
ADAM32	-0.671376	3.26912	-4.76382	2.88553e-06	0.000160549	4.33416
CEP350	-0.282608	5.88837	-4.76287	2.89824e-06	0.000161012	4.21319
LRRC8B	-0.438784	6.7693	-4.7608	2.92614e-06	0.000162106	4.12105
PTPRZ1	-0.672289	-1.02449	-4.76075	2.92675e-06	0.000162106	4.31386
ODF2L	-0.66321	2.55162	-4.75144	3.05546e-06	0.00016898	4.28738
PIK3CG	-0.322616	6.0833	-4.74808	3.10327e-06	0.000171366	4.13305
CEP135	-0.45202	4.00725	-4.74768	3.10898e-06	0.000171424	4.24817
MYCBP	-0.511994	4.32295	-4.74271	3.18123e-06	0.000175144	4.21439
PKN1	0.474736	4.58814	4.74038	3.21561e-06	0.000176772	4.21011
ZNF346	0.726012	3.74122	4.7378	3.254e-06	0.000178615	4.2248
ANXA11	0.327243	6.65434	4.73741	3.25994e-06	0.000178674	4.06103	EV
DCT	-0.844011	0.446913	-4.7353	3.29165e-06	0.000180143	4.20492	EV
LOC101927702	-0.793225	1.66498	-4.7347	3.30086e-06	0.000180378	4.21036
ARRDC3-AS1	-0.788758	1.44457	-4.73333	3.32168e-06	0.000181246	4.20165
LOC102724908	-0.58351	-1.12606	-4.7326	3.33297e-06	0.000181592	4.18735
MBNL1-AS1	-0.637817	3.54438	-4.7316	3.34825e-06	0.000182155	4.19078
LZIC	-0.381979	5.52967	-4.7308	3.36069e-06	0.000182501	4.09828
CHD3	0.421719	5.91202	4.73055	3.36455e-06	0.000182501	4.09461
FRA10AC1	-0.629035	2.66433	-4.72915	3.38628e-06	0.000183349	4.19278
GPR37L1	-0.644809	-1.05017	-4.72875	3.39258e-06	0.000183349	4.17495
OTOA	-0.723657	-1.00976	-4.72834	3.39899e-06	0.000183349	4.17659
ZIM2-AS1	-0.708224	-0.985402	-4.72826	3.40015e-06	0.000183349	4.17668
SLC9B1	-0.826198	1.11901	-4.72579	3.43901e-06	0.000185148	4.16663
LRBA	-0.412961	9.19012	-4.7255	3.44361e-06	0.000185148	3.65778
STXBP4	-0.668171	2.19278	-4.72218	3.49656e-06	0.00018772	4.16278	EV
ANO4	-0.627943	-1.03419	-4.72074	3.51978e-06	0.000188691	4.14093
ENTHD1	-0.873929	0.166546	-4.71905	3.54724e-06	0.000189886	4.13949
CCNI	0.251468	7.5174	4.71664	3.58671e-06	0.000191719	3.88008
PAX6	-0.774213	-0.903936	-4.71496	3.61455e-06	0.00019285	4.12448
SLEAR	-0.585481	-1.04621	-4.71473	3.61837e-06	0.00019285	4.11618
GPRIN2	-0.810059	-0.889529	-4.71228	3.65931e-06	0.00019449	4.11391
VPS13C	-0.286098	6.53115	-4.71225	3.65974e-06	0.00019449	3.93935	EV
DNAJC7	0.468257	3.61066	4.71179	3.66749e-06	0.000194621	4.11466	EV
SELPLG	0.841566	2.04865	4.70659	3.75608e-06	0.000199034	4.09092
CTSB	0.561607	4.82548	4.7017	3.84113e-06	0.000203248	4.03519	EV
CHSY1	-0.559065	3.42242	-4.70076	3.85767e-06	0.000203829	4.06281
LEPROT	-0.417414	8.78868	-4.69961	3.8781e-06	0.000204615	3.60566
SLC29A3	-0.792157	-0.541405	-4.69649	3.93389e-06	0.00020726	4.05558
SLC6A14	-0.577272	-1.13283	-4.69512	3.95869e-06	0.000208268	4.02644	EV
ARL2	0.778225	2.44528	4.69361	3.98597e-06	0.000209403	4.04055
LINC02755	-0.538364	-1.13572	-4.68711	4.10627e-06	0.000215261	3.99207
MALAT1	-0.737188	2.32871	-4.68686	4.11094e-06	0.000215261	4.01521	EV
MPPED2	-0.868254	1.10435	-4.68664	4.11507e-06	0.000215261	4.00398
PPM1M	0.567932	3.48246	4.68396	4.16577e-06	0.000217554	3.99971
CD96	0.907822	4.77094	4.68339	4.17658e-06	0.000217554	3.9669
LOC101928335	-0.598234	-1.12916	-4.68339	4.17668e-06	0.000217554	3.97759
CD163L1	-0.903231	0.728638	-4.68189	4.20541e-06	0.000218741	3.98242	EV
GTF3A	0.431975	4.20089	4.68061	4.22993e-06	0.000219705	3.96806
NEUROD4	-0.602675	-1.10072	-4.67963	4.24899e-06	0.000220107	3.96353
PCDH9	-0.515741	4.55393	-4.6796	4.24966e-06	0.000220107	3.93286
MLLT1	0.701543	2.76698	4.67827	4.27537e-06	0.000221127	3.97898
LOC643342	-0.561389	-1.14811	-4.67735	4.29333e-06	0.000221743	3.95032
LINC02715	-0.820504	0.0558088	-4.67632	4.31373e-06	0.000222484	3.96368
SLC6A15	-0.696869	-0.88982	-4.6751	4.33768e-06	0.000223405	3.95562
TMEM63B	0.711248	2.97808	4.67368	4.36586e-06	0.000224542	3.96014
POU2F3	-0.676149	-1.02416	-4.67287	4.38204e-06	0.000224761	3.94028
PTMS	0.526043	4.33439	4.67285	4.38236e-06	0.000224761	3.93269
MYLK	-0.430895	8.56736	-4.67215	4.3964e-06	0.000225096	3.51657
ELL2	0.685948	2.76673	4.67191	4.40115e-06	0.000225096	3.95249
ANXA5	0.564076	4.7191	4.67062	4.42727e-06	0.000226117	3.9086	EV
EFHD2	0.608124	5.02366	4.66856	4.46904e-06	0.000227934	3.88612
AQP11	-0.568843	-1.0924	-4.66473	4.54756e-06	0.000231397	3.90028
NPRL3	0.490221	5.94888	4.66463	4.54955e-06	0.000231397	3.80958
JAKMIP1	-0.689361	-0.983644	-4.66422	4.55822e-06	0.000231517	3.90626
TRIM50	-0.514629	-1.16998	-4.66243	4.59538e-06	0.000233082	3.88536
MOB3A	0.503435	5.14428	4.66157	4.61337e-06	0.000233443	3.8472
ODAD1	-0.633909	-0.99513	-4.66149	4.6152e-06	0.000233443	3.89247
ITGA6	-0.476306	5.01456	-4.66113	4.62264e-06	0.000233497	3.8311	EV
LOC101928834	-0.636035	5.90371	-4.65964	4.65417e-06	0.000234767	3.75493
PRKG1	-0.570646	5.69785	-4.65851	4.67806e-06	0.000235648	3.76961
PRKCQ	-0.360968	5.19228	-4.65594	4.73297e-06	0.000238088	3.79935
SNX27	0.481819	4.25362	4.6542	4.77063e-06	0.000239654	3.85543
SEPTIN9	0.332246	6.66313	4.6535	4.78577e-06	0.000240007	3.69766	EV
MS4A3	1.22317	1.65754	4.65324	4.79151e-06	0.000240007	3.86738
PPP4R3B	-0.234527	6.33285	-4.65298	4.79726e-06	0.000240007	3.70381
RNF180	-0.739477	-0.717566	-4.6523	4.81199e-06	0.000240131	3.86645
HCN1	-0.596961	-1.01876	-4.65213	4.81576e-06	0.000240131	3.85211
GYPC	0.710387	3.89546	4.65196	4.81937e-06	0.000240131	3.85842
GFUS	0.813531	2.08977	4.65073	4.84642e-06	0.000241152	3.8598	EV
NIBAN2	0.757	2.81188	4.65012	4.85995e-06	0.000241372	3.86192	EV
SPPL3	-0.441245	6.60186	-4.64972	4.86866e-06	0.000241372	3.65662
TSPAN17	0.820129	0.797533	4.64937	4.87638e-06	0.000241372	3.85381
GUCY1A1	-0.490821	7.86023	-4.64934	4.87714e-06	0.000241372	3.51059
ITGA2	-0.752776	4.41218	-4.64886	4.88784e-06	0.000241405	3.80458	EV
JUND	0.547885	4.19811	4.64857	4.89429e-06	0.000241405	3.83475
TRIP11	-0.371998	5.65836	-4.64842	4.89752e-06	0.000241405	3.7357
CTDNEP1	0.476494	3.56373	4.6472	4.92471e-06	0.00024242	3.84369	EV
MANBA	-0.409528	4.75712	-4.64657	4.93878e-06	0.000242787	3.78453
BNIP2	-0.321137	7.90184	-4.64404	4.99595e-06	0.000245269	3.49089
SRSF6	-0.377871	8.03838	-4.64252	5.03049e-06	0.000246635	3.4661
GRK2	0.451176	5.30649	4.64065	5.07338e-06	0.000248406	3.74834	EV
LOC101927468	-0.654979	-1.012	-4.6394	5.10199e-06	0.000249474	3.79889
SHISA5	0.342361	5.37579	4.63819	5.13015e-06	0.000250429	3.73129
MIRLET7A1HG	-0.824233	-0.0985078	-4.63753	5.14556e-06	0.000250429	3.80595
BLVRB	0.917743	2.136	4.63741	5.14831e-06	0.000250429	3.80509	EV
GTF2A1	-0.342717	5.1105	-4.63739	5.14879e-06	0.000250429	3.72632
ACTR1A	0.3558	4.56602	4.63658	5.16772e-06	0.000251017	3.76746	EV
SLC26A3	-0.582226	-1.11816	-4.63544	5.19446e-06	0.000251983	3.77558
HCFC1	0.408393	5.11198	4.63041	5.31416e-06	0.000257449	3.71509
NUCB2	-0.328748	4.78612	-4.62598	5.42159e-06	0.000262308	3.69763	EV
SELENOI	-0.51735	4.20738	-4.6254	5.43582e-06	0.00026265	3.72034
SNHG29	0.615347	3.71925	4.62502	5.44517e-06	0.000262756	3.74915
MFF	-0.383872	5.03997	-4.62252	5.50709e-06	0.000265396	3.66631
PPDPF	0.596628	7.21268	4.62014	5.56672e-06	0.000267918	3.51326
ATP2A2	-0.433148	6.33137	-4.61963	5.57961e-06	0.000268186	3.55441
AFAP1-AS1	-0.77779	1.5224	-4.61663	5.65571e-06	0.000271424	3.71931
OSER1	0.640688	3.02505	4.61639	5.66174e-06	0.000271424	3.72179
ATG2A	0.813882	2.02295	4.61448	5.71072e-06	0.000273414	3.71029
ZMPSTE24	-0.478262	4.95176	-4.61318	5.74437e-06	0.000274667	3.63067	EV
ARMCX6	-0.433901	5.83537	-4.61145	5.78946e-06	0.000276463	3.56082
FAM66C	-0.60349	-0.963734	-4.6079	5.88292e-06	0.000280562	3.66744
FBXW7	-0.281588	6.46891	-4.60469	5.96866e-06	0.000284141	3.4826
ADCYAP1R1	-0.71478	-0.978245	-4.60451	5.97344e-06	0.000284141	3.6552
NABP2	0.764379	0.923438	4.60355	5.99925e-06	0.000284658	3.66402
C5AR1	0.938092	2.66644	4.60353	5.99981e-06	0.000284658	3.66899
LOC646828	-0.629718	-0.707145	-4.60258	6.02562e-06	0.000285355	3.65977
ABCC8	-0.892311	-0.366198	-4.60228	6.03363e-06	0.000285355	3.66408
LOC105377862	-0.540503	-1.16915	-4.60213	6.03782e-06	0.000285355	3.63193
SUGCT	-0.642489	-0.938551	-4.6016	6.05229e-06	0.000285671	3.64665
PTPN7	0.794463	2.4842	4.60095	6.06991e-06	0.000286135	3.65784
ARHGAP1	0.393835	4.8014	4.60026	6.08887e-06	0.000286661	3.60441	EV
UBXN7	-0.298995	6.56168	-4.59946	6.11075e-06	0.000287323	3.45131
TP53INP1	-0.366203	4.82242	-4.59782	6.15592e-06	0.000289076	3.57509
STON1	-0.673895	3.41267	-4.59738	6.16828e-06	0.000289287	3.62867
ZNF98	-0.546159	-1.07863	-4.59514	6.23067e-06	0.00029184	3.61122
ZNF24	-0.29359	6.41843	-4.594	6.26263e-06	0.000292964	3.44133
RBL1	-0.389764	4.93888	-4.59367	6.27201e-06	0.000293029	3.55097
CDHR1	0.976013	0.984805	4.59329	6.28284e-06	0.000293162	3.62473
TMEM30B	-0.598337	-1.02087	-4.59271	6.29925e-06	0.000293555	3.60337	EV
H3-3B	-0.284772	7.10726	-4.59157	6.33152e-06	0.000294441	3.36168	EV
AP1M2	-0.646783	3.67399	-4.59147	6.3343e-06	0.000294441	3.59607	EV
LOC646112	-0.497585	-1.16466	-4.59111	6.34452e-06	0.000294543	3.58742
PTK7	-0.806273	2.98835	-4.59052	6.36146e-06	0.000294956	3.60857	EV
NUCB1	0.546265	6.67335	4.58738	6.45192e-06	0.000298773	3.42465	EV
DDX11L16	-1.39326	5.19743	-4.58661	6.47428e-06	0.000299431	3.47837
MKKS	-0.564046	4.02595	-4.58492	6.52353e-06	0.00030133	3.55725
DSE	-0.414342	7.06067	-4.58278	6.58641e-06	0.000303769	3.32316
TRIM16L	-0.790105	0.593522	-4.58257	6.59288e-06	0.000303769	3.57543
DPF1	-0.564758	-1.10915	-4.58097	6.64039e-06	0.000305574	3.5486
SMC3	0.409348	4.77157	4.57968	6.67874e-06	0.000306955	3.51953	EV
MYADM	0.815753	2.63038	4.57836	6.71856e-06	0.000308399	3.56594	EV
TMEM70	-1.03583	2.85013	-4.57752	6.74385e-06	0.000308776	3.55546
NORAD	-0.415518	10.8519	-4.57721	6.7531e-06	0.000308776	2.71123
GLYATL1	-0.68889	2.39343	-4.57716	6.75456e-06	0.000308776	3.56072
CCDC91	-0.383996	5.79443	-4.57697	6.76041e-06	0.000308776	3.42005
RETREG1-AS1	-0.561024	-1.12936	-4.57189	6.9163e-06	0.000315503	3.50951
WDFY3	0.589096	3.33283	4.57111	6.94039e-06	0.000316209	3.53222
PRKAR1B	0.610719	6.12799	4.57014	6.97046e-06	0.000317186	3.40023
UBE2Q2	-0.338008	5.9016	-4.56875	7.01416e-06	0.00031878	3.38006
NINJ2-AS1	-0.595579	2.90964	-4.56816	7.03278e-06	0.000319231	3.51878
HSPA1A	0.747534	2.751	4.56655	7.08348e-06	0.000321135	3.51788	EV
TFE3	0.394206	4.40137	4.56473	7.1413e-06	0.000323357	3.47434
COL28A1	-0.648311	-0.920934	-4.56413	7.1606e-06	0.000323832	3.49157
BBLN	0.468198	6.67043	4.56304	7.19556e-06	0.000325013	3.31488
CD9	-0.473195	7.04239	-4.56226	7.22069e-06	0.000325747	3.23748	EV
SCRN3	-0.555718	3.52014	-4.56088	7.26543e-06	0.000327364	3.47553
SPATA31B1P	-0.54887	-1.14258	-4.55897	7.32766e-06	0.000329521	3.45525
MNDA	0.656867	5.73213	4.55886	7.33126e-06	0.000329521	3.38153	EV
SPTBN4	-0.646321	-0.972479	-4.55776	7.36753e-06	0.000330746	3.461	EV
QSOX1	0.756676	3.69536	4.55709	7.38975e-06	0.000331339	3.46958	EV
ZER1	0.386522	5.4005	4.55663	7.40465e-06	0.000331602	3.38679
TRBV25-1	-0.699727	-0.453959	-4.55389	7.496e-06	0.000335284	3.46622
RHEBL1	-0.658358	-0.913287	-4.5534	7.5123e-06	0.000335604	3.44765
CFAP44-AS1	-0.509645	-1.16151	-4.55279	7.53293e-06	0.000336117	3.42686
RNASEH2C	0.783804	1.5997	4.55032	7.61634e-06	0.000339426	3.44705
LINC01483	-0.598605	-0.977104	-4.54875	7.67008e-06	0.000341407	3.42599
SHISAL2B	-0.543867	-1.18268	-4.54571	7.77454e-06	0.000345155	3.39683
SEC63	-0.311341	4.66395	-4.54538	7.78618e-06	0.000345155	3.36641
MMP8	1.2313	0.954543	4.54533	7.78789e-06	0.000345155	3.43115
CDHR3	-0.689314	-0.852935	-4.54521	7.79187e-06	0.000345155	3.41838
CFHR4	-0.603259	-1.07976	-4.54435	7.82206e-06	0.000346074	3.39818
BANP	0.48753	3.71725	4.54338	7.85581e-06	0.000346836	3.40988
GSTK1	0.355303	5.11337	4.54331	7.85817e-06	0.000346836	3.34968	EV
SLTM	-0.285935	6.44334	-4.54186	7.90911e-06	0.000348665	3.22068
RAP2B	-0.341392	7.71353	-4.54138	7.92622e-06	0.000349001	3.07518	EV
GRN	0.66994	3.76098	4.54025	7.96616e-06	0.00034986	3.39763	EV
PIWIL3	-0.598845	-1.12689	-4.54012	7.97083e-06	0.00034986	3.37801
CSF3R	1.00037	3.3624	4.54002	7.97431e-06	0.00034986	3.40655
A1CF	-0.604631	-1.06602	-4.53886	8.01583e-06	0.000350973	3.37661
PCAT2	-0.758329	-0.811988	-4.53877	8.0188e-06	0.000350973	3.39187
ALOX5	0.732682	3.49165	4.53751	8.06403e-06	0.000352533	3.39263
SCUBE1-AS1	-0.557197	-1.13215	-4.53522	8.14653e-06	0.000355716	3.35737
CLDN16	-0.70561	-0.457411	-4.53389	8.1949e-06	0.000357403	3.38461
KCNQ2	-0.648426	-0.969113	-4.53171	8.27484e-06	0.000360461	3.35243
EHBP1	-0.371497	5.05679	-4.53088	8.30532e-06	0.00036136	3.28164
GCLM	-0.361848	6.23686	-4.53029	8.32736e-06	0.000361891	3.18579
PRR14	0.580593	3.01279	4.52782	8.41935e-06	0.0003654	3.35864
TOX3	-0.629282	-1.06945	-4.52759	8.42803e-06	0.0003654	3.33088
CYB5R3	0.511607	7.23428	4.52224	8.63055e-06	0.000373314	3.09215	EV
LOC127898556	-0.535076	-1.11409	-4.52223	8.63089e-06	0.000373314	3.30581
TMEM41B	-0.630292	3.18241	-4.52094	8.68046e-06	0.000375016	3.31936
CSPP1	-0.401859	3.94722	-4.5201	8.71281e-06	0.000375972	3.29414
LRIT2	-0.507293	-1.17504	-4.51926	8.74544e-06	0.000376861	3.28791
SLC25A39	0.589968	4.9332	4.51904	8.75396e-06	0.000376861	3.26322
GCM2	-0.511718	-1.17703	-4.51839	8.77936e-06	0.000377513	3.28295
SPATA3	-0.572572	-1.10787	-4.51462	8.92741e-06	0.000383313	3.27468
UGT2B28	-0.866351	1.30384	-4.51443	8.93513e-06	0.000383313	3.30365
MDM1	-0.425046	5.92663	-4.51379	8.96038e-06	0.000383948	3.14544
CAMK2D	-0.46128	4.21481	-4.50896	9.15407e-06	0.00039179	3.23498
RAB21	-0.298554	5.94848	-4.50857	9.17002e-06	0.000391794	3.12321	EV
SREBF2	0.556748	5.5601	4.50844	9.17551e-06	0.000391794	3.18157
RBM47	0.828634	2.42529	4.50592	9.27842e-06	0.000395728	3.27178
PREX1	0.548193	5.37735	4.50522	9.30698e-06	0.000396486	3.17927
TPTE2-AS1	-0.499602	-1.18685	-4.50341	9.3822e-06	0.000399227	3.22063
TBC1D9B	0.480576	5.6065	4.50159	9.45795e-06	0.000401985	3.14796
EIF4E	-0.417766	6.16177	-4.50084	9.48916e-06	0.000402845	3.06777	EV
SLC6A4	-0.512822	5.20043	-4.49885	9.57299e-06	0.000405934	3.13539
RNF128	-0.544304	-1.14258	-4.49508	9.73404e-06	0.00041189	3.19146
TNFAIP8L1	-0.552761	3.53237	-4.49484	9.74434e-06	0.00041189	3.20381
MYH15	-0.610047	-0.939742	-4.49456	9.75635e-06	0.00041189	3.20356
FAM107A	0.745044	3.82317	4.49452	9.7583e-06	0.00041189	3.21043
TXN	0.529079	3.7437	4.49271	9.83661e-06	0.000414455	3.20331	EV
HYDIN	-0.80205	-0.531098	-4.49259	9.84164e-06	0.000414455	3.21526
TENT5C-DT	-0.511415	-1.14514	-4.49117	9.90361e-06	0.000416587	3.17567
SHOC2	-0.315	8.44975	-4.48873	1.00108e-05	0.000420604	2.75796
BLOC1S5	-0.546422	3.42761	-4.48848	1.0022e-05	0.000420604	3.1813	EV
GASK1A	-0.659769	3.33448	-4.48612	1.01271e-05	0.000424529	3.1732
E2F1	0.925854	3.88161	4.48335	1.02514e-05	0.000429249	3.16587
S100A11	0.70467	4.58618	4.48236	1.02964e-05	0.000430017	3.13158	EV
OR6R1P	-0.700279	-0.228649	-4.48225	1.03014e-05	0.000430017	3.17688
GRM1	-0.533141	-1.10887	-4.48217	1.03049e-05	0.000430017	3.14045
RPS2P40	-0.577786	-0.938863	-4.48183	1.03202e-05	0.000430168	3.15077
KHSRP	0.447306	4.05182	4.48083	1.03659e-05	0.000431584	3.14348
PSTPIP1	0.889848	1.65668	4.48037	1.03869e-05	0.000431968	3.16688
RNF11	-0.358185	10.0604	-4.47977	1.04145e-05	0.000432626	2.45545	EV
LINC01411	-0.633434	-1.03479	-4.47869	1.04641e-05	0.000434194	3.13168
IL7	-0.766226	1.41065	-4.47641	1.05696e-05	0.000438079	3.15196	EV
ZNF367	-0.43432	5.85545	-4.47512	1.063e-05	0.000440085	2.98822
CDK2	-0.558064	3.15869	-4.47205	1.07748e-05	0.000445575	3.1224	EV
EDNRA	-0.615911	-1.09058	-4.47132	1.08093e-05	0.000446501	3.09796
SLC35F5	-0.603249	3.54113	-4.47092	1.08283e-05	0.000446783	3.10599
PITPNM1	0.562945	3.49806	4.47038	1.08544e-05	0.000447358	3.11851
CITED2	0.76913	2.52464	4.4698	1.08818e-05	0.000447985	3.1271
MDH2	0.391988	4.45329	4.46863	1.09383e-05	0.000449807	3.07655	EV
DSTN	0.437541	6.38	4.46574	1.10782e-05	0.000455047	2.93688	EV
LYL1	0.443484	5.25641	4.46042	1.134e-05	0.000465281	2.99904
STEAP1B	-0.883854	1.23068	-4.45938	1.13921e-05	0.000466898	3.08363
CHRNA7	-0.59929	-1.01574	-4.45906	1.14078e-05	0.000467022	3.05429
MOB3C	-0.477065	4.65841	-4.45798	1.14624e-05	0.000468733	3.00369
PSMA7	0.414661	4.14235	4.45748	1.14872e-05	0.000468918	3.04442	EV
PPHLN1	-0.314692	5.35188	-4.45738	1.14925e-05	0.000468918	2.95921
LSINCT5	-0.53136	-1.13558	-4.45631	1.15467e-05	0.000470606	3.03379
SETDB2	-0.420959	4.8718	-4.45501	1.16126e-05	0.000472194	2.97874
RGS10	-0.327281	9.34151	-4.45495	1.16158e-05	0.000472194	2.47438
ITGB1-DT	-0.688764	-0.549375	-4.45478	1.16242e-05	0.000472194	3.06408
ADAM12	-0.879888	2.0616	-4.45368	1.16807e-05	0.000473967	3.06217
PARAIL	-0.706839	2.33016	-4.45329	1.17003e-05	0.000474235	3.05939
FLJ12825	-0.563772	-1.145	-4.45227	1.17529e-05	0.000475185	3.01617
SLC9A4	-0.603043	-1.09354	-4.45188	1.17731e-05	0.000475185	3.01907
NEDD1	-0.394237	4.22455	-4.45174	1.17804e-05	0.000475185	3.00233	EV
HAGH	0.65932	2.67956	4.45172	1.17816e-05	0.000475185	3.05445
GBP6	-0.561023	-0.978703	-4.45158	1.17884e-05	0.000475185	3.02463	EV
LAMTOR4	0.585824	3.04886	4.45094	1.18219e-05	0.000475255	3.04811
LINC00635	-0.836265	-0.376765	-4.45087	1.18254e-05	0.000475255	3.05119
TMC2	-0.635378	-0.9965	-4.4508	1.1829e-05	0.000475255	3.02132
PRDX5	0.40814	4.6836	4.44941	1.19015e-05	0.000477648	2.98632	EV
CSDE1	0.306864	9.21948	4.44838	1.19552e-05	0.000479278	2.51276
ATP2B3	-0.69807	-0.962918	-4.44771	1.19901e-05	0.000480153	3.01251
GRAMD1A	0.46559	3.78271	4.44638	1.20604e-05	0.000481613	3.0125
LINC01018	-0.567356	-1.09388	-4.44629	1.20653e-05	0.000481613	2.99689
VANGL1	-0.570863	3.14672	-4.44628	1.20659e-05	0.000481613	3.01791	EV
LINC00908	-0.646626	-0.912113	-4.44533	1.21158e-05	0.000483081	3.00348
LINC01844	-0.525342	-1.16044	-4.44292	1.22445e-05	0.000487682	2.97805
EFNA5	-0.853568	0.120438	-4.44215	1.22859e-05	0.000488663	3.01546
FAM163A	-0.531416	-1.16406	-4.44181	1.23042e-05	0.000488663	2.97171
TUBB6	1.02341	2.7251	4.44172	1.2309e-05	0.000488663	3.01488	EV
MVP	0.643591	3.84206	4.43931	1.24396e-05	0.000493233	2.98447	EV
NCBP2L	-0.655446	2.45331	-4.43909	1.24515e-05	0.000493233	3.0015
JCAD	0.614712	5.04269	4.43885	1.24645e-05	0.000493233	2.9295
ZNF665	-0.761174	-0.527164	-4.43657	1.25895e-05	0.000497645	2.9919
GAD2	-0.5989	-0.901045	-4.43626	1.26065e-05	0.000497781	2.97279
SOCS3	0.927957	1.03149	4.43247	1.28175e-05	0.000505567	2.97802
TTC33	-0.40389	7.07369	-4.43118	1.28899e-05	0.000507879	2.68887
COL6A6	-0.642818	-0.901873	-4.43061	1.29215e-05	0.000508579	2.94619
UBAC1	0.595913	2.81522	4.42999	1.29569e-05	0.000509427	2.96678	EV
SORBS1	0.707648	3.32335	4.42969	1.29736e-05	0.000509537	2.95884
MTCO3P22	-0.515069	-1.17473	-4.42887	1.30207e-05	0.000510838	2.91774
MAP2K2	0.441846	3.95659	4.4273	1.31097e-05	0.000513265	2.92993
LINC02241	-0.62375	-1.0199	-4.42718	1.31169e-05	0.000513265	2.9252
HECW1-IT1	-0.501855	-1.17921	-4.42705	1.31244e-05	0.000513265	2.91088
ZC3H6	-0.377289	4.28634	-4.42657	1.31516e-05	0.00051378	2.89748
ELF5	-0.577702	-1.09872	-4.42317	1.33481e-05	0.000520202	2.9019
TAL1	-0.421376	7.65265	-4.42312	1.33515e-05	0.000520202	2.58656
BASP1	0.753306	4.0045	4.423	1.33585e-05	0.000520202	2.91549	EV
ACKR2	-0.82903	1.10637	-4.42228	1.34005e-05	0.000521286	2.93648
DANT2	-0.625986	-1.07658	-4.41703	1.37108e-05	0.000532791	2.88013
MTPN	-0.340494	11.5713	-4.41481	1.38437e-05	0.000537386	1.8728
MBD3	0.709994	2.1044	4.41292	1.3958e-05	0.000541253	2.90107	EV
RSAD2	0.748922	3.03007	4.41101	1.40751e-05	0.000545217	2.88984
SLC5A10	-0.558554	-1.08381	-4.41056	1.41022e-05	0.000545691	2.85157	EV
AHSP	0.931065	0.875486	4.40987	1.41448e-05	0.000546762	2.88899
LINC01825	-0.524777	-1.1112	-4.40899	1.4199e-05	0.00054828	2.84416
GYG1	0.589381	3.4902	4.40843	1.42337e-05	0.000549045	2.86965
ARL6IP6	-0.563646	3.2415	-4.40629	1.43666e-05	0.000553588	2.85451
LOC105374524	-0.57868	-1.06949	-4.40575	1.44004e-05	0.000554308	2.8345
MEG3	-0.820752	-0.472266	-4.40257	1.46013e-05	0.000561454	2.85758	EV
SLC28A2	-0.551127	-1.13724	-4.40036	1.47418e-05	0.000565533	2.80884
EIF5AP2	-0.514443	-1.16856	-4.40019	1.47531e-05	0.000565533	2.80355
F2RL3	-0.575234	3.93056	-4.40006	1.4761e-05	0.000565533	2.80417
ULK1	0.530076	3.7347	4.39994	1.4769e-05	0.000565533	2.82831
HDAC7	0.617025	2.95003	4.39907	1.48249e-05	0.000567082	2.84275
BNIP5	-0.609536	-1.03695	-4.3985	1.48618e-05	0.000567903	2.80693
FAT3	-0.771123	-0.835441	-4.39792	1.48992e-05	0.000568741	2.82
NBEAL2	0.464949	5.69079	4.39749	1.4927e-05	0.000569208	2.71442
TMEM40	-0.397529	7.25067	-4.39652	1.49897e-05	0.000571007	2.52449
ZG16	-0.498841	-1.15666	-4.39497	1.50913e-05	0.000574284	2.78376
ARPP19	-0.283938	7.83549	-4.39441	1.5128e-05	0.000575085	2.45059	EV
LINC02681	-0.52682	-1.15813	-4.39357	1.51832e-05	0.000576584	2.77825
DYDC2	-0.508642	-1.1417	-4.3902	1.54067e-05	0.000584468	2.76667
LINC02284	-0.438537	6.35608	-4.38991	1.54262e-05	0.000584602	2.59271
MAOB	0.820619	3.82984	4.38944	1.54572e-05	0.000585176	2.78845
COPG1	0.347054	4.17329	4.38697	1.5624e-05	0.00059088	2.75807
PDE6A	-0.602971	-1.02622	-4.38528	1.5739e-05	0.000594617	2.75619
LINC02363	-0.681871	-0.568273	-4.38455	1.57889e-05	0.000595888	2.78256
SHANK2-AS3	-0.488621	-1.1959	-4.38311	1.58874e-05	0.000598991	2.73151
MSRB1	0.822947	3.04171	4.38276	1.59118e-05	0.000599294	2.77786
NAT8	-0.490083	-1.08033	-4.38237	1.59384e-05	0.000599684	2.73985
RALGAPA2	0.624711	3.24448	4.38205	1.59608e-05	0.000599912	2.77051
ESYT3	-0.610997	-1.05768	-4.38034	1.60793e-05	0.000603745	2.73339
PROSER2	-0.536192	4.48316	-4.37997	1.6105e-05	0.000604092	2.6964
NSD2	0.408695	4.60285	4.37955	1.61345e-05	0.000604581	2.70917
NCOA4	-0.4245	11.8177	-4.37889	1.61801e-05	0.000605673	1.6587
ACSL1	0.736448	3.91159	4.37799	1.62434e-05	0.000607108	2.7382	EV
ATP1B1	0.830362	3.11491	4.37788	1.62515e-05	0.000607108	2.75777	EV
CHRD	-0.620805	-1.07543	-4.37747	1.62801e-05	0.000607558	2.72051
PPP1R12A	-0.219571	6.29884	-4.37648	1.63501e-05	0.000609552	2.55202
LMNB1	0.681608	3.19818	4.37301	1.65973e-05	0.000618139	2.73613
PCLO	-0.807762	-0.621651	-4.37258	1.6628e-05	0.000618656	2.73365
NELL1	-0.604483	-1.08093	-4.37186	1.66795e-05	0.000619945	2.69731
ADORA1	-0.545296	-1.08555	-4.36942	1.68564e-05	0.000625886	2.68739
NYAP2	-0.734188	-0.71899	-4.3677	1.69824e-05	0.000629928	2.70943
GPC2	-0.561445	-1.0875	-4.36672	1.70542e-05	0.000631953	2.67626
FSIP2	-0.762159	-0.666381	-4.36505	1.71775e-05	0.000635462	2.70302
ROPN1	-0.565648	-1.12113	-4.36497	1.71835e-05	0.000635462	2.66722
LOC645188	-0.496386	-1.17608	-4.36413	1.72465e-05	0.000637147	2.65794
DM1-AS	-0.456707	-1.19206	-4.36286	1.73412e-05	0.000640003	2.6515
MBTPS2	-0.708312	-0.2547	-4.36234	1.73801e-05	0.000640621	2.70177
TMEM200C	-0.583654	-1.12121	-4.36217	1.73928e-05	0.000640621	2.65661
LOC124904434	-0.659826	2.81481	-4.36176	1.74231e-05	0.000641093	2.6884
LRRC15	-0.670072	-1.05055	-4.36129	1.74588e-05	0.000641763	2.66006	EV
SEC14L1P1	-0.462456	-1.10191	-4.36094	1.74849e-05	0.000642082	2.65141
PRAMEF20	-0.506549	-1.16672	-4.354	1.80158e-05	0.000660916	2.6191
DCX	-0.670795	-1.0088	-4.35367	1.8042e-05	0.000661217	2.63206
TSPO	0.726552	3.0651	4.35115	1.82384e-05	0.000667658	2.65236	EV
COMT	0.747708	2.53235	4.35095	1.82541e-05	0.000667658	2.65749	EV
LINC01449	-0.499008	-1.13823	-4.35063	1.82798e-05	0.00066781	2.60807
SLC4A3	-0.597948	-0.947943	-4.35044	1.82947e-05	0.00066781	2.62215
LOC105376380	-0.562987	-1.12135	-4.35004	1.83256e-05	0.000668275	2.60784
LINC01500	-0.578621	-0.976785	-4.34957	1.83627e-05	0.000668963	2.61674
GAPDH	0.329092	8.65121	4.34706	1.85624e-05	0.000675233	2.17948	EV
ATXN7L3B	-0.302788	5.17452	-4.34695	1.85716e-05	0.000675233	2.52404
ATP13A2	0.76203	2.05948	4.34565	1.8675e-05	0.000678324	2.63778
PDE2A	0.562834	3.52531	4.34511	1.87192e-05	0.000679168	2.6172
STUM	-0.684781	-0.862352	-4.34472	1.87503e-05	0.000679168	2.60792
FOXN4	-0.491975	-1.17436	-4.34468	1.87538e-05	0.000679168	2.58023
FAM222A-AS1	-0.515193	-1.15976	-4.34442	1.87744e-05	0.000679244	2.58118
OVOS2	-0.587716	-0.856632	-4.3433	1.88652e-05	0.00068186	2.60312
IRF2	-0.300193	5.22287	-4.34126	1.90312e-05	0.000687181	2.49768
LINC03013	-0.70224	-0.507535	-4.34007	1.91286e-05	0.00069002	2.61014
AKR1C4	-0.579324	-0.867756	-4.33973	1.91566e-05	0.00069035	2.58759
LINC02112	-0.532051	-1.12725	-4.33837	1.92694e-05	0.000693216	2.55946
CEACAM5	-0.522677	-1.12327	-4.33821	1.92819e-05	0.000693216	2.56	EV
PLAAT1	-0.707606	3.62418	-4.33808	1.92927e-05	0.000693216	2.56865
ZNF534	-0.485006	-1.09798	-4.33657	1.94185e-05	0.000697053	2.55541
TMEM9B	-0.388195	5.07193	-4.33394	1.96389e-05	0.000703642	2.47627
POT1-AS1	-0.915433	1.01963	-4.33392	1.96404e-05	0.000703642	2.59178
TECR	0.672741	2.3796	4.33343	1.96823e-05	0.000704456	2.58976
MTHFD2	-0.367004	5.35081	-4.33251	1.97603e-05	0.000706559	2.45092
ASTL	-0.531996	-1.08559	-4.33226	1.97815e-05	0.000706632	2.53876
GMIP	0.376293	4.70209	4.3303	1.99481e-05	0.000711888	2.50579
FIBP	0.704595	2.18196	4.32986	1.99858e-05	0.000712339	2.5764
GPR156	-0.534752	-1.13979	-4.32963	2.00059e-05	0.000712339	2.52563
FOXJ1	-0.535245	-1.1021	-4.32926	2.00376e-05	0.000712339	2.52503
MBD6	0.516141	3.82098	4.32925	2.00383e-05	0.000712339	2.54545
C4BPB	-0.552631	-1.1144	-4.32894	2.00646e-05	0.000712586	2.52345	EV
MTFR1	-0.67051	2.00383	-4.32568	2.03472e-05	0.000721924	2.55888
SERPINA11	-0.467116	-1.17436	-4.32371	2.05194e-05	0.000727331	2.49758
XIRP1	-0.616971	-1.06605	-4.32124	2.07376e-05	0.000734354	2.49987
ZMIZ1-AS1	-0.682512	-0.719042	-4.31967	2.08777e-05	0.000738604	2.51733
BAP1	0.417753	4.39169	4.31865	2.09695e-05	0.000741137	2.47726
ROS1	-0.588254	-1.00793	-4.31815	2.10143e-05	0.000742007	2.49055
LRRC7	-0.785817	-0.642484	-4.3174	2.10819e-05	0.000743678	2.51455
ATP2C1	-0.348308	6.78361	-4.31669	2.11455e-05	0.000745206	2.25606
LINC01894	-0.535624	-1.08596	-4.31623	2.1187e-05	0.000745952	2.47657
ITGAX	0.587238	3.52065	4.31495	2.13036e-05	0.000749341	2.49888
PRMT2	0.361865	5.77064	4.3145	2.13445e-05	0.00075006	2.37207
RFX4	-0.592818	-1.04282	-4.31422	2.13705e-05	0.000750176	2.4726
GMCL1	0.48957	3.59348	4.31402	2.13887e-05	0.000750176	2.49291
STXBP5L	-0.610877	-1.00487	-4.31329	2.14554e-05	0.000751799	2.47231
RNF157-AS1	-0.521249	-1.07863	-4.31034	2.17278e-05	0.0007601	2.45243
SATL1	-0.559999	-1.12363	-4.31027	2.17337e-05	0.0007601	2.44956
PDE7B-AS1	-0.627874	-1.02233	-4.30933	2.18218e-05	0.000762455	2.45634
NRXN1	-0.830874	-0.693231	-4.30874	2.18771e-05	0.000763065	2.47825
TGFB1I1	0.590133	5.48534	4.3087	2.18808e-05	0.000763065	2.37803
MSH5	-0.527935	-1.06144	-4.30785	2.19603e-05	0.00076511	2.44526
CORO1A	0.531862	5.90284	4.30743	2.19998e-05	0.000765759	2.33637	EV
TYMP	0.627467	3.36578	4.30679	2.20599e-05	0.000767123	2.4723	EV
NPBWR2	-0.507852	-1.17102	-4.30366	2.23568e-05	0.000776713	2.41916
OSTF1	-0.267914	6.63433	-4.30025	2.26844e-05	0.000787349	2.20953
BRI3	0.609573	3.23591	4.29861	2.28433e-05	0.00079141	2.44311
AP1M1	0.460778	3.69647	4.2986	2.28445e-05	0.00079141	2.4277	EV
SOX1-OT	-0.497068	-1.17157	-4.2981	2.28928e-05	0.000792337	2.39603
NEURL2	-0.556068	-0.913315	-4.29762	2.29394e-05	0.000793204	2.41757
LOC105374511	-0.550303	-1.11459	-4.29656	2.30433e-05	0.000796044	2.39703
EPPIN	-0.549064	-1.14322	-4.29615	2.30845e-05	0.000796718	2.39247
ZBTB20-AS5	-0.498876	-1.12885	-4.29577	2.31218e-05	0.000797256	2.39213
ENTPD5	0.700847	3.96377	4.29456	2.32411e-05	0.000800282	2.40656
VGLL3	-0.683067	-0.804354	-4.29444	2.32531e-05	0.000800282	2.41081
PLCH1	-0.579452	4.41121	-4.29267	2.34286e-05	0.000805568	2.35165
KRT12	-0.462487	-1.18268	-4.29199	2.3497e-05	0.000807164	2.37194	EV
GGA3	0.485394	3.23893	4.2876	2.39395e-05	0.000821596	2.39907
DUSP22	-0.380438	6.36809	-4.28726	2.39745e-05	0.000822029	2.17948
LOC124903770	-0.661154	-1.00949	-4.28618	2.40848e-05	0.000824777	2.36501
TRIM67	-0.656229	-0.9935	-4.28604	2.40996e-05	0.000824777	2.3665
NID1	0.726606	5.03939	4.28275	2.44393e-05	0.000835623	2.30941	EV
CYP7A1	-0.495604	-1.13338	-4.28182	2.4536e-05	0.000837834	2.33691
NUTM1	-0.546244	-1.11161	-4.28151	2.45681e-05	0.000837834	2.33811
PACRGL	-0.811533	0.228158	-4.28147	2.45724e-05	0.000837834	2.39013
XKR4	-0.747999	-0.891701	-4.281	2.46219e-05	0.000838173	2.35678
NRAP	-0.574012	-1.06255	-4.28094	2.4628e-05	0.000838173	2.33926
SYT15B	-0.597113	-1.04725	-4.27979	2.47484e-05	0.000841491	2.33741
IFI35	0.824217	1.51672	4.27915	2.48153e-05	0.000842986	2.38126
IRAK4	-0.337944	4.83241	-4.27889	2.48427e-05	0.000843137	2.27607
KLHDC10	-0.376206	4.26062	-4.27739	2.50021e-05	0.000847409	2.30373
PDS5B	-0.303607	5.04946	-4.27727	2.50148e-05	0.000847409	2.25497
TNFRSF1A	0.760582	1.56977	4.27667	2.50783e-05	0.000848156	2.3718	EV
TSC22D1	-0.392502	10.7286	-4.27663	2.5083e-05	0.000848156	1.48144
ADGRE1	-0.504629	4.77737	-4.27598	2.51524e-05	0.000849123	2.26377
RNU2-14P	-0.688587	-0.110618	-4.27593	2.51578e-05	0.000849123	2.36854
KLHL6	-0.349233	6.66364	-4.27367	2.54002e-05	0.000856515	2.09624
CNIH3	-0.760896	-0.0665221	-4.2734	2.5429e-05	0.000856699	2.35888
THOC2	-0.275885	6.37136	-4.27288	2.54852e-05	0.000857156	2.1259
ST7-AS1	-0.64628	-0.426206	-4.27284	2.54892e-05	0.000857156	2.34984
CD27-AS1	-0.514724	4.50503	-4.27106	2.56824e-05	0.000862862	2.26075
MBD4	-0.502694	3.08532	-4.26861	2.5951e-05	0.00087109	2.31795
CNTNAP2	-0.900458	0.658378	-4.26827	2.59882e-05	0.000871209	2.33962
CAMK4	-0.844369	1.63101	-4.26805	2.60124e-05	0.000871209	2.33815	EV
NADK2	-0.483266	3.2623	-4.26793	2.60257e-05	0.000871209	2.30989
GAS1RR	-0.485673	-1.17866	-4.26739	2.60859e-05	0.000871917	2.27415
LOC100506551	-0.466746	-1.15945	-4.26731	2.60944e-05	0.000871917	2.27719
PIP5KL1	-0.599709	-1.04725	-4.26637	2.61989e-05	0.000873791	2.28455
SPCS3	-0.361579	5.63767	-4.26634	2.6202e-05	0.000873791	2.16483
CNTN4	-0.870774	-0.158202	-4.26616	2.62218e-05	0.000873791	2.33084
ATP6AP1	0.565438	4.44802	4.26381	2.64843e-05	0.000881737	2.26298	EV
GLB1L3	-0.550276	-1.08403	-4.26328	2.65442e-05	0.00088293	2.27136
GTPBP1	0.373199	4.97736	4.26236	2.66478e-05	0.000885293	2.22071
LINC01565	-0.611527	-0.770772	-4.26222	2.66634e-05	0.000885293	2.292
CCDC102B	-0.757384	0.164307	-4.26171	2.67204e-05	0.000886384	2.31473
LINC01823	-0.543366	-1.09396	-4.26114	2.67854e-05	0.000887738	2.26025
LINC01427	-0.551017	-1.09602	-4.26063	2.68431e-05	0.000888443	2.25741
TFDP1	0.648049	4.82012	4.26053	2.68551e-05	0.000888443	2.22991
TENM1	-0.649566	-0.717084	-4.26019	2.68932e-05	0.000888902	2.28594
LINC01265	-0.533914	-1.04581	-4.25932	2.69925e-05	0.000890893	2.25581
TBL1XR1	-0.294284	7.67975	-4.25924	2.70019e-05	0.000890893	1.92213
PDE3A	-0.447477	6.24237	-4.25759	2.71904e-05	0.000896308	2.07325
ADAMTS15	-0.610372	-1.08179	-4.25703	2.7255e-05	0.00089763	2.24398
PSG3	-0.539051	-1.10004	-4.25559	2.74213e-05	0.000901516	2.23638
ARSK	-0.735278	1.83091	-4.25559	2.74221e-05	0.000901516	2.28968
UBAP2	-0.336249	6.54213	-4.25537	2.74471e-05	0.000901532	2.03648
NDUFB7	0.733911	1.29189	4.25424	2.75788e-05	0.000904272	2.28626
CCDC66	-0.391378	4.04044	-4.25423	2.75798e-05	0.000904272	2.22482
SAMMSON	-0.667997	-0.863585	-4.25275	2.77535e-05	0.000909155	2.24719
DENND1B	-0.361256	4.68347	-4.25238	2.7796e-05	0.000909737	2.18102
TTYH3	0.637075	6.72788	4.25151	2.7899e-05	0.000911737	2.04586	EV
STAC2	-0.464271	-1.14655	-4.25144	2.79068e-05	0.000911737	2.21726
LINC01121	-0.640211	-0.967266	-4.25052	2.80157e-05	0.000914484	2.23077
LINC02504	-0.510827	-1.13891	-4.2503	2.80423e-05	0.000914538	2.21261
KCNH4	-0.557942	-1.05998	-4.24905	2.81908e-05	0.000918564	2.21544
LINC01249	-0.506734	-1.15909	-4.24832	2.82771e-05	0.000920559	2.20315
SLC13A1	-0.512174	-1.14066	-4.24735	2.83941e-05	0.000923549	2.20193
SERINC3	-0.351653	7.85836	-4.24689	2.84485e-05	0.000924501	1.84647
KLK2	-0.561801	-1.02361	-4.24643	2.85036e-05	0.000925471	2.2089
IGBP1	-0.371081	4.36695	-4.24575	2.85863e-05	0.000926735	2.1747
SRM	0.757541	1.57938	4.24538	2.86311e-05	0.000926735	2.2526
ARAP1	0.336529	5.16774	4.24521	2.86507e-05	0.000926735	2.13967	EV
LOC100419783	-0.472521	-1.19764	-4.24519	2.86536e-05	0.000926735	2.18583
BRDT	-0.581111	-1.06542	-4.24489	2.86906e-05	0.000926735	2.19765
CTSW	0.827019	4.62482	4.24465	2.87196e-05	0.000926735	2.18366
ADAR	0.290793	6.82811	4.24454	2.8733e-05	0.000926735	1.99095	EV
ELAPOR2	-0.602947	2.98353	-4.24444	2.87444e-05	0.000926735	2.22622
PML	0.664621	2.82956	4.24393	2.88067e-05	0.000927929	2.23995
D21S2088E	-0.593025	-1.04693	-4.24297	2.89233e-05	0.000930869	2.19364
BRPF3	0.572519	2.83441	4.24031	2.92498e-05	0.000940553	2.22547
C15orf39	0.456405	4.15933	4.23974	2.93202e-05	0.000941992	2.17949
MAP3K11	0.506679	3.9347	4.23907	2.94035e-05	0.000943843	2.18775
ND1	-0.495752	15.5708	-4.23835	2.94923e-05	0.000944987	0.0659327
L3MBTL4-AS1	-0.82459	1.0183	-4.23825	2.95049e-05	0.000944987	2.22557
LOC124902045	-0.474835	-1.19289	-4.23809	2.95243e-05	0.000944987	2.15824
LRRC37A	-0.695954	-0.254038	-4.23795	2.95421e-05	0.000944987	2.22193
LINC01254	-0.505647	-1.1873	-4.23662	2.97082e-05	0.00094878	2.15353
RGS7	-0.778204	-0.805738	-4.23659	2.97124e-05	0.00094878	2.19264
DEFA3	1.26247	1.72091	4.2355	2.9849e-05	0.000952315	2.21506	EV
CD248	-0.532323	-1.07552	-4.23521	2.98856e-05	0.000952655	2.15937	EV
RAB11B	0.406347	6.10032	4.23399	3.00394e-05	0.000956728	2.02587	EV
PDLIM7	0.44454	5.36164	4.23314	3.01476e-05	0.00095934	2.08194	EV
PKD1L3	-0.780629	1.19036	-4.2327	3.02029e-05	0.000960268	2.20453	EV
ZIK1	-0.802113	0.359765	-4.23117	3.03981e-05	0.00096564	2.19876
ANKRD30B	-0.575488	-1.03998	-4.23029	3.05106e-05	0.000968201	2.14237
OR8B12	-0.490925	-1.05673	-4.23012	3.05326e-05	0.000968201	2.1423
LOC158434	-0.489498	-1.18964	-4.22993	3.05578e-05	0.000968201	2.12744
HMGN4	-0.393643	4.82583	-4.22968	3.05891e-05	0.000968356	2.08227
ARHGAP10	-0.347399	6.54342	-4.22811	3.07925e-05	0.000973957	1.92887
CAMTA2	0.429842	4.86614	4.22711	3.0922e-05	0.00097721	2.09204
PMEL	-0.657094	-0.812272	-4.2266	3.09884e-05	0.000978465	2.14996	EV
MKNK1	0.5363	3.5676	4.22624	3.10348e-05	0.000979088	2.15275
SLC2A3	-0.356094	7.84875	-4.2252	3.11718e-05	0.00098251	1.76122	EV
MARCKS	0.564034	4.67435	4.22501	3.11967e-05	0.00098251	2.09858	EV
TSBP1	-0.558897	-1.11345	-4.22441	3.12748e-05	0.000983667	2.11475	EV
MROH1	0.757546	1.57769	4.22432	3.1287e-05	0.000983667	2.17283
CHMP4A	-0.476836	-1.106	-4.22388	3.13442e-05	0.000984622	2.11239
DAB2	-0.356686	8.85753	-4.22341	3.14065e-05	0.000985734	1.60757
DUSP1	0.845961	3.27628	4.22317	3.14388e-05	0.000985905	2.15349
KCNJ18	-0.44143	-1.19	-4.22257	3.15176e-05	0.000987535	2.09817
CAPN6	-0.584633	-1.05278	-4.2223	3.15534e-05	0.000987812	2.11105
MIR7515HG	-0.558636	-1.072	-4.21796	3.21344e-05	0.00100514	2.09275
PABIR2	-0.350744	6.77168	-4.21746	3.22018e-05	0.00100639	1.86303
CRTC1P1	-0.451713	-1.18141	-4.21707	3.2254e-05	0.00100683	2.07934
UPP1	0.735112	1.6839	4.21678	3.22941e-05	0.00100683	2.14423
KCNN1	-0.51645	-1.15492	-4.21675	3.22978e-05	0.00100683	2.08151
STRAP	0.349439	5.7117	4.21648	3.23346e-05	0.00100712	1.9869	EV
PDE1A	-0.693108	-0.639682	-4.21543	3.24776e-05	0.00101072	2.12051
LINC02893	-0.460602	-1.19485	-4.21518	3.25119e-05	0.00101093	2.06804
LINC01524	-0.64174	-0.901712	-4.2144	3.26184e-05	0.00101272	2.09848
TTC9B	-0.490817	-1.16709	-4.21411	3.26583e-05	0.00101272	2.06821
ATAD2B	-0.314481	5.92555	-4.21401	3.2672e-05	0.00101272	1.93536
EIF4G1	0.331484	4.95469	4.21395	3.26801e-05	0.00101272	2.03187	EV
OR2L5	-0.448658	-1.19764	-4.21313	3.27919e-05	0.00101523	2.06132
ADISSP	0.729461	2.25893	4.21285	3.28316e-05	0.00101523	2.12789
HMGXB3	0.74574	1.57589	4.21276	3.28439e-05	0.00101523	2.12916
DNAI7	-0.518926	-1.0087	-4.21201	3.29467e-05	0.00101755	2.07528
ERF	0.699826	1.67138	4.21179	3.29779e-05	0.00101766	2.12538
SUPT20HL2	-0.51661	-1.14989	-4.21093	3.30959e-05	0.00102026	2.05907
TBCB	0.384669	4.06329	4.21078	3.31177e-05	0.00102026	2.07076	EV
RGSL1	-0.589987	-1.02766	-4.20826	3.34686e-05	0.00102961	2.06057
LOC124900656	-0.74454	0.580488	-4.2082	3.34775e-05	0.00102961	2.1121
METTL15	-0.408194	3.86883	-4.20669	3.36903e-05	0.00103507	2.04781
LINC01356	-0.492124	-1.12817	-4.20654	3.37112e-05	0.00103507	2.04539
FAM218A	-0.436479	-1.17752	-4.20625	3.37518e-05	0.00103545	2.03672
OR10J1	-0.513903	-1.14878	-4.20578	3.3819e-05	0.00103665	2.03748
TMA7	-0.47953	4.6028	-4.20487	3.39479e-05	0.00103973	1.99653
NF1	0.356474	4.59535	4.20434	3.40228e-05	0.00104116	2.01646
CDC34	0.534269	3.14235	4.2039	3.40854e-05	0.0010422	2.0795
TFPI2	-0.834154	0.583212	-4.2034	3.41576e-05	0.00104354	2.09405
CABP5	-0.558363	5.19866	-4.20285	3.42356e-05	0.00104505	1.94565
ASB18	-0.541295	-1.12921	-4.2	3.46476e-05	0.00105675	2.01916
TMEM151B	-0.451497	-1.16709	-4.19961	3.47032e-05	0.00105757	2.01221
THEMIS2	0.598047	3.99495	4.19898	3.47949e-05	0.00105949	2.03257
NIFKP3	-0.719241	-0.16651	-4.19746	3.5017e-05	0.00106536	2.06959
CBY2	-0.452812	-1.18964	-4.19579	3.52629e-05	0.00107196	1.9947
TRAF7	0.462547	3.88303	4.19464	3.54331e-05	0.00107624	2.01825
LINC02200	-0.53001	-1.12569	-4.19401	3.55258e-05	0.00107816	1.99561
LOC105377724	-0.474245	-1.16915	-4.19355	3.55946e-05	0.00107936	1.98756
ERCC6L2	-0.362378	4.08774	-4.19318	3.5649e-05	0.00108012	1.98585
AK3	-0.376191	5.4712	-4.19225	3.57879e-05	0.00108343	1.88718
RPAP3	-0.369466	4.51719	-4.19187	3.58447e-05	0.00108426	1.95544
NDP-AS1	-0.457342	-1.19485	-4.19095	3.59832e-05	0.00108755	1.97444
TEX41	-0.737901	-0.734059	-4.18953	3.61979e-05	0.00109314	2.0127
NLRP11	-0.456686	-1.16028	-4.18907	3.62675e-05	0.00109434	1.97279
LINC00351	-0.490568	-1.14584	-4.18841	3.63671e-05	0.00109645	1.97106
OR51M1	-0.532443	-1.15007	-4.1871	3.6567e-05	0.00110157	1.96677
NSMCE3	-0.598878	3.28328	-4.18672	3.66238e-05	0.00110238	1.99463
DYRK3	0.792675	1.92604	4.1854	3.68268e-05	0.00110758	2.02567
LOC124901604	-0.469527	-1.19764	-4.18468	3.69369e-05	0.00110998	1.95153
CPQ	0.561172	4.56615	4.18437	3.69848e-05	0.00111051	1.94746
CA5A	-0.633487	-0.548045	-4.18195	3.73607e-05	0.00112088	1.99916
C1QTNF8	-0.502315	-1.12369	-4.1808	3.75404e-05	0.00112535	1.94476
MSRA	0.556343	3.53438	4.18003	3.7661e-05	0.00112783	1.97781	EV
KANK4	-0.54889	-1.0086	-4.17988	3.76844e-05	0.00112783	1.9536
CSMD2	-0.800611	-0.625433	-4.17937	3.77646e-05	0.00112931	1.98216	EV
MTND4P35	-0.48238	-1.14221	-4.17882	3.78509e-05	0.00113097	1.93426
C3orf20	-0.633467	-0.832806	-4.17829	3.79343e-05	0.00113202	1.96383
LOC124908011	-0.516511	-1.10887	-4.17821	3.79476e-05	0.00113202	1.93766
RXRA	0.585189	4.12375	4.1769	3.81558e-05	0.001137	1.94186
AQP4-AS1	-0.620035	-1.00591	-4.17677	3.81766e-05	0.001137	1.94059
PPP6C	-0.30764	6.33863	-4.17444	3.8549e-05	0.00114716	1.7405
DSCAML1	-0.676922	-0.929751	-4.17395	3.86267e-05	0.00114854	1.93604
TJP1	0.629086	3.22635	4.17375	3.86599e-05	0.0011486	1.96351
LOC124903372	-0.631643	-0.556941	-4.17338	3.87188e-05	0.00114942	1.96515
SELENBP1	0.882654	2.54194	4.17287	3.88017e-05	0.00115095	1.9752	EV
NPHS1	-0.576781	-1.03186	-4.17229	3.8895e-05	0.00115279	1.92106	EV
RAB5C	0.543602	2.98844	4.17196	3.89488e-05	0.00115345	1.9619	EV
BCL3	0.868815	1.70661	4.17153	3.90182e-05	0.00115457	1.97418
OR10X1	-0.45245	-1.19485	-4.17001	3.92663e-05	0.0011601	1.89392
SAP30-DT	-0.789798	0.350831	-4.17	3.9268e-05	0.0011601	1.96886
ST6GAL2	-0.623543	3.50155	-4.16914	3.94087e-05	0.00116332	1.91764
FTX	-0.499696	3.38518	-4.16812	3.95762e-05	0.00116732	1.92064	EV
CELSR1	-0.846265	-0.372647	-4.1664	3.98594e-05	0.00117429	1.94641
RPL28	0.444302	6.4667	4.1663	3.98763e-05	0.00117429	1.7261	EV
LINC00939	-0.595994	-1.02684	-4.16508	4.00792e-05	0.00117854	1.89582
ABHD12	0.756488	1.29142	4.16504	4.0085e-05	0.00117854	1.95026
LINC02805	-0.649961	-0.573447	-4.16406	4.02489e-05	0.00118242	1.92921
CA12	-0.565191	-1.07302	-4.16314	4.04029e-05	0.00118514	1.88215
LINC01695	-0.559515	-1.09519	-4.16312	4.04062e-05	0.00118514	1.8799
LBP	-0.578401	-1.07759	-4.16234	4.05384e-05	0.00118708	1.87823	EV
SYNJ1	0.548282	2.9733	4.16219	4.05632e-05	0.00118708	1.92615
FCN1	0.667905	3.31409	4.16216	4.05692e-05	0.00118708	1.91783	EV
TDP2	0.368505	4.61305	4.16095	4.07732e-05	0.00119204	1.84998
SSUH2	-0.687374	-0.757424	-4.16077	4.08036e-05	0.00119204	1.90431
PDZK1	-0.520702	-0.989956	-4.16004	4.09263e-05	0.00119467	1.87976	EV
RNF126	0.738995	1.56447	4.15915	4.10792e-05	0.00119818	1.92819
LOC100130331	-0.448908	-1.20285	-4.15882	4.11356e-05	0.00119887	1.85064
NFIC	0.581514	2.97664	4.15607	4.16067e-05	0.00121087	1.90327
MEGF11	-0.610366	-0.895637	-4.15604	4.16132e-05	0.00121087	1.8707
LOC105379301	-0.464208	-1.17834	-4.15554	4.16985e-05	0.00121239	1.84159
RPS2P23	-0.430773	-1.20285	-4.15521	4.17563e-05	0.00121311	1.83684
LINC01215	-0.536024	3.26882	-4.15481	4.18247e-05	0.00121414	1.87434
DGKB	-0.586984	-1.05362	-4.15453	4.18742e-05	0.00121462	1.85152
LINC01931	-0.447365	-1.19279	-4.15359	4.20366e-05	0.00121837	1.83171
EMB	0.471651	4.87344	4.15335	4.20792e-05	0.00121864	1.80697
LINC02742	-0.495114	-1.15698	-4.15241	4.22445e-05	0.00122246	1.83314
SLC8A3	-0.41074	5.23138	-4.15119	4.24583e-05	0.00122768	1.74576
FAM228B	-0.424122	3.3114	-4.15055	4.2571e-05	0.00122997	1.85891
HIPK3	-0.229907	9.15991	-4.14949	4.27586e-05	0.00123442	1.27672
TUT4	-0.315347	4.97213	-4.14878	4.2885e-05	0.0012371	1.76011	EV
ERP27	-0.600874	-0.643178	-4.1483	4.297e-05	0.00123855	1.86624
NLRP13	-0.530928	-1.12303	-4.14811	4.30028e-05	0.00123855	1.8201
ARHGAP26-AS1	-0.471943	-1.15553	-4.14733	4.31419e-05	0.00124158	1.81204
TKFC	0.629769	2.19771	4.14709	4.31849e-05	0.00124184	1.88097	EV
ZBTB16	-0.514981	3.3807	-4.14687	4.3224e-05	0.001242	1.84076
DDX39A	0.767191	1.63471	4.14641	4.33074e-05	0.00124296	1.88061	EV
SCN1A	-0.744893	-0.790553	-4.14618	4.33494e-05	0.00124296	1.84463
FLJ36000	-0.466917	-1.13928	-4.14609	4.33651e-05	0.00124296	1.81172
ZNF232-AS1	-0.44884	-1.09836	-4.14593	4.33931e-05	0.00124296	1.81385
LOC101927745	-0.775415	0.415667	-4.14522	4.35215e-05	0.00124567	1.87672
EXTL1	-0.499896	-1.11476	-4.14424	4.3699e-05	0.00124978	1.80716
LINC01858	-0.506722	-1.13302	-4.1436	4.38147e-05	0.00125172	1.80268
RLF	-0.346684	4.75564	-4.14348	4.3835e-05	0.00125172	1.75433
MASP1	-0.739784	-0.430284	-4.14329	4.38708e-05	0.00125177	1.85995	EV
WDR97	-0.612159	-0.991871	-4.14188	4.41274e-05	0.00125811	1.80935
RNF13	-0.395785	5.23035	-4.13991	4.44879e-05	0.0012674	1.7041
RIOK3	-0.261366	9.44601	-4.13923	4.46128e-05	0.00126998	1.18376
GHR	-0.768451	0.136719	-4.13881	4.46908e-05	0.00127121	1.85219
SLC1A6	-0.551159	-1.06313	-4.1384	4.47671e-05	0.00127174	1.78904
CHRDL1	-0.562808	-1.05521	-4.13834	4.47786e-05	0.00127174	1.78902
BICD1	-0.453591	3.8928	-4.13766	4.49047e-05	0.00127387	1.78296
NDUFS8	0.74981	1.54875	4.13756	4.49229e-05	0.00127387	1.84793
SPACA3	-0.464223	-1.19032	-4.13715	4.49984e-05	0.00127502	1.76977
LINC00506	-0.671865	-0.964807	-4.1368	4.50642e-05	0.00127541	1.79307
MBTD1	-0.347642	7.01838	-4.13671	4.50815e-05	0.00127541	1.51754
PGAP6	0.58181	3.39412	4.13544	4.53182e-05	0.00128012	1.81282
ISLR	-0.515713	-1.11847	-4.13532	4.53409e-05	0.00128012	1.77251
MTCO1P6	-0.453332	-1.19764	-4.13526	4.53525e-05	0.00128012	1.76236
AP5M1	-0.349839	4.63623	-4.13434	4.55246e-05	0.00128399	1.72743
IRAK1	0.435781	3.82657	4.13375	4.5635e-05	0.00128612	1.78793
SENP7	-0.366051	4.83027	-4.13291	4.57945e-05	0.00128962	1.7081
SLC5A11	-0.489457	-1.1162	-4.1318	4.60057e-05	0.00129364	1.75827
TRAPPC3L	-0.521463	4.52646	-4.13179	4.60076e-05	0.00129364	1.72018
LINC02128	-0.596486	-0.998198	-4.13053	4.62459e-05	0.00129903	1.76566
CORO1B	0.442143	3.92538	4.13041	4.627e-05	0.00129903	1.77169	EV
H2BC14	0.900598	1.48879	4.13005	4.63391e-05	0.00129997	1.82012	EV
CTAGE1	-0.47371	-1.12853	-4.12986	4.63753e-05	0.0013	1.75096
CNTN5	-0.632128	-1.00459	-4.1295	4.64433e-05	0.00130091	1.76181
KRT15	-0.568782	-1.06774	-4.12867	4.66028e-05	0.00130438	1.75113	EV
TTPAL	-0.524085	3.40477	-4.12769	4.67913e-05	0.00130866	1.76584
MTCO1P15	-0.437558	-1.19462	-4.12642	4.70375e-05	0.00131454	1.72971
MFF-DT	-0.631323	-0.857327	-4.12505	4.73046e-05	0.001321	1.75629
TMEM35A	-0.483867	-1.16188	-4.12445	4.74224e-05	0.00132329	1.72479
KLK3	-0.525605	-1.01287	-4.12283	4.774e-05	0.00133114	1.73464
LINC02658	-0.420861	-1.18479	-4.12211	4.78804e-05	0.00133404	1.71432
LINC00474	-0.466286	-1.18721	-4.12162	4.79789e-05	0.00133577	1.71168
C8orf74	-0.506281	-1.14743	-4.12072	4.81573e-05	0.00133972	1.71338
LINC02003	-0.476384	-1.18173	-4.11854	4.85907e-05	0.00135075	1.70168
TUBB1	-0.391617	12.3555	-4.1165	4.90012e-05	0.00136113	0.47181
DEUP1	-0.505745	-1.15323	-4.11532	4.92404e-05	0.00136675	1.69138
SYTL5	-0.589129	-1.05312	-4.11456	4.93933e-05	0.00136995	1.70099
TRPC4	-0.552394	-1.09363	-4.11428	4.94498e-05	0.00137049	1.69597
ABO	-1.13959	3.26497	-4.11377	4.95541e-05	0.00137234	1.70895	EV
DDX43	-0.588123	-0.931352	-4.11346	4.96169e-05	0.00137305	1.70871
IRF2BPL	0.683233	2.131	4.11211	4.98951e-05	0.00137919	1.75129
LINC02868	-0.432458	-1.20491	-4.11193	4.9932e-05	0.00137919	1.67144
BCLAF3	-0.414897	4.22712	-4.11172	4.99735e-05	0.00137919	1.66512
LRCH3	-0.322043	5.57444	-4.11165	4.99891e-05	0.00137919	1.56983
HYAL4	-0.479407	-1.18319	-4.11053	5.02187e-05	0.00138291	1.66953
RAB10	-0.302313	7.58919	-4.11047	5.02317e-05	0.00138291	1.34942	EV
ANK2-AS1	-0.48329	-1.14939	-4.11032	5.02636e-05	0.00138291	1.67239
TCEAL4P1	-0.46019	-1.20436	-4.11026	5.02746e-05	0.00138291	1.66532
RPL7P51	-0.423171	-1.20285	-4.10873	5.0592e-05	0.00138922	1.66
ADPRHL1	-0.593418	-0.986889	-4.10845	5.06516e-05	0.00138922	1.68275
APELA	-0.485971	-1.14691	-4.10835	5.06711e-05	0.00138922	1.6667
LHX1	-0.488506	-1.11636	-4.1083	5.06813e-05	0.00138922	1.67011
HSF1	0.640693	2.34976	4.1081	5.07235e-05	0.00138922	1.73456
LMBR1	-0.450472	4.54434	-4.10807	5.07308e-05	0.00138922	1.63042
LINC02511	-0.49208	-1.13593	-4.10742	5.08661e-05	0.00139188	1.66397
MYOC	-0.504464	-1.1627	-4.10653	5.10519e-05	0.00139592	1.65728	EV
SLC38A9	-0.659544	2.59814	-4.10597	5.11692e-05	0.00139809	1.71142
LINC01563	-0.460193	-1.15991	-4.10549	5.12717e-05	0.00139985	1.6518
LOC105369187	-0.57168	-1.06098	-4.10457	5.14656e-05	0.0014041	1.66047
LOC124907998	-0.506684	-1.16498	-4.10402	5.15824e-05	0.00140624	1.6478
VAC14-AS1	-0.542132	-1.02628	-4.10266	5.18713e-05	0.00141255	1.65642
LAMP5-AS1	-0.446668	-1.17958	-4.10256	5.18925e-05	0.00141255	1.63841
CSPG4BP	-0.741958	1.90317	-4.10206	5.19987e-05	0.00141255	1.71098
TCF25	0.361377	3.94773	4.10205	5.20013e-05	0.00141255	1.66162
LOC124900476	-0.498946	-1.13617	-4.10202	5.20062e-05	0.00141255	1.64171
SLC4A1APP2	-0.470521	-1.19243	-4.10168	5.20799e-05	0.0014129	1.63451
ITIH6	-0.544552	-1.0951	-4.1016	5.20959e-05	0.0014129	1.64663
CCDC30	-0.720038	1.35583	-4.10102	5.22216e-05	0.00141526	1.71209
TCF7L2	0.643264	2.6371	4.09953	5.25418e-05	0.00142142	1.69848
MYH7	-0.563317	-1.00848	-4.09929	5.2593e-05	0.00142142	1.64748
KARS1	0.426195	4.19189	4.09927	5.25973e-05	0.00142142	1.64101
MYO1H	-0.544573	-1.03735	-4.09924	5.26037e-05	0.00142142	1.6438
MUC12	-0.781792	-0.663374	-4.0988	5.26988e-05	0.00142239	1.67779
LHFPL6	0.868498	2.19075	4.09872	5.2717e-05	0.00142239	1.70173
EXTL3-AS1	-0.516401	-1.13338	-4.09711	5.30665e-05	0.00143077	1.62642
CAPS2	-0.699425	1.59483	-4.09687	5.31179e-05	0.0014311	1.69547
AMIGO2	-0.447249	4.55884	-4.09665	5.31666e-05	0.00143137	1.58584
LOC105379379	-0.488241	-1.12515	-4.09602	5.33037e-05	0.00143401	1.62114
LILRP2	-0.487181	-1.15424	-4.09581	5.33492e-05	0.00143418	1.61858
CLDN18	-0.476113	-1.14527	-4.09385	5.378e-05	0.00144313	1.61069
LINC00934	-0.462331	-1.17555	-4.09381	5.37889e-05	0.00144313	1.60732
ANKK1	-0.443348	-1.15785	-4.09376	5.38e-05	0.00144313	1.60985
PGLYRP1	0.819005	0.217163	4.0921	5.41668e-05	0.00145191	1.66394	EV
LINC01446	-0.599647	-1.01841	-4.09069	5.44808e-05	0.00145926	1.61365
KIF3AP1	-0.459377	-1.17724	-4.08953	5.47397e-05	0.00146512	1.5902
ACSS3	-0.602405	-0.923482	-4.08719	5.52678e-05	0.00147818	1.60585
CYSTM1	0.884381	1.05526	4.08658	5.54052e-05	0.00148078	1.65896	EV
DDOST	0.580512	2.45833	4.08508	5.57463e-05	0.00148791	1.64773	EV
PNLIPRP2	-0.482155	-1.14825	-4.08505	5.57532e-05	0.00148791	1.57899
OR4K17	-0.500299	-1.15317	-4.08447	5.58853e-05	0.00149036	1.57496
CHRNB1	-0.717828	1.64182	-4.08406	5.59804e-05	0.00149163	1.64777
RPL3L	-0.51373	-1.12377	-4.08391	5.60143e-05	0.00149163	1.57796
DAZAP1	0.402181	3.73773	4.0835	5.61072e-05	0.00149302	1.60318
PSMD13	0.44307	3.58299	4.08309	5.62032e-05	0.00149449	1.60819	EV
ACTN4	0.26882	6.08312	4.08229	5.63857e-05	0.00149742	1.43333	EV
ASPG	-0.501601	-1.14464	-4.08225	5.6395e-05	0.00149742	1.56654
PLA2G12A	-0.397284	7.57919	-4.08207	5.64373e-05	0.00149746	1.23652
LOC105371672	-0.479484	-1.11509	-4.08121	5.66366e-05	0.00150167	1.56983
KMT2C	-0.251028	8.44239	-4.08079	5.67337e-05	0.00150302	1.11936
C19orf53	0.567722	2.82545	4.08064	5.67693e-05	0.00150302	1.6243
LOC101927543	-0.480154	-1.04159	-4.08007	5.69009e-05	0.00150541	1.57253
GREP1	-0.623844	-1.00559	-4.07968	5.69911e-05	0.00150671	1.5758
TCTE1	-0.467115	-1.16892	-4.07946	5.70428e-05	0.001507	1.55267
MAP2K4	-0.320082	4.9776	-4.07902	5.71458e-05	0.00150863	1.49373
NANOG	-0.559438	-1.02695	-4.07824	5.73281e-05	0.00151236	1.56338
VMO1	-0.497538	-1.0806	-4.07805	5.73729e-05	0.00151245	1.56128	EV
LINC03126	-0.474742	-1.09762	-4.07749	5.75028e-05	0.00151479	1.55546
HYAL3	0.698092	1.95007	4.07696	5.76287e-05	0.00151702	1.62297
IQCF1	-0.450383	-1.17862	-4.07623	5.78002e-05	0.00152044	1.54094
PRDX6	-0.317525	9.12607	-4.076	5.7856e-05	0.00152082	0.98992	EV
LOC100887080	-0.504478	-0.988952	-4.07544	5.79882e-05	0.00152321	1.55849
FABP6	-0.447639	-1.1386	-4.07487	5.81228e-05	0.00152565	1.54163
DNM2	0.324813	4.70043	4.07442	5.82285e-05	0.00152733	1.51417	EV
TBCD	0.463659	3.16201	4.07401	5.8328e-05	0.00152885	1.58972
PWWP3B	-0.573994	-1.09165	-4.07364	5.84159e-05	0.00153006	1.54301	EV
LOC102723341	-0.526327	-1.06784	-4.07341	5.84695e-05	0.00153037	1.54437
KRTAP29-1	-0.592832	-0.836024	-4.07248	5.86926e-05	0.00153512	1.56657
SLC25A1	0.601747	2.67278	4.07125	5.89878e-05	0.00154174	1.59313	EV
TOMM20	-0.342863	4.65809	-4.07103	5.90416e-05	0.00154205	1.48557
LOC105373343	-0.444012	-1.19604	-4.0707	5.91216e-05	0.00154304	1.5173
TET1	-0.55633	2.9191	-4.07042	5.91885e-05	0.00154369	1.56962
DMRTB1	-0.446299	-1.1594	-4.06868	5.961e-05	0.00155294	1.51368
FRRS1L	-0.611512	-0.940968	-4.06861	5.96276e-05	0.00155294	1.53687
RFX1	0.530306	3.0801	4.06747	5.99038e-05	0.00155903	1.56862
NEURL1-AS1	-0.464457	-1.18905	-4.06545	6.0401e-05	0.00157085	1.49923
H2BC10	0.865838	1.32585	4.06423	6.07008e-05	0.00157658	1.57819	EV
FGD4	-0.295942	6.28841	-4.06391	6.0781e-05	0.00157658	1.32087	EV
LOC101927879	-0.43581	-1.18964	-4.06382	6.08024e-05	0.00157658	1.49214
LINC01304	-0.520712	-1.11093	-4.06372	6.08286e-05	0.00157658	1.50311
TRPM1	-0.595797	-0.884	-4.06369	6.08357e-05	0.00157658	1.52172
ARL5A	-0.375072	3.70766	-4.0627	6.10803e-05	0.0015815	1.51064
RIC8B	-0.458869	3.56823	-4.06257	6.11119e-05	0.0015815	1.51506
RIMKLA	-0.717986	1.35095	-4.06223	6.11973e-05	0.0015826	1.56998
PSMC1P3	-0.454398	-1.20528	-4.06176	6.13141e-05	0.00158371	1.48229
NFIX	0.850845	2.31453	4.06171	6.13264e-05	0.00158371	1.56459
TNPO2	0.53445	3.55926	4.05954	6.18711e-05	0.00159665	1.52328
CFAP161	-0.408571	6.28444	-4.05895	6.20197e-05	0.00159936	1.29773
ENSA	0.278479	5.29534	4.05876	6.20677e-05	0.00159947	1.41245
LINC01322	-0.585333	-0.967275	-4.05822	6.22041e-05	0.00160187	1.49845
WNT2	-0.516935	-1.12973	-4.05798	6.2266e-05	0.00160234	1.48039
TMEM132E-DT	-0.444908	-1.20043	-4.0575	6.23866e-05	0.00160431	1.46793
MKNK2	0.491136	4.70594	4.05717	6.24727e-05	0.0016054	1.45383
TRPC2	-0.471262	-1.11336	-4.05502	6.30213e-05	0.00161837	1.46919
UBAP1L	-0.56301	-1.0304	-4.05392	6.33036e-05	0.00162448	1.47682
DPH6	-0.744657	0.574732	-4.05325	6.34749e-05	0.00162774	1.53892
SEMA5A	-0.775873	-0.316001	-4.05295	6.35525e-05	0.00162859	1.52825	EV
LOC100129931	-0.442568	-1.16755	-4.05263	6.36356e-05	0.00162953	1.4532
PSD3	-0.405708	5.82198	-4.05246	6.368e-05	0.00162953	1.31995
LINC01933	-0.521303	-1.0837	-4.0523	6.3722e-05	0.00162953	1.46245
LOC105373175	-0.527497	-1.11031	-4.05188	6.38301e-05	0.00163115	1.45936
ALOX15P2	-0.515875	-1.12721	-4.05163	6.38954e-05	0.00163169	1.45479
MRPL28	0.620705	2.05264	4.05016	6.42791e-05	0.00164033	1.52402
NPTN-IT1	-0.495957	-1.0098	-4.04994	6.43364e-05	0.00164033	1.46123
NPAS1	-0.461568	-1.19	-4.04982	6.43678e-05	0.00164033	1.44043
LINC01798	-0.67793	-0.143621	-4.04943	6.44696e-05	0.00164178	1.51895
POU4F1	-0.525599	-1.09861	-4.04895	6.45959e-05	0.00164386	1.44924
ABCC9	-0.705401	-0.825482	-4.04853	6.47059e-05	0.00164552	1.47404	EV
GPCPD1	-0.293022	6.02147	-4.04786	6.48815e-05	0.00164696	1.28571
LINC03048	-0.513912	-1.12611	-4.04786	6.48828e-05	0.00164696	1.44206
DLC1	0.623761	2.96179	4.0478	6.48972e-05	0.00164696	1.50073	EV
UNC5D	-0.549868	-1.01271	-4.04733	6.50223e-05	0.001649	1.45031
CASP14	-0.541585	-1.10081	-4.04563	6.5473e-05	0.00165928	1.43763	EV
MTND5P33	-0.492153	-1.1674	-4.04512	6.5607e-05	0.00166038	1.4252
LINC01012	-0.499054	-1.04168	-4.04511	6.56117e-05	0.00166038	1.44
LMO3	-0.558673	-1.07896	-4.04482	6.56877e-05	0.00166038	1.4339
CCDC88A	-0.288208	4.79271	-4.04479	6.5697e-05	0.00166038	1.37929
IL25	-0.464596	-1.11326	-4.04426	6.58372e-05	0.00166278	1.43011
ZNF568	-0.757996	0.0914741	-4.04389	6.59368e-05	0.00166315	1.50269
IGHV1-3	-0.821289	2.74448	-4.04387	6.59425e-05	0.00166315	1.47449
EPM2AIP1	-0.607109	2.01827	-4.04368	6.59928e-05	0.00166327	1.49505
C1QTNF4	-0.45605	-1.16613	-4.04299	6.61772e-05	0.00166631	1.41839
VN1R1	-0.484844	-1.03445	-4.04289	6.62042e-05	0.00166631	1.43251
SOX5-AS1	-0.505533	-1.12844	-4.0421	6.64176e-05	0.0016681	1.41892
LINC00517	-0.530536	-1.10766	-4.04206	6.64273e-05	0.0016681	1.42273
LINC02465	-0.584405	-1.05823	-4.042	6.64426e-05	0.0016681	1.42756
LINC00923	-0.726712	-0.603714	-4.04195	6.64568e-05	0.0016681	1.46867
EPM2A-DT	-0.650145	-0.746094	-4.04166	6.65365e-05	0.00166849	1.45811
OLFML1	-0.44591	-1.17862	-4.04143	6.65984e-05	0.00166849	1.41133
XKRX	-0.467092	-1.0208	-4.04131	6.66308e-05	0.00166849	1.42879
ASIC2	-0.496281	-1.10525	-4.04122	6.66543e-05	0.00166849	1.41954	EV
PTBP1	0.277357	6.36166	4.04058	6.68267e-05	0.00167167	1.24896	EV
CHRNA3	-0.539457	-1.04374	-4.04015	6.69439e-05	0.00167244	1.42228
ANKRD24	-0.544898	-1.02522	-4.04011	6.69565e-05	0.00167244	1.42358	EV
CARD6	0.39445	3.94735	4.03997	6.69941e-05	0.00167244	1.43014
PPP1CA	0.335318	4.71203	4.03939	6.71519e-05	0.00167524	1.38257	EV
MMP13	-0.446689	-1.17194	-4.03908	6.72352e-05	0.00167579	1.40051
LOC101927314	-0.677771	-0.822357	-4.03888	6.72892e-05	0.00167579	1.4402
AP3D1	0.42437	4.3225	4.0388	6.7311e-05	0.00167579	1.40732
ZNF684	-0.62355	-0.506531	-4.03858	6.73732e-05	0.0016762	1.46577
AMIGO1	-0.650622	-0.7634	-4.03737	6.77033e-05	0.00168287	1.44225
LINC01098	-0.444685	-1.20353	-4.03726	6.77327e-05	0.00168287	1.39131
AGBL4	-0.57469	-0.98537	-4.03703	6.77976e-05	0.00168334	1.41589
GET3	0.435239	3.7974	4.03671	6.78859e-05	0.0016844	1.42658	EV
LINC01738	-0.462439	-1.16498	-4.03586	6.81201e-05	0.00168907	1.39275
MOSPD3	0.685581	1.0202	4.03523	6.82916e-05	0.00169218	1.47251
SLC5A1	-0.503241	-1.10661	-4.03464	6.84574e-05	0.00169514	1.39476	EV
ZNF230-DT	-0.551449	-0.82114	-4.03414	6.85948e-05	0.0016974	1.42251
OR2J2	-0.457035	-1.18721	-4.03393	6.86527e-05	0.00169761	1.38211
MAN2B1	0.410829	3.87484	4.03378	6.86967e-05	0.00169761	1.41103
SPATA4	-0.504356	-1.13649	-4.03353	6.87655e-05	0.00169761	1.38874
TNS1	-0.392347	7.00652	-4.03331	6.88271e-05	0.00169761	1.1209
CMPK2	0.720294	2.64743	4.03328	6.88344e-05	0.00169761	1.45506	EV
DPYD-AS2	-0.468388	-1.04405	-4.03248	6.90592e-05	0.00170201	1.39358
RPL41	-0.304015	7.65202	-4.03214	6.91518e-05	0.00170315	1.03862
SIGLEC8	-0.499349	-1.10314	-4.03145	6.93479e-05	0.00170651	1.38237
ITGB2	0.600801	4.31295	4.03133	6.93813e-05	0.00170651	1.38392	EV
ZNF626	-0.722361	0.898618	-4.02991	6.97802e-05	0.00171517	1.45401
CEMIP	-0.762655	1.7948	-4.02969	6.98421e-05	0.00171555	1.4468	EV
NOG	-0.502997	-1.05458	-4.02948	6.99008e-05	0.00171584	1.38041
LINC01531	-0.483149	-1.10397	-4.02862	7.01462e-05	0.00172071	1.3733
CDK14	-0.356131	4.99446	-4.02824	7.02521e-05	0.00172114	1.30077
TMEM14B-DT	-0.46223	-1.16792	-4.02806	7.03037e-05	0.00172114	1.36151
TRAV10	-0.418646	-1.20807	-4.02806	7.03041e-05	0.00172114	1.35551
SCART1	-0.530131	-1.03454	-4.02771	7.04034e-05	0.00172242	1.37565
SLIT3	-0.675449	-0.735434	-4.02745	7.04791e-05	0.00172313	1.40592
CPNE1	0.471081	3.34121	4.02692	7.06298e-05	0.00172566	1.40954	EV
CDKL1	-0.370319	5.60693	-4.02666	7.07037e-05	0.00172632	1.24188
APLF	-0.316617	6.87343	-4.02618	7.08417e-05	0.00172759	1.11299
CRYM	0.966658	1.95949	4.02612	7.08572e-05	0.00172759	1.43733	EV
LOC100128059	-0.505464	-0.936804	-4.02594	7.09096e-05	0.00172759	1.37851
UPRT	-0.520766	2.49633	-4.02582	7.09438e-05	0.00172759	1.41949
DESI1	0.481072	3.46237	4.02505	7.11646e-05	0.00173181	1.39836
COX5B	0.616483	2.40789	4.02445	7.13389e-05	0.00173458	1.42624	EV
ASH2L	-0.255796	5.33332	-4.02433	7.13729e-05	0.00173458	1.26109
LINC02910	-0.681055	2.01523	-4.02345	7.16278e-05	0.00173685	1.42074
S100A2	-0.44526	-1.15909	-4.02343	7.16337e-05	0.00173685	1.34504
G6PC2	-0.524632	-0.848263	-4.0232	7.17e-05	0.00173685	1.38206
SORCS1	-0.548021	-1.00614	-4.02306	7.174e-05	0.00173685	1.35903
PRAMEF31P	-0.454398	-1.20528	-4.023	7.17588e-05	0.00173685	1.33764
OR4F14P	-0.460753	-1.18062	-4.02294	7.17741e-05	0.00173685	1.34126
LOC124903055	-0.488052	-1.15666	-4.02273	7.18372e-05	0.00173685	1.34391
YBX3	0.245857	7.42149	4.02266	7.18561e-05	0.00173685	1.0616
CTSD	0.460721	4.74917	4.02254	7.18918e-05	0.00173685	1.32116	EV
WBP2NL	-0.500094	-1.06538	-4.02207	7.20288e-05	0.00173899	1.35005
PLPPR4	-0.504414	-1.09764	-4.02191	7.2075e-05	0.00173899	1.34781
HS6ST2	-0.467396	-1.1284	-4.02067	7.24364e-05	0.00174656	1.33938
OR2H1	-0.470421	-1.15976	-4.0201	7.26026e-05	0.00174874	1.33513
ABCD1	0.655736	2.58311	4.02003	7.26245e-05	0.00174874	1.4077
CCDC110	-0.486649	-1.10763	-4.01964	7.27384e-05	0.00174874	1.34161
ZFYVE9P1	-0.473255	-1.19522	-4.01963	7.2743e-05	0.00174874	1.32696
MTND2P13	-0.505396	-1.1448	-4.01955	7.27651e-05	0.00174874	1.33423
TRPM7	-0.288683	5.29766	-4.01939	7.28138e-05	0.00174877	1.24457
THBS2	-0.54148	-1.0577	-4.01921	7.28667e-05	0.0017489	1.34203	EV
LINC01193	-0.497777	-1.10091	-4.01893	7.29485e-05	0.00174972	1.33839
FSTL5	-0.46573	-1.14464	-4.01808	7.32e-05	0.0017546	1.32932
LIM2	-0.509684	-1.08381	-4.01771	7.33091e-05	0.00175607	1.33398
TLCD3B	-0.490148	-1.12694	-4.01628	7.37321e-05	0.00176505	1.3249
CERS6	-0.586038	2.42061	-4.01571	7.39029e-05	0.00176799	1.38423
TTLL12	0.761733	1.35173	4.01457	7.42435e-05	0.00177393	1.39818
XKR7	-0.468199	-1.08091	-4.01445	7.4279e-05	0.00177393	1.32079
XPO6	0.316646	5.17996	4.01439	7.4296e-05	0.00177393	1.25457
MIR223HG	-0.468345	4.19171	-4.0139	7.4443e-05	0.00177582	1.29924
H2AC6	-0.364555	10.3664	-4.01376	7.44856e-05	0.00177582	0.524938	EV
TEC	-0.432027	4.04561	-4.01365	7.45204e-05	0.00177582	1.30882
NEXN-AS1	-0.690908	1.74715	-4.01297	7.47249e-05	0.00177951	1.38709
GNG12-AS1	-0.578136	-0.959962	-4.01281	7.47721e-05	0.00177951	1.33025
LINC02953	-0.520206	-1.17377	-4.01245	7.48808e-05	0.00178053	1.30454
TLX2	-0.448532	-1.15506	-4.01235	7.49121e-05	0.00178053	1.30337
HS2ST1	-0.513496	3.91309	-4.01135	7.52122e-05	0.00178563	1.30631
ACTN2	-0.677117	-0.820396	-4.01132	7.5224e-05	0.00178563	1.34112	EV
HCST	0.608813	2.33267	4.01029	7.55349e-05	0.00179185	1.37609
SHLD3	-0.562216	-0.623587	-4.00957	7.57562e-05	0.00179595	1.34967
DRAIC	-0.835121	-0.522745	-4.00906	7.59103e-05	0.00179844	1.35733
PSME3IP1	-0.295748	4.97609	-4.00822	7.61692e-05	0.0018013	1.22751
ZNF503-AS1	-0.649015	-0.882544	-4.00814	7.61921e-05	0.0018013	1.31948
UBE2C	0.552947	3.1899	4.00796	7.62494e-05	0.0018013	1.34693
LINC01676	-0.48594	-1.16566	-4.00767	7.63376e-05	0.0018013	1.28736
IKBKB-DT	-0.457119	-1.15764	-4.00762	7.63522e-05	0.0018013	1.28787
SH3BGRL	-0.3294	10.7564	-4.00762	7.63539e-05	0.0018013	0.428531	EV
LINC01892	-0.449473	-1.15703	-4.00755	7.63746e-05	0.0018013	1.28758
LOC101928251	-0.486724	-1.1386	-4.00708	7.65191e-05	0.00180355	1.28857
FLT3	-0.710805	-0.426526	-4.00651	7.66943e-05	0.00180652	1.35359
ZNF567-DT	-0.718078	0.57644	-4.00629	7.67628e-05	0.00180698	1.36886
LINC01996	-0.412536	-1.2077	-4.00579	7.69188e-05	0.00180949	1.27298
SMC2-DT	-0.52661	-1.04342	-4.0054	7.70378e-05	0.00181113	1.2938
KRT72	-0.468498	-1.13059	-4.00442	7.73439e-05	0.00181716	1.27857	EV
DDX20P1	-0.435632	-1.20528	-4.00396	7.74861e-05	0.00181908	1.26708
HSP90B2P	-0.561174	-1.10416	-4.00384	7.75248e-05	0.00181908	1.28118
DCAF11	0.371939	3.81998	4.00342	7.76545e-05	0.00182096	1.3016
CSPG5	-0.502301	-1.09519	-4.00278	7.78563e-05	0.00182453	1.27711	EV
SYBU	-0.638781	-0.738795	-4.00229	7.8011e-05	0.00182699	1.31255
CPA1	-0.511101	-1.09566	-4.00185	7.81493e-05	0.00182881	1.27435
OR2T11	-0.429281	-1.14691	-4.00172	7.81882e-05	0.00182881	1.2657
PSMA3-AS1	-0.366697	3.9469	-4.00121	7.83494e-05	0.00183141	1.2697
XXYLT1-AS2	-0.721954	0.359272	-4.00095	7.84306e-05	0.00183187	1.34921
PAM	0.647203	3.14884	4.00083	7.84686e-05	0.00183187	1.32292	EV
COL22A1	-0.680701	-0.875766	-4.00043	7.8597e-05	0.0018337	1.29387
NRG3	-0.521571	-1.03148	-3.99953	7.88814e-05	0.00183704	1.27058
NME2P2	-0.456702	-1.20491	-3.99953	7.88817e-05	0.00183704	1.2508
CASC22	-0.472229	-1.17276	-3.9995	7.88903e-05	0.00183704	1.25478
EDAR	-0.495133	-1.0977	-3.9988	7.91142e-05	0.00184109	1.26298
PSMB4	0.49909	3.46464	3.99851	7.92043e-05	0.00184201	1.3011	EV
CNGA3	-0.502512	-1.10351	-3.99801	7.93633e-05	0.00184454	1.25944
CLCA4-AS1	-0.660307	-0.386559	-3.99762	7.94895e-05	0.00184631	1.32281
LY86-AS1	-0.557263	4.17033	-3.99696	7.97008e-05	0.00184957	1.23465
MTND1P9	-0.452053	-1.17436	-3.99687	7.97305e-05	0.00184957	1.24451
TBCK	-0.421388	4.00557	-3.99663	7.98068e-05	0.00184968	1.24848
LOC105372980	-0.427456	-1.17555	-3.99654	7.9836e-05	0.00184968	1.24253
TMPRSS7	-0.501242	-1.11419	-3.99619	7.99476e-05	0.00185109	1.25171
ZNF726	-0.639934	-0.357963	-3.99548	8.01766e-05	0.00185403	1.31782
KCNAB2	0.479974	4.04491	3.99539	8.0206e-05	0.00185403	1.26133
KRT6C	-0.453873	-1.19832	-3.99523	8.02556e-05	0.00185403	1.23563	EV
MUTYH	-0.489989	-1.07373	-3.99517	8.02763e-05	0.00185403	1.25032
SUCNR1	0.610667	5.31642	3.99371	8.07478e-05	0.00186274	1.1793	EV
MEF2C	-0.26724	6.73395	-3.99369	8.07549e-05	0.00186274	1.00958
PACRG	-0.556844	-0.92761	-3.99317	8.09244e-05	0.00186548	1.26346
MAZ	0.523109	3.04643	3.99197	8.13145e-05	0.00187329	1.29287
PLEKHG4	-0.533155	-0.871222	-3.99161	8.14331e-05	0.00187393	1.25738
FAM83D	-0.726611	1.74524	-3.99158	8.1444e-05	0.00187393	1.30944
ARHGAP5	-0.264791	5.86936	-3.99106	8.1614e-05	0.00187597	1.08957
CCR4	-0.445228	4.63447	-3.99099	8.16351e-05	0.00187597	1.18587	EV
MAPK8IP2	-0.545836	-1.02595	-3.99014	8.19135e-05	0.00188011	1.23947
LOC105377203	-0.44165	-1.14464	-3.99013	8.19173e-05	0.00188011	1.22435
NTM	-0.545028	-1.03602	-3.9896	8.20919e-05	0.00188294	1.23434
RAD23A	0.675437	2.84094	3.98911	8.22541e-05	0.00188415	1.28939
GNAI1	-0.632911	2.33594	-3.98906	8.22718e-05	0.00188415	1.28868	EV
CASC9	-0.486365	-1.13489	-3.98897	8.2299e-05	0.00188415	1.22272
BARD1	-0.322842	6.73685	-3.98853	8.24454e-05	0.00188633	0.986538
CCL24	-0.443485	-1.15574	-3.98777	8.26985e-05	0.00189094	1.21442
MLXIP	0.493809	6.83514	3.98687	8.29987e-05	0.00189547	1.00954
UMODL1	-0.533872	-1.08174	-3.98686	8.29999e-05	0.00189547	1.22016
GJE1	-0.431008	-1.20285	-3.98626	8.31997e-05	0.00189886	1.20096
GPR119	-0.484202	-1.13375	-3.98599	8.32891e-05	0.00189972	1.21103
SPAG8	-0.488729	-1.01881	-3.98581	8.33516e-05	0.00189996	1.22395
OR6K3	-0.496337	-1.06769	-3.98556	8.34331e-05	0.00190064	1.21645
SCN8A	-0.754519	-0.694279	-3.98488	8.36626e-05	0.00190369	1.2539
TRIM29	-0.623069	-0.897304	-3.98485	8.36708e-05	0.00190369	1.23259
ZNF467	0.824938	1.30698	3.98467	8.37315e-05	0.00190389	1.29015
RPL35AP6	-0.419323	-1.11578	-3.98444	8.38107e-05	0.00190392	1.20697
FBXL13	-0.617439	2.90168	-3.98436	8.38364e-05	0.00190392	1.25334
LOC124900193	-0.683051	0.83594	-3.98403	8.39494e-05	0.00190531	1.2888
SALL3	-0.481142	-1.16255	-3.98378	8.40335e-05	0.00190604	1.19897
LINC00491	-0.486859	-1.12757	-3.98318	8.42351e-05	0.0019079	1.19999
PIANP	-0.534049	-1.07485	-3.98309	8.42648e-05	0.0019079	1.20631
ZAR1L	-0.437204	-1.18236	-3.98307	8.42715e-05	0.0019079	1.19398
POLI	-0.457966	4.0996	-3.98272	8.43911e-05	0.00190943	1.19099
FAM131B	-0.680936	-0.463745	-3.98242	8.44928e-05	0.00191056	1.26369
AHR	0.540072	3.12084	3.98168	8.47422e-05	0.00191431	1.25306
MTND5P1	-0.461612	-1.15909	-3.98162	8.4763e-05	0.00191431	1.18977
ANKRD61	-0.459724	-1.07676	-3.98135	8.48554e-05	0.00191522	1.19948
ESYT2	-0.281849	6.26582	-3.98057	8.51211e-05	0.00192004	1.00963
PNLIP	-0.440691	-1.16672	-3.98034	8.51984e-05	0.0019206	1.1841
SRPK3	-0.529015	-1.0152	-3.97932	8.55478e-05	0.00192729	1.19925
LINC02873	-0.44027	-1.18077	-3.97899	8.56616e-05	0.00192867	1.1788
LIPG	-0.616536	-0.909229	-3.97835	8.58798e-05	0.0019324	1.20663
ARPP21	-0.642815	-0.88991	-3.97713	8.63029e-05	0.00193997	1.20462
GSDMC	-0.533638	-1.01171	-3.97707	8.63219e-05	0.00193997	1.18917
AGO2	0.361672	6.35954	3.97684	8.64009e-05	0.00194056	1.0141
MPO	0.928171	0.704	3.9752	8.69695e-05	0.00195214	1.24635	EV
ABCG8	-0.540476	-1.02929	-3.97441	8.72484e-05	0.0019572	1.17964
MFSD6L	-0.44336	-1.12611	-3.9735	8.75666e-05	0.00196066	1.16484
RGS7BP	-0.573747	-0.924606	-3.97347	8.75747e-05	0.00196066	1.18856
DLG2	-0.786634	0.904386	-3.97343	8.75882e-05	0.00196066	1.2507
AANAT	-0.431214	-1.09666	-3.97335	8.7616e-05	0.00196066	1.16695	EV
CLVS1	-0.594916	-0.971759	-3.97283	8.78013e-05	0.00196361	1.1818
GRIA1	-0.577104	-0.951244	-3.97209	8.80616e-05	0.00196823	1.17876
LINC01859	-0.4534	-1.15817	-3.97158	8.82396e-05	0.00197004	1.15596
TBC1D10B	0.495931	3.12771	3.97155	8.82501e-05	0.00197004	1.21539
RARA	0.657767	2.75317	3.97124	8.83616e-05	0.00197133	1.22698
LINC01845	-0.465499	-1.15137	-3.97076	8.85288e-05	0.00197386	1.15191
SECTM1	0.802116	1.91699	3.96978	8.88775e-05	0.00198044	1.23462	EV
LMOD3	-0.739995	-0.39003	-3.96921	8.90812e-05	0.00198377	1.2213
PEAK3	0.667177	0.0949932	3.96899	8.91592e-05	0.00198431	1.20859
ADCY1	-0.679036	-0.755847	-3.96883	8.92153e-05	0.00198435	1.19086	EV
ERN1	-0.47801	3.91781	-3.96796	8.95259e-05	0.00199005	1.14698
CHRM5	-0.469751	-1.13759	-3.96738	8.97334e-05	0.00199346	1.14325
IL32	0.705935	3.0698	3.96655	9.00327e-05	0.00199817	1.20197
GPAA1	0.679299	1.64152	3.96649	9.00544e-05	0.00199817	1.22423
GMCL1P2	-0.470671	-1.124	-3.96565	9.03575e-05	0.0020027	1.1379
IFNGR1	0.499957	5.10128	3.96562	9.03676e-05	0.0020027	1.08779
TWIST2	-0.496683	-1.11402	-3.96484	9.06491e-05	0.00200773	1.13496
LINC02092	-0.45906	-1.1563	-3.96465	9.07199e-05	0.00200809	1.12914
LOC101928392	-0.465354	-1.14546	-3.96398	9.09604e-05	0.0020122	1.12702
IL13RA2	-0.680019	-0.509414	-3.96346	9.11494e-05	0.00201469	1.18989
KHDC1-AS1	-0.608152	-0.878945	-3.96328	9.12176e-05	0.00201469	1.15543
MARK2P4	-0.468245	-1.16672	-3.96322	9.12375e-05	0.00201469	1.12342
ITPK1-AS1	-0.518405	-1.11583	-3.96246	9.15169e-05	0.00201964	1.12834
LINC01405	-0.489844	-1.16298	-3.96134	9.19272e-05	0.00202748	1.11696
PCDHB4	-0.433776	-1.19243	-3.96094	9.20742e-05	0.0020295	1.1108
OSBPL10-AS1	-0.456382	-1.11893	-3.96058	9.22065e-05	0.0020312	1.1194
PTK2B	0.332116	5.0833	3.96039	9.22753e-05	0.00203149	1.06336
MCHR2	-0.44745	-1.17541	-3.95996	9.24323e-05	0.00203373	1.10796
FTH1P2	0.838938	1.0779	3.9591	9.27505e-05	0.00203891	1.19749
KANK2	0.672616	2.58165	3.95903	9.27788e-05	0.00203891	1.187
CLCN3	-0.341616	8.77288	-3.95839	9.30157e-05	0.00204173	0.599722	EV
HCN3	-0.520033	-0.978297	-3.95838	9.30181e-05	0.00204173	1.12664	EV
GKAP1	-0.667543	1.89345	-3.95707	9.3506e-05	0.00205121	1.18305
DHTKD1	0.451911	3.30642	3.95678	9.36142e-05	0.00205236	1.15589
MAFB	0.624269	3.50373	3.95649	9.3722e-05	0.0020535	1.14943
ST3GAL2	0.645209	2.28359	3.95595	9.39257e-05	0.00205673	1.18108
SBF1	0.466397	3.87146	3.95516	9.42215e-05	0.00206198	1.12328
NCF2	0.499231	5.44142	3.95471	9.43913e-05	0.00206447	1.01989
RN7SL685P	-0.411865	-1.2077	-3.9545	9.44688e-05	0.00206469	1.08425
TM9SF2	-0.349867	4.70672	-3.95438	9.45142e-05	0.00206469	1.04868	EV
LOC100505851	-0.42176	-1.18547	-3.95419	9.45851e-05	0.00206477	1.08623
APH1B	-0.615029	2.19273	-3.95396	9.4673e-05	0.00206477	1.16604
MTCO1P51	-0.453978	-1.18826	-3.95374	9.47563e-05	0.00206477	1.08592
EXPH5	-0.709546	-0.529864	-3.95372	9.47628e-05	0.00206477	1.15574
CCM2	0.426046	3.69852	3.95362	9.4799e-05	0.00206477	1.12614
LINC01285	-0.491895	-1.0951	-3.95216	9.53552e-05	0.00207566	1.09191
LINGO1	-0.529023	-1.07196	-3.95191	9.54484e-05	0.00207646	1.0941
PSMA8	-0.498211	-1.06487	-3.9512	9.57199e-05	0.00208113	1.09292	EV
FPR1	0.838912	2.47071	3.95044	9.60095e-05	0.00208619	1.15977
EFCAB6	-0.730215	0.977562	-3.95018	9.61105e-05	0.00208715	1.16778
AMFR	0.504009	7.29916	3.94966	9.63088e-05	0.00209022	0.817703
MDFIC2	-0.46947	-1.15945	-3.9495	9.63712e-05	0.00209034	1.07271
LOC105375589	-0.442831	-1.12853	-3.94926	9.64634e-05	0.0020911	1.07819
JDP2	0.752821	1.7835	3.94796	9.69607e-05	0.00210064	1.15715
DEFA4	0.824922	0.420887	3.94693	9.7361e-05	0.00210807	1.14003
GRAMD4P5	-0.406522	-1.20611	-3.94619	9.76492e-05	0.00211307	1.05444
OR10H1	-0.574968	-1.01529	-3.94592	9.77533e-05	0.00211407	1.07801
KRT78	-0.474926	-1.15574	-3.94474	9.82111e-05	0.00212169	1.05722	EV
SPTAN1	0.347487	5.9566	3.94445	9.8327e-05	0.00212169	0.932169	EV
TRIM71	-0.510733	-1.019	-3.94445	9.83273e-05	0.00212169	1.07068
CER1	-0.429244	-1.20043	-3.94432	9.8375e-05	0.00212169	1.04726
HOXC9	-0.417111	-1.20838	-3.94428	9.83943e-05	0.00212169	1.04664
HDGFL1	-0.43031	-1.19832	-3.94397	9.85133e-05	0.00212301	1.04674
LOXHD1	-0.482746	4.28521	-3.94354	9.86812e-05	0.00212538	1.03351
ARMC9	-0.741133	-0.572636	-3.94286	9.89514e-05	0.00212995	1.11336	EV
CLCN1	-0.499845	-1.10553	-3.94262	9.90448e-05	0.00212999	1.05545
SLC25A27	-0.478998	-1.13406	-3.94256	9.90694e-05	0.00212999	1.05296
GALNT17	-0.509477	-1.10593	-3.94231	9.91652e-05	0.0021308	1.05355
OR1D2	-0.508067	-1.11879	-3.94142	9.95164e-05	0.0021371	1.05069
PTH1R	-0.476417	-1.13823	-3.94124	9.95876e-05	0.00213738	1.04588
TNFRSF10C	0.771686	0.80568	3.94023	9.99914e-05	0.00214421	1.12865
LOC100419928	-0.508648	-0.965651	-3.94015	0.000100022	0.00214421	1.0655
EBAG9P1	-0.425674	-1.20074	-3.93998	0.000100091	0.00214441	1.03365
CNTF	-0.467089	-1.04292	-3.93925	0.000100381	0.00214855	1.05032
CMPK1	-0.311426	9.37047	-3.9392	0.000100401	0.00214855	0.42909	EV
SLC17A6-DT	-0.519804	-1.12959	-3.93882	0.000100552	0.00215054	1.04078
SNAP25	-0.782117	-0.426684	-3.93829	0.000100763	0.0021538	1.10647
NFKB2	0.712236	2.34162	3.93785	0.000100939	0.00215539	1.11585
BLTP3B	0.384729	3.93335	3.93781	0.000100955	0.00215539	1.05692
TRAPPC13	-0.564429	2.29564	-3.93736	0.000101136	0.00215657	1.10404
LOC124902623	-0.446168	-1.15492	-3.93724	0.000101183	0.00215657	1.02952
METTL25	-0.408746	3.85133	-3.9372	0.0001012	0.00215657	1.03898
CSPG4P13	-0.434471	-1.18721	-3.93709	0.000101245	0.00215657	1.02395
CEP128	-0.359881	3.7724	-3.93621	0.000101599	0.00216141	1.04202
FGF22	-0.446889	-1.20647	-3.93612	0.000101635	0.00216141	1.0176
TCERG1L	-0.48354	-1.11857	-3.93605	0.000101663	0.00216141	1.03071
MFRP	-0.447071	-1.16466	-3.93594	0.000101708	0.00216141	1.02304
PARD6G-AS1	-0.519505	-1.00747	-3.93561	0.000101842	0.00216146	1.04197
CDH4	-0.529398	-1.00437	-3.93551	0.000101881	0.00216146	1.04174
PGPEP1	0.436639	3.91499	3.9355	0.000101887	0.00216146	1.04945
KCNQ5-AS1	-0.481053	-1.16672	-3.93478	0.000102177	0.00216598	1.02027
LINC01910	-0.450359	-1.182	-3.93468	0.000102218	0.00216598	1.01545
ZC3H7B	0.468956	3.76682	3.93421	0.000102409	0.00216879	1.05298
FGF13-AS1	-0.431196	-1.17194	-3.93377	0.00010259	0.00217135	1.01336
GADD45B	0.766415	1.17384	3.93354	0.000102684	0.0021721	1.10787
CEACAM7	-0.456778	-1.14139	-3.93283	0.000102973	0.00217695	1.01439
UBXN2A	-0.361384	5.36707	-3.93234	0.000103174	0.00217995	0.913651
HSPA12A	-0.731644	-0.614261	-3.93218	0.000103236	0.00218001	1.06716	EV
LINC00710	-0.498206	-1.09844	-3.93105	0.000103701	0.00218777	1.01329
KRTAP5-9	-0.422377	-1.19311	-3.931	0.000103723	0.00218777	1.00129
VEZTP1	-0.460262	-1.14696	-3.92979	0.000104223	0.00219604	1.00538
SYT6	-0.550585	-1.07713	-3.92974	0.000104242	0.00219604	1.01305
CCN6	-0.433454	-1.17034	-3.92961	0.000104294	0.00219604	0.999619
ASAP2	-0.362251	7.6705	-3.92937	0.000104395	0.0021969	0.649639
AKR1B15	-0.479408	-1.13179	-3.92918	0.000104476	0.00219692	1.00351
ZNF516	0.77273	1.96302	3.92908	0.000104516	0.00219692	1.08926
FOS	0.998703	2.34455	3.92848	0.000104766	0.00220068	1.08351
CPLX2	-0.544123	-1.03367	-3.92836	0.000104814	0.00220068	1.01253
OR5H14	-0.512509	-1.09945	-3.92635	0.000105653	0.00221692	0.997364
BEND6	-0.567541	-0.864818	-3.92622	0.000105708	0.00221692	1.02221
FSTL4	-0.682306	1.90223	-3.92577	0.000105895	0.00221956	1.07102
LINC01159	-0.470435	-1.14147	-3.92521	0.00010613	0.00222323	0.985943
LOC105375421	-0.445463	-1.15574	-3.92474	0.000106331	0.00222617	0.983783
HCRTR2	-0.416095	-1.18789	-3.9245	0.000106428	0.00222693	0.977208
INHBA-AS1	-0.758452	0.623565	-3.92424	0.000106542	0.00222744	1.07639
KDF1	-0.456931	-1.10109	-3.92416	0.000106574	0.00222744	0.989478
TGM4	-0.482005	-1.10593	-3.92302	0.000107055	0.00223526	0.985639	EV
LINC03122	-0.730416	-0.738112	-3.92299	0.00010707	0.00223526	1.02289
IDH3G	0.41787	3.22934	3.92251	0.000107273	0.00223823	1.03383
CYP19A1	-0.710534	-0.100752	-3.92212	0.000107436	0.00224037	1.0616
CEACAMP10	-0.417852	-1.19206	-3.92174	0.0001076	0.00224219	0.967161
ROGDI	0.674248	0.808988	3.92163	0.000107646	0.00224219	1.06325
XDH	-0.52405	-1.06437	-3.9211	0.000107872	0.00224563	0.98143	EV
NFIA-AS2	-0.581514	-0.790218	-3.92087	0.000107972	0.00224643	1.01095
LYZL2	-0.418634	-1.20249	-3.91975	0.000108451	0.00225512	0.957847
CYCS	-0.351088	5.72725	-3.91839	0.000109036	0.002266	0.829636
SHBG	-0.419047	-1.16224	-3.91778	0.000109298	0.00227016	0.95494
ARHGAP23P1	-0.446605	-1.19947	-3.91736	0.000109484	0.00227273	0.950248
KXD1	0.490882	2.26734	3.91676	0.00010974	0.00227564	1.04081
MAP3K20	0.761669	2.18301	3.91654	0.000109839	0.00227564	1.04237
MTND5P8	-0.450779	-1.19553	-3.91642	0.00010989	0.00227564	0.947496
ARMC8	-0.297187	6.6585	-3.91635	0.000109922	0.00227564	0.727225
BAX	0.470511	3.25087	3.91632	0.000109934	0.00227564	1.01168	EV
ITIH1	-0.54757	-1.01204	-3.91577	0.000110173	0.0022793	0.966162
PNMA8C	-0.457158	-1.16892	-3.91558	0.000110256	0.00227973	0.949162
NPSR1-AS1	-0.505926	-1.10343	-3.91537	0.000110348	0.00228024	0.957067
SLC22A25	-0.541301	-1.08682	-3.91524	0.000110405	0.00228024	0.957624
PLA2G4E	-0.477475	-1.09648	-3.91473	0.000110628	0.002282	0.95404
HAT1	-0.380088	4.57776	-3.91471	0.000110637	0.002282	0.911863
APOL5	-0.408476	-1.18721	-3.91462	0.000110676	0.002282	0.942304
NMRK2	-0.423637	-1.19449	-3.91441	0.000110768	0.00228262	0.941317
WDR72	-0.508944	-1.0366	-3.91366	0.000111093	0.00228693	0.958478
LINC00917	-0.5052	-1.12296	-3.91352	0.000111155	0.00228693	0.94831
MRGPRX10P	-0.43915	-1.2077	-3.9135	0.000111164	0.00228693	0.934961
SCIN	-0.725886	-0.543846	-3.91329	0.000111256	0.00228755	1.01073	EV
UGT2B17	-0.409762	-1.18758	-3.91311	0.000111338	0.00228795	0.935969
AIF1L	0.599287	3.15351	3.91251	0.0001116	0.00229204	1.00349	EV
LRRC2-AS1	-0.453249	-1.17071	-3.91217	0.000111751	0.00229387	0.936914
TNFSF11	-0.459178	-1.1359	-3.91072	0.000112392	0.00230573	0.937097
TMEM130	-0.529616	-1.02568	-3.91017	0.000112636	0.00230945	0.946181
LRRC53	-0.457421	-1.16951	-3.90946	0.000112955	0.00231456	0.926808
ZNRF2	-0.350642	3.90818	-3.90927	0.000113041	0.00231456	0.937133
RRP7BP	-0.467489	-1.09753	-3.90919	0.000113075	0.00231456	0.933971
PTCHD1	-0.569898	-1.01973	-3.90885	0.000113228	0.0023148	0.942754
PKDREJ	-0.489949	-1.09308	-3.90844	0.00011341	0.0023148	0.932627
BTBD2	0.486751	4.83667	3.90832	0.000113466	0.0023148	0.896109
ARL11	0.732817	1.04818	3.90828	0.00011348	0.0023148	1.01845
HBQ1	0.741507	1.9372	3.90827	0.000113485	0.0023148	1.01576
JAKMIP2-AS1	-0.461983	-1.11701	-3.90822	0.000113509	0.0023148	0.928902
LTF	1.00129	1.40284	3.90806	0.00011358	0.0023148	1.01691	EV
IL4	-0.450514	-1.18442	-3.90804	0.00011359	0.0023148	0.918738
GSTA12P	-0.497108	-0.78565	-3.90758	0.000113796	0.00231624	0.968737
MTATP6P4	-0.422401	-1.19764	-3.90752	0.000113824	0.00231624	0.914502
H3C12	0.674861	1.78061	3.90741	0.000113872	0.00231624	1.01355	EV
CARD16	0.452009	5.0881	3.90732	0.000113913	0.00231624	0.872973
ZNF292	-0.263419	5.81144	-3.90668	0.000114203	0.00232085	0.78142
CSKMT	-0.487431	-1.05805	-3.90637	0.000114341	0.00232236	0.931147
MAPK4	-0.440852	-1.1386	-3.9061	0.000114462	0.00232354	0.917652
RNU6-434P	-0.442506	-1.19832	-3.90571	0.000114637	0.0023258	0.907738
PDHA1	0.651408	1.98492	3.90522	0.000114862	0.00232909	1.00413
CST9	-0.49461	-1.13096	-3.90465	0.000115118	0.00233259	0.914663
IGSF1	-0.467837	-1.02238	-3.90452	0.000115179	0.00233259	0.92702
ALG5	-0.753882	-0.159485	-3.90442	0.000115226	0.00233259	0.99659
RIMS4	-0.477137	-1.10741	-3.9035	0.000115643	0.002338	0.911511
GOLGA8CP	-0.446174	-1.1813	-3.90349	0.000115648	0.002338	0.902556
SERPINA12	-0.449635	-1.14381	-3.9033	0.000115732	0.002338	0.907914
CMTM7	0.723393	1.50957	3.90318	0.000115791	0.002338	1.00064
PPIAP46	-0.42873	-1.17473	-3.90313	0.000115811	0.002338	0.902859
LUZP2	-0.441404	-1.14623	-3.90263	0.000116039	0.00234131	0.905372
H2BC9	-0.356462	6.45641	-3.90243	0.000116134	0.00234193	0.695709	EV
LINC01442	-0.45668	-1.16151	-3.90226	0.00011621	0.00234218	0.901188
LINC01831	-0.441284	-1.17436	-3.90173	0.000116454	0.00234581	0.897916
COL19A1	-0.731547	-0.368966	-3.90002	0.000117239	0.00236033	0.973732
TPD52L2	0.419623	3.4665	3.89988	0.000117308	0.00236042	0.942479
RASSF1	0.638829	1.79627	3.89951	0.000117475	0.00236148	0.985397
LOC124906016	-0.550728	-1.04576	-3.89948	0.000117489	0.00236148	0.907745
GJB5	-0.691088	-0.172914	-3.89873	0.000117837	0.00236718	0.976402
GAP43	-0.453281	-1.16164	-3.89839	0.000117995	0.00236907	0.886675
ZDHHC11	-0.586697	-0.993447	-3.89731	0.000118498	0.00237785	0.904521
FAM83A-AS1	-0.456162	-1.16892	-3.89677	0.000118752	0.00238165	0.881174
PATE2	-0.459414	-1.15802	-3.89631	0.000118969	0.00238431	0.879978
CAPN2	0.391283	7.78987	3.89621	0.000119014	0.00238431	0.553812	EV
DMAC2L	-0.428102	3.5207	-3.89595	0.000119135	0.00238473	0.907917
WDR93	-0.50419	-1.06583	-3.89589	0.000119165	0.00238473	0.89008
RP1L1	-0.612334	-0.809589	-3.89518	0.000119498	0.0023901	0.912703
CHCHD2	0.318602	4.50473	3.89461	0.000119769	0.0023942	0.864465
DAND5	-0.407229	-1.19764	-3.89354	0.000120273	0.00240297	0.864002
HAND2	-0.447198	-1.15424	-3.89312	0.000120471	0.00240478	0.870673
INPPL1	0.355492	4.89683	3.89307	0.000120494	0.00240478	0.83184
APBB1IP	0.458961	4.59861	3.89149	0.000121248	0.00241851	0.850535
MIR497HG	-0.481732	-1.13036	-3.89128	0.000121344	0.00241911	0.867241
PTPRJ	-0.405201	10.1468	-3.89099	0.000121487	0.00242033	0.10527	EV
CYP2A7	-0.476365	-1.13458	-3.89088	0.000121537	0.00242033	0.865111
LOC105375423	-0.648428	-0.189879	-3.89042	0.000121759	0.00242247	0.946731
LINC02395	-0.549644	-1.0747	-3.89038	0.000121777	0.00242247	0.869794
HCK	0.510024	4.64394	3.88994	0.000121988	0.00242536	0.843905
TSHR	-0.651295	-0.675604	-3.88901	0.000122433	0.0024329	0.911312
ABHD17A	0.405129	5.53365	3.88886	0.000122508	0.00243307	0.767768	EV
RBP3	-0.427831	-1.17436	-3.88806	0.000122893	0.0024394	0.849338
HOOK3	-0.268323	7.10726	-3.88771	0.000123062	0.00244066	0.572571
SLC17A7	-0.505183	-1.04772	-3.88765	0.000123092	0.00244066	0.861169
RALGPS2	-0.523558	4.01707	-3.88752	0.000123156	0.00244066	0.846883
KC6	-0.411812	-1.16476	-3.88705	0.000123382	0.00244381	0.845954
TUBA1B	0.404984	6.58394	3.88691	0.000123451	0.00244387	0.662124	EV
MAX	-0.328293	9.89581	-3.88614	0.000123827	0.00244998	0.13872
FAM204A	-0.350736	4.34103	-3.88558	0.000124098	0.00245403	0.823102
TLL1	-0.662126	-0.558697	-3.88524	0.000124265	0.002456	0.905013
PGC	-0.423384	-1.18721	-3.8845	0.000124625	0.00246074	0.833552
LINC02165	-0.469595	-1.13019	-3.88447	0.000124639	0.00246074	0.842706
CREG1	0.359844	6.07399	3.88272	0.000125498	0.00247637	0.692941	EV
CRNN	-0.456321	-1.15749	-3.8823	0.000125705	0.00247875	0.831374	EV
NISCH	0.60349	2.36605	3.88221	0.000125753	0.00247875	0.917723
RPN2	-0.435282	4.924	-3.88162	0.000126042	0.00248201	0.762192
PRKCSH	0.349898	4.66457	3.88132	0.00012619	0.00248201	0.806263	EV
CAV1	0.61335	3.13982	3.88128	0.000126212	0.00248201	0.893478	EV
GABRA3	-0.479393	-1.10234	-3.8812	0.00012625	0.00248201	0.835484
SWT1	-0.365586	5.35293	-3.88119	0.000126257	0.00248201	0.728714
LSM12	0.443817	3.28307	3.87986	0.000126919	0.00249327	0.880125	EV
FAM216A	-0.60453	2.34701	-3.87975	0.000126974	0.00249327	0.897245
NKAIN3	-0.746594	-0.610819	-3.87963	0.000127033	0.00249327	0.882295
GPR55	-0.541036	3.99707	-3.87898	0.000127355	0.00249805	0.817117
LOC105373390	-0.529023	-0.992141	-3.87887	0.000127413	0.00249805	0.837779
OTX2	-0.521532	-1.09428	-3.87788	0.000127906	0.00250639	0.823774
GPC1-AS1	-0.485207	-1.13544	-3.8775	0.0001281	0.002507	0.817307
KCNC2	-0.417361	-1.17157	-3.87749	0.000128102	0.002507	0.810768
PAGE4	-0.445705	-1.17194	-3.87734	0.000128181	0.002507	0.809342
MRGPRX13P	-0.428281	-1.20043	-3.87728	0.00012821	0.002507	0.804425
ADAMTS19	-0.498879	-1.09633	-3.87702	0.000128341	0.00250821	0.820142
TMEM167A	-0.278494	7.20272	-3.876	0.000128856	0.00251585	0.514934
FAM186A	-0.530237	-1.0184	-3.87588	0.000128916	0.00251585	0.823965
LINC00548	-0.550224	3.14387	-3.87584	0.000128937	0.00251585	0.853026
TMEM87B	-0.353492	5.26279	-3.8748	0.00012946	0.0025247	0.713832
LINC01475	-0.431224	-1.15836	-3.8744	0.000129667	0.00252741	0.801144
LOHAN2	-0.580977	-1.0296	-3.87306	0.000130348	0.00253915	0.813231
ZNF606-AS1	-0.681784	0.787778	-3.87294	0.000130408	0.00253915	0.89594
CATSPERB	-0.572442	3.80104	-3.87276	0.000130501	0.00253962	0.807398
HBB	0.678569	11.2325	3.87256	0.000130603	0.00254025	-0.0961012	EV
MGAT5B	-0.54324	-0.959479	-3.87202	0.000130879	0.00254427	0.817243
CD14	0.732453	0.747343	3.87178	0.000131002	0.00254532	0.885534	EV
METTL26	0.65799	1.85829	3.87132	0.000131242	0.00254864	0.886325
SLC2A7	-0.442776	-1.14308	-3.87084	0.000131486	0.00255202	0.792531
WNT2B	-0.588574	-0.918043	-3.87059	0.000131615	0.00255317	0.817986
RAPSN	-0.43656	-1.19	-3.86953	0.000132163	0.00256246	0.778774
RNU2-18P	-0.39559	-1.21049	-3.86885	0.000132516	0.00256795	0.772958
CASC2	-0.637193	-0.817447	-3.86851	0.000132694	0.00257003	0.818336
PIN4	-0.614693	1.58296	-3.86802	0.000132948	0.0025736	0.873434
PRPS1	0.605088	2.19227	3.86773	0.000133101	0.0025752	0.869787
PXN	0.607514	3.0562	3.86734	0.000133301	0.00257771	0.846178
MASP2	-0.564473	-0.830045	-3.86698	0.000133489	0.00257999	0.80977	EV
PMFBP1	-0.659427	-0.432122	-3.86647	0.000133755	0.00258377	0.850031
TUG1	-0.279065	5.68178	-3.8661	0.000133948	0.00258614	0.646171
IGFBP2	1.01904	3.4256	3.86593	0.00013404	0.00258655	0.835589
USP43	-0.534298	-0.98959	-3.86561	0.00013421	0.00258847	0.791151
TBC1D13	0.453272	4.93542	3.86533	0.000134353	0.00258987	0.733394
KCNIP4	-0.421869	-1.17958	-3.86507	0.000134489	0.00259114	0.762614
TRBV28	-0.490222	3.84077	-3.8646	0.00013474	0.00259388	0.777658
FAM87A	-0.427681	-1.1643	-3.86454	0.000134773	0.00259388	0.764684
LINC02616	-0.458129	-1.13654	-3.86381	0.000135156	0.00259902	0.766942
LOC105374191	-0.40516	-1.21049	-3.86376	0.000135182	0.00259902	0.75472
HLA-V	-0.472349	-1.12408	-3.86307	0.000135545	0.00260465	0.764295
FAM242F	-0.432526	-1.16915	-3.86291	0.000135632	0.00260496	0.75862
LINC01589	-0.404449	-1.12611	-3.86273	0.000135729	0.00260546	0.766371
SYCP2	-0.733688	0.526161	-3.86254	0.000135831	0.00260605	0.859742
GLT8D2	-0.51652	-1.02743	-3.8624	0.000135903	0.00260607	0.775736
LINC02175	-0.678621	0.164409	-3.86207	0.000136078	0.00260696	0.855556
PPP1R12C	0.444639	4.14756	3.86205	0.000136091	0.00260696	0.772927
PCDHA7	-0.406837	-1.21292	-3.86101	0.000136643	0.00261593	0.744034
LINC02826	-0.455903	-1.16672	-3.8609	0.000136702	0.00261593	0.753083
PCDHA10	-0.478059	-1.12715	-3.86002	0.000137174	0.0026236	0.753139
LOC100533667	-0.438558	-1.17958	-3.85909	0.000137676	0.00263183	0.743538
GDAP1L1	-0.494973	-1.12921	-3.8582	0.000138156	0.00263884	0.74789
SLC48A1	0.626066	2.29898	3.85814	0.000138186	0.00263884	0.834586
SLC6A5	-0.513197	-1.0533	-3.85656	0.000139043	0.00265349	0.749861
GABARAPL2	-0.240321	7.9792	-3.85646	0.000139098	0.00265349	0.34232
CECR2	-0.730744	1.3879	-3.85569	0.000139514	0.00265978	0.831931
TBX18	-0.518902	-1.05599	-3.85558	0.000139573	0.00265978	0.746254
ALAD	0.600668	3.03561	3.85527	0.000139746	0.0026617	0.804582	EV
CBLN2	-0.558704	-1.03711	-3.85492	0.000139933	0.00266388	0.745996
PRSS58	-0.421802	-1.21049	-3.85467	0.000140071	0.00266403	0.722185
TRPC3	-0.49955	-1.05215	-3.85464	0.000140086	0.00266403	0.745542
LINC01497	-0.450744	-1.17262	-3.85413	0.000140369	0.0026656	0.72683
TYROBP	0.562661	3.78685	3.85411	0.000140378	0.0026656	0.766834
LAMC2	-0.532275	-1.02126	-3.8541	0.000140386	0.0026656	0.747828	EV
PTPRT-DT	-0.443773	-1.19	-3.85244	0.000141296	0.00268073	0.719268
SFRP5	-0.442364	-1.14381	-3.8522	0.000141428	0.00268073	0.725189
MTND6P2	-0.411796	-1.18236	-3.85218	0.000141437	0.00268073	0.717102
TUNAR	-0.459206	-1.1337	-3.85212	0.000141475	0.00268073	0.726447
LOC105374988	-0.532564	-1.11887	-3.8499	0.000142704	0.00270227	0.720436
NFE2L1	0.583465	3.15599	3.84974	0.00014279	0.00270227	0.779891
OPRK1	-0.504252	-1.15205	-3.84967	0.000142833	0.00270227	0.714871
LINC02191	-0.401388	-1.20249	-3.84942	0.000142968	0.00270344	0.706373
SLIT1-AS1	-0.44128	-1.19009	-3.84918	0.000143107	0.00270468	0.707581
ST3GAL1	0.37363	4.70976	3.84895	0.000143233	0.00270479	0.687584	EV
LINC01167	-0.406134	-1.20006	-3.8489	0.00014326	0.00270479	0.702932
AQP1	0.668998	1.40189	3.84768	0.000143946	0.00271611	0.807082	EV
OR2AJ1	-0.45866	-1.02426	-3.84757	0.000144008	0.00271611	0.722887
SOWAHCP5	-0.437921	-1.18479	-3.84691	0.000144377	0.00272167	0.699013
ADAMTS13	-0.453691	-1.04406	-3.84625	0.000144748	0.00272552	0.71209
LINC02367	-0.629762	-0.328505	-3.846	0.00014489	0.00272552	0.783582
IFI6	0.792374	1.35964	3.84599	0.000144895	0.00272552	0.800821
LOC100533679	-0.412734	-1.20491	-3.84591	0.000144942	0.00272552	0.692951
LOC100420580	-0.413253	-1.09706	-3.84589	0.000144952	0.00272552	0.706709
ZNF582-DT	-0.614983	-0.519836	-3.84513	0.000145384	0.00273176	0.769965
SPATA31A1	-0.406918	-1.21292	-3.84504	0.000145433	0.00273176	0.686951
RCHY1	-0.417867	5.3052	-3.84486	0.000145538	0.00273233	0.599369
CLNS1A	-0.308089	5.18295	-3.84436	0.000145818	0.00273491	0.61185	EV
GPR88	-0.709296	0.566308	-3.84435	0.000145824	0.00273491	0.796953
USF1	0.544251	2.58384	3.84396	0.000146044	0.00273696	0.777592
MARCOL	-0.414354	-1.20074	-3.84379	0.000146145	0.00273696	0.685229
IGSF22	-0.486909	-0.894838	-3.84377	0.000146157	0.00273696	0.719768
EPN3	-0.456599	-1.12296	-3.84327	0.000146442	0.00274089	0.693788	EV
KLHL24	-0.287385	5.70355	-3.8431	0.000146536	0.00274126	0.561807
CIRBP-AS1	-0.410871	-1.14587	-3.84266	0.000146791	0.00274463	0.688332
PAK5	-0.493642	-1.10986	-3.84243	0.000146922	0.00274568	0.69624
LINC02366	-0.427069	-1.15666	-3.84163	0.000147376	0.00275259	0.683197
CKMT1B	-0.456787	-1.16549	-3.84152	0.000147441	0.00275259	0.682079	EV
RPS27A	-0.3888	6.34723	-3.84109	0.000147691	0.00275566	0.481606	EV
KASH5	-0.570369	-0.915362	-3.84097	0.000147756	0.00275566	0.709567
GPR82	-0.532089	-0.926827	-3.84006	0.000148282	0.00276298	0.70749
ZNF804B	-0.508796	-1.10452	-3.84003	0.000148299	0.00276298	0.686652
ACP1	-0.268249	6.24921	-3.83967	0.000148505	0.00276492	0.492947	EV
SCUBE1	-0.605554	-0.933231	-3.83959	0.000148554	0.00276492	0.704481
MYL9	0.490502	10.2389	3.83917	0.000148794	0.002768	-0.0313068
LOC93429	-0.533362	-1.05102	-3.83894	0.000148931	0.00276914	0.689961
TMSB10	0.30535	7.34448	3.83869	0.000149077	0.00277044	0.391673
MIA2	-0.373944	3.75283	-3.83829	0.000149307	0.00277222	0.690592
GOLGA8F	-0.412777	-1.2077	-3.83826	0.000149323	0.00277222	0.66465
VIM	0.434964	5.69983	3.83779	0.000149599	0.00277594	0.570107	EV
LINC02945	-0.454323	-1.17715	-3.83738	0.000149835	0.00277891	0.665475
MTND1P3	-0.438073	-1.17194	-3.83707	0.000150016	0.00278086	0.666279
LOC124902280	-0.442668	-1.15328	-3.83681	0.000150168	0.00278228	0.666321
PRSS51	-0.502052	-1.11326	-3.83647	0.000150368	0.00278456	0.671841
MTND2P40	-0.480535	-1.18208	-3.83632	0.000150456	0.00278456	0.662287
LINC02538	-0.452735	-1.15543	-3.83621	0.000150519	0.00278456	0.664692
ADH6	-0.689214	-0.0818141	-3.83599	0.000150648	0.00278459	0.76031	EV
LRP12	-0.422241	5.60553	-3.83595	0.000150672	0.00278459	0.539533
TERLR1	-0.477432	-1.13232	-3.83545	0.000150968	0.00278866	0.668089
HOTAIR	-0.46564	-1.17921	-3.83495	0.00015126	0.00279265	0.658456
EXOC6B	-0.317586	4.50395	-3.83464	0.000151444	0.00279464	0.630685
LOC100294713	-0.399855	-1.20089	-3.83392	0.000151864	0.00280098	0.648386
FOSL2-AS1	-0.488253	-1.05727	-3.83374	0.000151972	0.00280157	0.66792
TLL2	-0.502063	-1.02603	-3.83351	0.000152106	0.00280263	0.673876
COL2A1	-0.605323	-0.963191	-3.83335	0.000152203	0.00280302	0.678616	EV
ARMCX3	-0.343936	6.44574	-3.83275	0.00015256	0.00280818	0.445344
CNTNAP3B	-0.494898	-1.02901	-3.83187	0.000153084	0.0028164	0.666044
PARTICL	-0.520106	-0.880544	-3.83118	0.000153494	0.00282119	0.680745
BLOC1S1	0.555488	1.34264	3.83117	0.000153498	0.00282119	0.750164
LINC02843	-0.416758	-1.17679	-3.83071	0.000153773	0.00282483	0.64101
[truncated: 23,481 more rows]

## Sheet: UP-EV
Gene	logFC	AveExpr	t	P.Value	adj.P.Val	B	annotation
IFITM2	1.35201	5.48336	10.8988	9.85704e-24	7.2394e-20	42.6612	EV
IFITM3	1.52592	6.2298	10.5574	1.49121e-22	7.82287e-19	40.2118	EV
FLOT1	1.011	5.06824	10.2047	2.36465e-21	1.08543e-17	37.3472	EV
RAC2	0.758992	6.23365	8.55249	5.06183e-16	5.80876e-13	25.7499	EV
ATP6V1B2	0.659086	5.45855	7.85756	6.01208e-14	3.64678e-11	21.1035	EV
TRIOBP	1.02456	3.7798	7.854	6.15708e-14	3.64678e-11	20.8626	EV
CNN2	0.662383	6.35541	7.7734	1.05361e-13	5.41858e-11	20.6064	EV
GPI	0.731981	6.62527	7.64871	2.40169e-13	1.11639e-10	19.8163	EV
RHOG	0.620262	5.00229	7.62754	2.75992e-13	1.25123e-10	19.6102	EV
RNH1	0.755375	4.49591	7.24004	3.35844e-12	1.19737e-09	17.1879	EV
BSG	0.628451	6.73761	7.12282	7.02794e-12	2.24417e-09	16.5574	EV
S100A9	1.45784	7.65637	6.96545	1.86917e-11	5.36248e-09	15.5968	EV
HSPB1	0.758988	5.7264	6.93108	2.30967e-11	6.28265e-09	15.4125	EV
CALR	0.724932	4.45066	6.91709	2.51692e-11	6.63901e-09	15.2748	EV
PADI2	1.65098	2.53378	6.91618	2.53108e-11	6.63901e-09	15.0517	EV
COTL1	0.505283	8.82577	6.88686	3.02919e-11	7.83366e-09	15.0147	EV
SIRPA	1.15575	2.50846	6.7693	6.19218e-11	1.43917e-08	14.2306	EV
ARHGDIA	0.572232	4.60943	6.69045	9.95325e-11	2.24616e-08	13.987	EV
ACADVL	0.66111	4.49023	6.59837	1.72383e-10	3.58951e-08	13.4598	EV
AP2A1	0.629946	4.53767	6.58755	1.83807e-10	3.79201e-08	13.4015	EV
GNB2	0.640895	4.6561	6.56353	2.11901e-10	4.20618e-08	13.2726	EV
CFL1	0.523185	8.451	6.51929	2.75073e-10	5.31643e-08	12.9066	EV
WAS	0.646813	4.40849	6.48244	3.41531e-10	6.4983e-08	12.8093	EV
H3C3	1.25957	1.47642	6.42385	4.80882e-10	8.91866e-08	12.2964	EV
LGALS3BP	1.31076	2.47457	6.36638	6.71206e-10	1.20234e-07	12.0202	EV
S100A10	0.820892	4.54807	6.33952	7.8381e-10	1.39049e-07	12.0272	EV
PFKL	0.588862	4.68829	6.33436	8.07457e-10	1.42555e-07	12.007	EV
AKT1	0.660451	4.35911	6.30612	9.49873e-10	1.63762e-07	11.8408	EV
G6PD	0.603716	6.24876	6.30448	9.58867e-10	1.6454e-07	11.8424	EV
HBD	1.30345	3.38222	6.23901	1.39446e-09	2.26582e-07	11.4092	EV
ADRM1	0.815563	2.13532	6.19899	1.7506e-09	2.74762e-07	11.1228	EV
ACOT7	0.868716	4.6997	6.18549	1.88983e-09	2.93202e-07	11.1996	EV
RAB3D	0.822506	3.50043	6.13488	2.51466e-09	3.78456e-07	10.8809	EV
VAT1	0.894446	3.37879	6.12738	2.62303e-09	3.93155e-07	10.8323	EV
NHERF2	0.935166	4.63192	6.03231	4.46259e-09	6.32358e-07	10.3865	EV
LYZ	0.857196	5.0411	5.96491	6.48019e-09	8.71668e-07	10.0394	EV
AP2S1	0.583523	4.89966	5.94841	7.09605e-09	9.44134e-07	9.95341	EV
GPX4	0.580763	7.3042	5.94223	7.34146e-09	9.66284e-07	9.83358	EV
ALPL	1.43301	1.5359	5.93126	7.79733e-09	1.01898e-06	9.73983	EV
AGL	0.90997	4.23752	5.88578	9.99993e-09	1.2795e-06	9.61861	EV
GSTP1	0.678792	3.76256	5.85727	1.16797e-08	1.449e-06	9.46206	EV
HPSE	0.970453	5.71407	5.85153	1.20499e-08	1.48805e-06	9.44528	EV
LAT2	0.835745	2.39761	5.8362	1.30951e-08	1.60292e-06	9.28245	EV
AP1B1	0.583834	5.7815	5.82564	1.38659e-08	1.68048e-06	9.30549	EV
S100A8	1.31431	6.52881	5.79473	1.63857e-08	1.95639e-06	9.13123	EV
RAB27A	0.807362	4.04233	5.7515	2.06732e-08	2.3873e-06	8.93487	EV
P4HB	0.703118	5.31897	5.63947	3.75235e-08	3.99402e-06	8.37404	EV
DYSF	1.05002	4.16653	5.63344	3.87363e-08	4.09935e-06	8.34724	EV
TKT	0.761317	5.32511	5.62002	4.15757e-08	4.33772e-06	8.27715	EV
S100P	1.14803	0.700829	5.62001	4.15794e-08	4.33772e-06	8.23633	EV
COPE	0.771166	2.80234	5.53185	6.59658e-08	6.42545e-06	7.81243	EV
TIMP1	0.581095	8.23853	5.49987	7.7882e-08	7.40928e-06	7.47648	EV
PEPD	0.842615	2.42967	5.41251	1.22118e-07	1.11e-05	7.22929	EV
PCBP1	0.596914	4.11859	5.38528	1.40337e-07	1.24781e-05	7.14437	EV
CREB5	1.0051	2.94065	5.35186	1.66332e-07	1.44398e-05	6.96175	EV
LGALS1	0.804729	3.29187	5.30593	2.0981e-07	1.77118e-05	6.75882	EV
SLC4A1	0.975916	5.99046	5.28477	2.33377e-07	1.94332e-05	6.62428	EV
IGHA1	1.09924	2.18804	5.26947	2.51995e-07	2.07432e-05	6.55643	EV
H3C11	1.07211	1.67524	5.18112	3.9122e-07	3.01815e-05	6.14488	EV
CST3	0.559837	6.85003	5.12645	5.12117e-07	3.8146e-05	5.80796	EV
H1-5	0.940567	3.39804	5.1227	5.21616e-07	3.86857e-05	5.9175	EV
WASL	0.727181	2.0686	5.0966	5.92683e-07	4.36163e-05	5.77371	EV
H4C4	0.992811	2.40083	5.09167	6.07105e-07	4.41961e-05	5.7574	EV
SH3BGRL3	0.541258	9.67678	5.09039	6.10894e-07	4.43345e-05	5.30091	EV
H2AC12	0.95532	1.20639	5.03548	7.97633e-07	5.52654e-05	5.49512	EV
H2BC18	0.868253	3.20424	5.01916	8.63044e-07	5.90181e-05	5.45063	EV
AKR7A2	0.738444	4.10136	4.98252	1.02942e-06	6.84828e-05	5.28664	EV
TGM2	0.870212	2.88732	4.97108	1.0874e-06	7.11795e-05	5.23375	EV
IGHG1	0.89844	3.08589	4.96076	1.14245e-06	7.3991e-05	5.19081	EV
IFITM1	0.821629	1.88662	4.9515	1.19413e-06	7.65288e-05	5.13222	EV
H2AC14	1.00375	1.14945	4.91424	1.42576e-06	8.99599e-05	4.96908	EV
CDK9	0.556092	3.09593	4.89892	1.53309e-06	9.46993e-05	4.92143	EV
LDHA	0.62301	4.77494	4.87389	1.7255e-06	0.000104046	4.78663	EV
CLTB	0.6022	3.05299	4.85587	1.87827e-06	0.000112152	4.73445	EV
NDRG3	0.513766	4.74469	4.80066	2.43181e-06	0.000139315	4.466	EV
PLD3	0.733363	2.5936	4.77829	2.69836e-06	0.000151281	4.39806	EV
CTSB	0.561607	4.82548	4.7017	3.84113e-06	0.000203248	4.03519	EV
ANXA5	0.564076	4.7191	4.67062	4.42727e-06	0.000226117	3.9086	EV
GFUS	0.813531	2.08977	4.65073	4.84642e-06	0.000241152	3.8598	EV
NIBAN2	0.757	2.81188	4.65012	4.85995e-06	0.000241372	3.86192	EV
BLVRB	0.917743	2.136	4.63741	5.14831e-06	0.000250429	3.80509	EV
NUCB1	0.546265	6.67335	4.58738	6.45192e-06	0.000298773	3.42465	EV
MYADM	0.815753	2.63038	4.57836	6.71856e-06	0.000308399	3.56594	EV
HSPA1A	0.747534	2.751	4.56655	7.08348e-06	0.000321135	3.51788	EV
MNDA	0.656867	5.73213	4.55886	7.33126e-06	0.000329521	3.38153	EV
QSOX1	0.756676	3.69536	4.55709	7.38975e-06	0.000331339	3.46958	EV
GRN	0.66994	3.76098	4.54025	7.96616e-06	0.00034986	3.39763	EV
CYB5R3	0.511607	7.23428	4.52224	8.63055e-06	0.000373314	3.09215	EV
TXN	0.529079	3.7437	4.49271	9.83661e-06	0.000414455	3.20331	EV
S100A11	0.70467	4.58618	4.48236	1.02964e-05	0.000430017	3.13158	EV
TUBB6	1.02341	2.7251	4.44172	1.2309e-05	0.000488663	3.01488	EV
MVP	0.643591	3.84206	4.43931	1.24396e-05	0.000493233	2.98447	EV
UBAC1	0.595913	2.81522	4.42999	1.29569e-05	0.000509427	2.96678	EV
BASP1	0.753306	4.0045	4.423	1.33585e-05	0.000520202	2.91549	EV
MBD3	0.709994	2.1044	4.41292	1.3958e-05	0.000541253	2.90107	EV
ACSL1	0.736448	3.91159	4.37799	1.62434e-05	0.000607108	2.7382	EV
ATP1B1	0.830362	3.11491	4.37788	1.62515e-05	0.000607108	2.75777	EV
TSPO	0.726552	3.0651	4.35115	1.82384e-05	0.000667658	2.65236	EV
COMT	0.747708	2.53235	4.35095	1.82541e-05	0.000667658	2.65749	EV
CORO1A	0.531862	5.90284	4.30743	2.19998e-05	0.000765759	2.33637	EV
TYMP	0.627467	3.36578	4.30679	2.20599e-05	0.000767123	2.4723	EV
NID1	0.726606	5.03939	4.28275	2.44393e-05	0.000835623	2.30941	EV
TNFRSF1A	0.760582	1.56977	4.27667	2.50783e-05	0.000848156	2.3718	EV
ATP6AP1	0.565438	4.44802	4.26381	2.64843e-05	0.000881737	2.26298	EV
TTYH3	0.637075	6.72788	4.25151	2.7899e-05	0.000911737	2.04586	EV
DEFA3	1.26247	1.72091	4.2355	2.9849e-05	0.000952315	2.21506	EV
MARCKS	0.564034	4.67435	4.22501	3.11967e-05	0.00098251	2.09858	EV
MSRA	0.556343	3.53438	4.18003	3.7661e-05	0.00112783	1.97781	EV
SELENBP1	0.882654	2.54194	4.17287	3.88017e-05	0.00115095	1.9752	EV
RAB5C	0.543602	2.98844	4.17196	3.89488e-05	0.00115345	1.9619	EV
FCN1	0.667905	3.31409	4.16216	4.05692e-05	0.00118708	1.91783	EV
TKFC	0.629769	2.19771	4.14709	4.31849e-05	0.00124184	1.88097	EV
DDX39A	0.767191	1.63471	4.14641	4.33074e-05	0.00124296	1.88061	EV
H2BC14	0.900598	1.48879	4.13005	4.63391e-05	0.00129997	1.82012	EV
PGLYRP1	0.819005	0.217163	4.0921	5.41668e-05	0.00145191	1.66394	EV
CYSTM1	0.884381	1.05526	4.08658	5.54052e-05	0.00148078	1.65896	EV
DDOST	0.580512	2.45833	4.08508	5.57463e-05	0.00148791	1.64773	EV
SLC25A1	0.601747	2.67278	4.07125	5.89878e-05	0.00154174	1.59313	EV
H2BC10	0.865838	1.32585	4.06423	6.07008e-05	0.00157658	1.57819	EV
DLC1	0.623761	2.96179	4.0478	6.48972e-05	0.00164696	1.50073	EV
CMPK2	0.720294	2.64743	4.03328	6.88344e-05	0.00169761	1.45506	EV
ITGB2	0.600801	4.31295	4.03133	6.93813e-05	0.00170651	1.38392	EV
CRYM	0.966658	1.95949	4.02612	7.08572e-05	0.00172759	1.43733	EV
COX5B	0.616483	2.40789	4.02445	7.13389e-05	0.00173458	1.42624	EV
PAM	0.647203	3.14884	4.00083	7.84686e-05	0.00183187	1.32292	EV
SUCNR1	0.610667	5.31642	3.99371	8.07478e-05	0.00186274	1.1793	EV
MPO	0.928171	0.704	3.9752	8.69695e-05	0.00195214	1.24635	EV
SECTM1	0.802116	1.91699	3.96978	8.88775e-05	0.00198044	1.23462	EV
AIF1L	0.599287	3.15351	3.91251	0.0001116	0.00229204	1.00349	EV
LTF	1.00129	1.40284	3.90806	0.00011358	0.0023148	1.01691	EV
H3C12	0.674861	1.78061	3.90741	0.000113872	0.00231624	1.01355	EV
CAV1	0.61335	3.13982	3.88128	0.000126212	0.00248201	0.893478	EV
HBB	0.678569	11.2325	3.87256	0.000130603	0.00254025	-0.0961012	EV
CD14	0.732453	0.747343	3.87178	0.000131002	0.00254532	0.885534	EV
ALAD	0.600668	3.03561	3.85527	0.000139746	0.0026617	0.804582	EV
AQP1	0.668998	1.40189	3.84768	0.000143946	0.00271611	0.807082	EV
PLIN2	0.552363	2.49449	3.80735	0.000168343	0.002998	0.65305	EV
STK11	0.539475	3.16118	3.7959	0.000175952	0.00308122	0.591543	EV
GCA	0.684344	3.79147	3.74235	0.000216065	0.00349379	0.378487	EV
TUBA1A	0.520354	3.78546	3.72801	0.000228183	0.00362271	0.324741	EV
SERPING1	0.758339	2.60308	3.70552	0.000248492	0.00381805	0.303903	EV
ACACA	0.589126	3.0404	3.69927	0.000254436	0.0038705	0.26458	EV
S100A6	0.523848	4.82432	3.68927	0.000264222	0.00395995	0.123996	EV
IL1RN	0.763924	1.32147	3.683	0.000270533	0.00401557	0.246283	EV
CTSG	0.677744	-0.0685087	3.67671	0.000277009	0.00406647	0.175216	EV
CLIC5	0.727518	1.87092	3.66337	0.000291225	0.00420359	0.176023	EV
AFDN	0.629516	2.55809	3.6426	0.00031475	0.00438257	0.0923091	EV
SLC16A1	0.65406	1.87437	3.63915	0.000318819	0.00439643	0.0956877	EV
LRRK2	0.518469	4.47273	3.63754	0.000320742	0.00440562	-0.0281953	EV
ALDH16A1	0.566621	2.10784	3.63003	0.000329834	0.00448444	0.0611675	EV
FASN	0.662577	2.15447	3.62714	0.000333402	0.00451394	0.0513251	EV
EHD4	0.682205	1.7902	3.55854	0.000429408	0.00521452	-0.167615	EV
H2BC13	0.638722	1.74288	3.55374	0.00043701	0.00526311	-0.182804	EV
ANPEP	0.800079	1.65099	3.5169	0.000499742	0.00571699	-0.299362	EV
GNG5	0.527932	0.952559	3.51666	0.00050018	0.00571844	-0.297515	EV
CAT	0.51769	4.00061	3.47349	0.000584486	0.00624121	-0.537332	EV
PRDX2	0.663705	1.75868	3.45841	0.000616942	0.00645268	-0.487776	EV
H4C6	0.732097	1.89159	3.42656	0.000691091	0.00688503	-0.589069	EV
DPYSL3	0.637938	2.35515	3.42074	0.00070552	0.00697627	-0.618381	EV
IDH1	0.51129	2.33448	3.41714	0.000714567	0.00701986	-0.630663	EV
NAGK	0.542885	2.91258	3.40495	0.000746073	0.00721361	-0.693732	EV
H3C2	0.579218	3.2248	3.39489	0.000773035	0.00732389	-0.739736	EV
GLIPR2	0.5239	3.70085	3.37496	0.000829142	0.00760982	-0.83282	EV
HSPA12B	0.65565	1.56121	3.36865	0.000847665	0.00770494	-0.763923	EV
LIN7A	0.725271	0.731785	3.34307	0.000926883	0.00809146	-0.852959	EV
CYC1	0.618971	1.50573	3.33834	0.000942245	0.00815418	-0.856218	EV
TREM1	0.628012	1.91291	3.32589	0.00098385	0.00835147	-0.900642	EV
TNFSF10	0.675916	2.23245	3.32307	0.000993543	0.00838016	-0.916399	EV
STX3	0.720946	2.01196	3.3204	0.00100275	0.00843017	-0.919135	EV
MGAM	0.728985	0.804588	3.31632	0.00101702	0.00850615	-0.938924	EV
SERPINA1	0.602987	3.40474	3.29916	0.00107908	0.00879599	-1.04783	EV
APEH	0.512546	2.35097	3.29894	0.00107989	0.00879671	-0.996053	EV
ALDH2	0.606874	2.03173	3.2944	0.00109687	0.00886236	-0.999346	EV
LRG1	0.535168	-0.120017	3.25677	0.00124776	0.00947287	-1.17337	EV
H2AX	0.632606	0.880396	3.25157	0.00127005	0.00956887	-1.12261	EV
AZU1	0.594348	-0.0450387	3.23759	0.00133183	0.00979327	-1.22704	EV
PGLS	0.575679	1.83089	3.22967	0.00136808	0.00993313	-1.1882	EV
CPOX	0.597001	1.25266	3.18198	0.00160627	0.010732	-1.3196	EV
BPI	0.756468	0.836646	3.18193	0.00160653	0.010732	-1.33055	EV
H3C8	0.60445	0.187503	3.17735	0.00163134	0.0107978	-1.38819	EV
CD24	0.707817	2.94847	3.16887	0.00167816	0.0109838	-1.40883	EV
LGALS3	0.503748	3.03855	3.1537	0.00176506	0.0112587	-1.46245	EV
HP	0.502833	-0.57667	3.10577	0.00206771	0.0122251	-1.66533	EV
ELANE	0.540871	-0.196285	3.1039	0.00208044	0.0122669	-1.62976	EV
ACAA1	0.571815	1.52108	3.09312	0.00215515	0.0124856	-1.57908	EV
MMP25	0.561682	0.326587	3.08981	0.00217865	0.0125635	-1.62348	EV
PSMB6	0.533733	1.61201	3.02624	0.00267712	0.0135861	-1.76996	EV
H2AC16	0.563604	1.50503	2.99159	0.00299095	0.0143962	-1.86297	EV
HBA1	0.529973	0.375205	2.99043	0.003002	0.0144266	-1.89681	EV
MYO1D	0.566122	1.38496	2.98761	0.00302909	0.014468	-1.87123	EV
IL1RAP	0.547822	0.639421	2.98554	0.00304913	0.0144739	-1.89072	EV
TCIRG1	0.56881	1.34704	2.98522	0.00305221	0.014481	-1.87728	EV
ATG7	0.505471	2.07257	2.9683	0.00322049	0.0149482	-1.94053	EV
CEACAM8	0.634452	0.277898	2.93597	0.00356594	0.0152811	-2.06552	EV
PRTN3	0.523456	-0.22361	2.929	0.00364478	0.0154174	-2.1286	EV
FSCN1	0.506159	1.50056	2.91028	0.00386421	0.0158072	-2.08404	EV
COL6A3	0.562172	4.83892	2.89394	0.00406566	0.0161282	-2.33698	EV
DUT	0.515632	1.3518	2.87695	0.00428519	0.0164724	-2.1696	EV
JUP	0.515369	2.15813	2.86356	0.00446568	0.0166183	-2.22596	EV
COLGALT1	0.521393	1.11023	2.82368	0.00504514	0.0166183	-2.30833	EV
H3C7	0.510393	2.24024	2.78303	0.00570537	0.0166183	-2.44069	EV
PARP10	0.546531	1.7248	2.77948	0.00576668	0.0166183	-2.43277	EV
NES	0.534409	2.58768	2.72075	0.00686965	0.0166183	-2.618	EV
ME1	0.516467	3.24892	2.67274	0.0079092	0.0166183	-2.78297	EV
MME	0.587596	1.74595	2.61061	0.00946345	0.018806	-2.85448	EV
CXCL8	0.604464	0.556205	2.44968	0.0148341	0.0253084	-3.24731	EV
GSTM5	0.68151	1.1824	2.23611	0.0260336	0.0391806	-3.68758	EV

## Sheet: DOWN-EV
Gene	logFC	AveExpr	t	P.Value	adj.P.Val	B	annotation
TRIM40	-1.34396	3.65351	-9.85381	3.52879e-20	1.29584e-16	34.6548	EV
SLC38A2	-0.752755	6.43264	-8.66686	2.25195e-16	3.06282e-13	26.5763	EV
NOMO1	-1.28264	5.00351	-8.48462	8.16045e-16	8.81376e-13	25.259	EV
TAOK1	-0.514536	7.79376	-8.43249	1.17575e-15	1.2336e-12	24.9621	EV
ACSL4	-0.568188	6.7897	-8.29078	3.15122e-15	2.89298e-12	24.0187	EV
ANGPT1	-0.772821	6.38001	-8.20622	5.64725e-15	4.93758e-12	23.4494	EV
RAB27B	-0.71099	9.99452	-7.9784	2.6683e-14	1.81454e-11	21.6937	EV
LYPLAL1	-0.69472	7.10345	-7.87292	5.42466e-14	3.41464e-11	21.2488	EV
CA2	-0.727248	9.68437	-7.7988	8.89867e-14	4.7359e-11	20.5501	EV
ADAM10	-0.608082	7.12965	-7.55503	4.4346e-13	1.82974e-10	19.2075	EV
YWHAZ	-0.522569	11.7809	-7.48341	7.06299e-13	2.78889e-10	18.1618	EV
HGD	-0.893331	6.0376	-7.41912	1.06983e-12	4.09233e-10	18.3743	EV
CD47	-0.661798	7.06683	-7.37416	1.42831e-12	5.35208e-10	18.0738	EV
ROCK2	-0.528118	7.14765	-7.19346	4.50804e-12	1.56174e-09	16.9583	EV
ARL6IP5	-0.597614	9.09532	-7.06033	1.03824e-11	3.1251e-09	15.9748	EV
ABI1	-0.53579	7.51322	-6.95786	1.95869e-11	5.57573e-09	15.5117	EV
IGF2BP3	-0.565526	7.69447	-6.85224	3.74249e-11	9.36415e-09	14.8686	EV
SDC4	-0.983261	4.12268	-6.81092	4.81219e-11	1.15499e-08	14.6834	EV
MOB1B	-0.568907	9.78231	-6.75182	6.88163e-11	1.58935e-08	14.0344	EV
VDAC3	-0.516467	7.82528	-6.5009	3.06479e-10	5.86173e-08	12.8189	EV
TC2N	-0.520751	7.91427	-6.03887	4.30272e-09	6.14803e-07	10.2551	EV
ST3GAL6	-0.707533	3.85334	-5.97472	6.13888e-09	8.31852e-07	10.0845	EV
ARMC3	-0.731384	6.02159	-5.7901	1.67993e-08	1.99001e-06	9.08856	EV
HPGD	-0.632436	5.23114	-5.7863	1.71471e-08	2.02468e-06	9.10403	EV
TNFSF18	-0.91287	0.231101	-5.4561	9.76384e-08	9.05423e-06	7.41029	EV
GSTA1	-1.14245	0.7231	-5.33903	1.77503e-07	1.53011e-05	6.86133	EV
GLRX3	-0.510803	4.8488	-5.31631	1.99105e-07	1.69248e-05	6.79524	EV
PZP	-0.77354	-0.84741	-5.03429	8.02229e-07	5.54792e-05	5.52089	EV
ERMN	-0.66415	-1.01008	-5.02637	8.33556e-07	5.72146e-05	5.48231	EV
ADAMTS12	-0.782983	-0.953832	-5.00367	9.29934e-07	6.3122e-05	5.38135	EV
ALK	-0.70049	-1.02502	-4.89138	1.58878e-06	9.70767e-05	4.88158	EV
SLC12A2	-0.5332	3.76806	-4.87526	1.71441e-06	0.000103547	4.80815	EV
PDZK1IP1	-0.683139	6.67339	-4.83172	2.10352e-06	0.000123199	4.43667	EV
DAD1	-0.533271	6.95884	-4.78532	2.61168e-06	0.000147548	4.20508	EV
DCT	-0.844011	0.446913	-4.7353	3.29165e-06	0.000180143	4.20492	EV
STXBP4	-0.668171	2.19278	-4.72218	3.49656e-06	0.00018772	4.16278	EV
SLC6A14	-0.577272	-1.13283	-4.69512	3.95869e-06	0.000208268	4.02644	EV
MALAT1	-0.737188	2.32871	-4.68686	4.11094e-06	0.000215261	4.01521	EV
CD163L1	-0.903231	0.728638	-4.68189	4.20541e-06	0.000218741	3.98242	EV
ITGA2	-0.752776	4.41218	-4.64886	4.88784e-06	0.000241405	3.80458	EV
TMEM30B	-0.598337	-1.02087	-4.59271	6.29925e-06	0.000293555	3.60337	EV
AP1M2	-0.646783	3.67399	-4.59147	6.3343e-06	0.000294441	3.59607	EV
PTK7	-0.806273	2.98835	-4.59052	6.36146e-06	0.000294956	3.60857	EV
SPTBN4	-0.646321	-0.972479	-4.55776	7.36753e-06	0.000330746	3.461	EV
BLOC1S5	-0.546422	3.42761	-4.48848	1.0022e-05	0.000420604	3.1813	EV
IL7	-0.766226	1.41065	-4.47641	1.05696e-05	0.000438079	3.15196	EV
CDK2	-0.558064	3.15869	-4.47205	1.07748e-05	0.000445575	3.1224	EV
GBP6	-0.561023	-0.978703	-4.45158	1.17884e-05	0.000475185	3.02463	EV
VANGL1	-0.570863	3.14672	-4.44628	1.20659e-05	0.000481613	3.01791	EV
SLC5A10	-0.558554	-1.08381	-4.41056	1.41022e-05	0.000545691	2.85157	EV
MEG3	-0.820752	-0.472266	-4.40257	1.46013e-05	0.000561454	2.85758	EV
LRRC15	-0.670072	-1.05055	-4.36129	1.74588e-05	0.000641763	2.66006	EV
CEACAM5	-0.522677	-1.12327	-4.33821	1.92819e-05	0.000693216	2.56	EV
C4BPB	-0.552631	-1.1144	-4.32894	2.00646e-05	0.000712586	2.52345	EV
CAMK4	-0.844369	1.63101	-4.26805	2.60124e-05	0.000871209	2.33815	EV
CD248	-0.532323	-1.07552	-4.23521	2.98856e-05	0.000952655	2.15937	EV
PKD1L3	-0.780629	1.19036	-4.2327	3.02029e-05	0.000960268	2.20453	EV
PMEL	-0.657094	-0.812272	-4.2266	3.09884e-05	0.000978465	2.14996	EV
TSBP1	-0.558897	-1.11345	-4.22441	3.12748e-05	0.000983667	2.11475	EV
CSMD2	-0.800611	-0.625433	-4.17937	3.77646e-05	0.00112931	1.98216	EV
NPHS1	-0.576781	-1.03186	-4.17229	3.8895e-05	0.00115279	1.92106	EV
LBP	-0.578401	-1.07759	-4.16234	4.05384e-05	0.00118708	1.87823	EV
PDZK1	-0.520702	-0.989956	-4.16004	4.09263e-05	0.00119467	1.87976	EV
MASP1	-0.739784	-0.430284	-4.14329	4.38708e-05	0.00125177	1.85995	EV
KRT15	-0.568782	-1.06774	-4.12867	4.66028e-05	0.00130438	1.75113	EV
ABO	-1.13959	3.26497	-4.11377	4.95541e-05	0.00137234	1.70895	EV
MYOC	-0.504464	-1.1627	-4.10653	5.10519e-05	0.00139592	1.65728	EV
PWWP3B	-0.573994	-1.09165	-4.07364	5.84159e-05	0.00153006	1.54301	EV
SEMA5A	-0.775873	-0.316001	-4.05295	6.35525e-05	0.00162859	1.52825	EV
ABCC9	-0.705401	-0.825482	-4.04853	6.47059e-05	0.00164552	1.47404	EV
CASP14	-0.541585	-1.10081	-4.04563	6.5473e-05	0.00165928	1.43763	EV
ANKRD24	-0.544898	-1.02522	-4.04011	6.69565e-05	0.00167244	1.42358	EV
SLC5A1	-0.503241	-1.10661	-4.03464	6.84574e-05	0.00169514	1.39476	EV
CEMIP	-0.762655	1.7948	-4.02969	6.98421e-05	0.00171555	1.4468	EV
THBS2	-0.54148	-1.0577	-4.01921	7.28667e-05	0.0017489	1.34203	EV
ACTN2	-0.677117	-0.820396	-4.01132	7.5224e-05	0.00178563	1.34112	EV
CSPG5	-0.502301	-1.09519	-4.00278	7.78563e-05	0.00182453	1.27711	EV
GNAI1	-0.632911	2.33594	-3.98906	8.22718e-05	0.00188415	1.28868	EV
ADCY1	-0.679036	-0.755847	-3.96883	8.92153e-05	0.00198435	1.19086	EV
HCN3	-0.520033	-0.978297	-3.95838	9.30181e-05	0.00204173	1.12664	EV
ARMC9	-0.741133	-0.572636	-3.94286	9.89514e-05	0.00212995	1.11336	EV
HSPA12A	-0.731644	-0.614261	-3.93218	0.000103236	0.00218001	1.06716	EV
XDH	-0.52405	-1.06437	-3.9211	0.000107872	0.00224563	0.98143	EV
SCIN	-0.725886	-0.543846	-3.91329	0.000111256	0.00228755	1.01073	EV
MASP2	-0.564473	-0.830045	-3.86698	0.000133489	0.00257999	0.80977	EV
LAMC2	-0.532275	-1.02126	-3.8541	0.000140386	0.0026656	0.747828	EV
ADH6	-0.689214	-0.0818141	-3.83599	0.000150648	0.00278459	0.76031	EV
COL2A1	-0.605323	-0.963191	-3.83335	0.000152203	0.00280302	0.678616	EV
GPM6A	-0.588026	-0.831045	-3.77721	0.000189076	0.00322559	0.496036	EV
NPNT	-0.61407	-0.886349	-3.75403	0.000206641	0.00340128	0.407765	EV
SLC26A4	-0.562393	-0.519281	-3.74346	0.000215149	0.00349279	0.414218	EV
CDH3	-0.548651	-0.957883	-3.73468	0.00022247	0.00356126	0.334733	EV
PROM2	-0.518721	-1.04529	-3.72296	0.000232599	0.0036608	0.281761	EV
LRP1B	-0.613402	-0.791368	-3.71574	0.000239066	0.00373255	0.286772	EV
NEK10	-0.580864	-0.819372	-3.68175	0.000271806	0.00402498	0.166577	EV
L1CAM	-0.553628	-0.965121	-3.67507	0.000278718	0.0040826	0.128417	EV
CACNA2D1	-0.568814	-0.89173	-3.66393	0.000290618	0.0041983	0.0990737	EV
GRIN1	-0.527273	-0.991034	-3.65603	0.000299339	0.00425195	0.0582703	EV
XPNPEP2	-0.572569	-0.697778	-3.65585	0.000299542	0.00425195	0.0948697	EV
DCHS2	-0.55544	-0.940331	-3.64345	0.000313746	0.00437577	0.0270462	EV
GPA33	-0.573775	-0.457754	-3.62586	0.000334982	0.00452828	0.0191257	EV
CD22	-0.510137	3.27839	-3.60959	0.000355822	0.00470009	-0.0721243	EV
FLNB	-0.594139	2.88164	-3.60825	0.000357593	0.00471313	-0.058062	EV
RMDN2	-0.512366	3.3667	-3.57325	0.000406863	0.00507157	-0.198251	EV
ABCC11	-0.537096	-1.00777	-3.57279	0.000407552	0.00507456	-0.224257	EV
COL4A2	-0.680784	1.51956	-3.57249	0.000407998	0.00507537	-0.124664	EV
PLEKHG4B	-0.529302	-0.967589	-3.55869	0.000429166	0.00521343	-0.263612	EV
EPHA2	-0.563892	-0.75365	-3.55527	0.000434576	0.00525116	-0.25139	EV
CNKSR2	-0.699152	-0.38017	-3.52672	0.000482256	0.00556899	-0.298233	EV
MYO15A	-0.593608	-0.806224	-3.50463	0.000522443	0.0058724	-0.4218	EV
LAMC1	-0.607808	3.89799	-3.49925	0.000532711	0.00594597	-0.480227	EV
PLG	-0.504699	-1.03698	-3.49872	0.000533729	0.00595122	-0.468864	EV
CUBN	-0.686645	-0.410306	-3.45344	0.000627985	0.00651069	-0.536915	EV
MUC5AC	-0.698335	-0.604456	-3.44067	0.000657279	0.00669903	-0.601814	EV
GPNMB	-0.54054	-0.649511	-3.43075	0.000680895	0.00682419	-0.639845	EV
PSMA1	-0.527621	1.70731	-3.42674	0.000690645	0.00688294	-0.593324	EV
C1S	-0.545135	-0.748245	-3.40391	0.000748822	0.00722352	-0.739558	EV
TSPAN6	-0.540954	-0.614261	-3.40229	0.000753095	0.00724213	-0.720308	EV
SLC22A8	-0.534893	-0.954499	-3.39862	0.000762913	0.00728547	-0.781303	EV
CCT6B	-0.610687	-0.0640756	-3.39757	0.000765763	0.00730019	-0.686232	EV
MUC4	-0.690677	-0.571036	-3.37739	0.000822089	0.00756421	-0.79979	EV
CDH13	-0.531036	-0.731291	-3.35778	0.000880533	0.00786738	-0.879618	EV
PAPPA	-0.567284	-0.420643	-3.34829	0.000910162	0.00801112	-0.87637	EV
SOX2-OT	-0.693878	-0.655134	-3.34792	0.000911357	0.00801112	-0.899155	EV
LOXL2	-0.509771	-0.901267	-3.32979	0.000970642	0.00830667	-0.992158	EV
SLC12A1	-0.515312	-0.934027	-3.31626	0.00101723	0.00850615	-1.03783	EV
OPRM1	-0.561516	-0.905056	-3.29974	0.00107691	0.00878414	-1.08469	EV
COL16A1	-0.544793	-0.873481	-3.28852	0.00111929	0.00895637	-1.1164	EV
ADGRG4	-0.502815	-0.918206	-3.28767	0.00112257	0.00896737	-1.12028	EV
GABRB2	-0.576576	-0.68481	-3.2568	0.0012476	0.00947287	-1.18171	EV
LDHB	-0.508868	0.50627	-3.24508	0.0012984	0.00965698	-1.13171	EV
RELN	-0.666409	-0.36471	-3.23091	0.00136233	0.00990974	-1.22253	EV
ADGRV1	-0.658839	-0.493306	-3.1812	0.00161046	0.0107487	-1.37426	EV
CR2	-0.635768	0.213142	-3.1476	0.00180116	0.0113705	-1.4242	EV
P3H1	-0.584203	0.576251	-3.13656	0.00186821	0.0115856	-1.44788	EV
PRKCZ	-0.518763	-0.360017	-3.13454	0.00188078	0.0116155	-1.50941	EV
FCRLA	-0.504978	-0.17497	-3.08191	0.00223556	0.0127357	-1.63569	EV
ACP3	-0.55805	-0.280314	-3.05127	0.00246949	0.0132658	-1.73863	EV
TMEM192	-0.533275	0.850817	-3.02652	0.00267468	0.0135813	-1.76112	EV
AXL	-0.527542	-0.545909	-3.0033	0.00288127	0.0141282	-1.90398	EV
ZNF486	-0.542885	0.805616	-3.00154	0.00289751	0.0141681	-1.8297	EV
PROM1	-0.515312	-0.734044	-2.95444	0.00336471	0.0150075	-2.06647	EV
TECTA	-0.554499	-0.0359854	-2.94375	0.00347983	0.0151679	-2.01055	EV
NEB	-0.63016	0.149248	-2.90497	0.00392867	0.0159237	-2.10651	EV
GGH	-0.510461	-0.458293	-2.87054	0.00437073	0.0165594	-2.25531	EV
ABI3BP	-0.50347	-0.565208	-2.85346	0.00460636	0.0166183	-2.31871	EV
KRT10	-0.507535	0.0256481	-2.78623	0.00565068	0.0166183	-2.42356	EV
EIF3C	-0.522246	0.998502	-2.67204	0.00792518	0.0166183	-2.69307	EV
PWRN1	-0.503109	-0.685325	-2.52197	0.0121549	0.0219521	-3.18319	EV
MYO3B	-0.563054	2.37061	-2.37585	0.0180971	0.0291986	-3.45753	EV
