# Supplementary material for: Ovarian Cancer Diagnosis and Chemoresistance Prediction Model Based on cfRNA Molecular Signature
Source: Adv Sci (Weinh). 2026 Jul 17:e76274. Online ahead of print. doi: 10.1002/advs.76274 (PMC13379254; doi:10.1002/advs.76274)
Supplement: Supplementary file 2 — Supporting File 2: advs76274‐sup‐0002‐TableS1‐S17.zip. [file ADVS-9999-e76274-s002.zip › Table_S8-EV_cluster.xlsx]

## Sheet: Sheet1
Group	Gene count	Primary description	Secondary description	Tertiary description	Protein names
Up	26	-	-	-	ARHGDIA, ANXA5, AKT1, TNFSF10, ANPEP, CORO1A, WASL, COTL1, RHOG, RAC2, WAS, CFL1, JUP, MME, SIRPA, CD24, HSPB1, NES, AFDN, GNG5, GNB2, DLC1, ATG7, STK11, CREB5, SUCNR1
Up	18	Structural constituent of chromatin	Nucleosome	-	H3C12, H4C6, MBD3, H1-5, H2BC13, H2AC16, H2AC12, H2BC10, H3C8, H3C7, H4C4, H2AC14, H3C11, H3C2, H3C3, H2BC18, H2BC14, H2AX
Up	17	Antimicrobial humoral response	Azurophil granule lumen	-	PGLYRP1, DEFA3, PRTN3, ELANE, CEACAM8, AZU1, MPO, BPI, CTSG, LTF, S100A9, FCN1, ITGB2, PADI2, LYZ, CD14, MNDA
Up	11	Fatty acid metabolism	-	-	ME1, ACAA1, ACACA, IDH1, FASN, PLIN2, ALDH2, ACSL1, ACADVL, ALDH16A1, VAT1
Up	6	Interleukin-10 signaling	-	-	TNFRSF1A, TREM1, CXCL8, TSPO, IL1RN, IL1RAP
Up	6	Clathrin vesicle coat	WNT5A-dependent internalization of FZD2, FZD5 and ROR2	-	CLTB, PCBP1, AP2A1, RAB5C, AP1B1, AP2S1
Up	4	Vibrio cholerae infection	Vacuolar acidification	Insulin receptor recycling	TCIRG1, ATP6V1B2, ATP6AP1, ATP1B1
Up	4	Tertiary granule lumen	-	-	CST3, SERPINA1, HP, LRG1
Up	4	Pentose phosphate pathway	-	-	TKT, PEPD, GPI, PFKL
Up	3	Mixed, incl. Lysosome-associated membrane glycoprotein, conserved site, and Hypopyon	-	-	LGALS1, LGALS3, LGALS3BP
Down	8	Collagen formation	Complex of collagen trimers	-	P3H1, COL16A1, COL4A2, COL2A1, LAMC1, CD248, SEMA5A, LOXL2
Down	5	Nicotine addiction	-	-	GABRB2, OPRM1, GRIN1, GPM6A, GNAI1
Down	4	Mixed, incl. Mantle cell lymphoma, and IgM binding	-	-	CD22, IL7, FCRLA, CR2
Down	4	Defective GALNT3 causes HFTC	Von Willebrand factor (vWF) type D domain	-	CEACAM5, XPNPEP2, MUC4, MUC5AC
Down	4	Complement activation	Sushi	Domain abundant in complement control proteins	C4BPB, MASP2, MASP1, C1S
Down	4	-	-	-	SLC12A2, ADGRV1, SLC26A4, CA2
Down	4	Striated Muscle Contraction	-	-	ACTN2, FLNB, SCIN, NEB
Down	3	Adherens junctions interactions	Catenin complex	-	CDH3, KRT15, CDH13
Down	3	MET activates PTK2 signaling	-	-	LAMC2, ITGA2, RELN
Down	3	Mixed, incl. Ezrin/radixin/moesin, and Intracellular pH elevation	-	-	SLC5A1, PDZK1IP1, PDZK1
