# Supplementary material for: Ovarian Cancer Diagnosis and Chemoresistance Prediction Model Based on cfRNA Molecular Signature
Source: Adv Sci (Weinh). 2026 Jul 17:e76274. Online ahead of print. doi: 10.1002/advs.76274 (PMC13379254; doi:10.1002/advs.76274)
Supplement: Supplementary file 2 — Supporting File 2: advs76274‐sup‐0002‐TableS1‐S17.zip. [file ADVS-9999-e76274-s002.zip › Table_S9_EV_GO.xlsx]

## Sheet: Sheet1
pathway	pval	padj	log2err	ES	NES	size	leadingEdge_str
GOCC | Secretory Vesicle	9.77817e-09	6.41448e-06	0.74774	0.403688	1.81347	84	PADI2,S100A9,S100A8,LGALS3BP,DEFA3,SIRPA,S100P,DYSF,LTF,HPSE,MPO,AGL,VAT1,CYSTM1,LYZ,RAB3D,PGLYRP1,RAB27A,ANPEP,SERPING1,QSOX1,BPI,HSPA1A,CD14,GPI,MGAM,CALR,STX3,S100A11,GCA,GSTP1,HBB,CTSG,GRN,FCN1,CNN2,ATP6V1B2,MNDA,PAM,MVP,DPYSL3,CEACAM8,BSG,RHOG,CAV1,SERPINA1,CLTB,ITGB2,ALAD,AZU1,PFKL,MME,TIMP1,DDOST,ACAA1,TCIRG1,ATP6AP1,MMP25,CTSB,CST3,RAB5C,ELANE,LRG1,PRTN3,LRRK2,CAT,JUP,APEH,CYB5R3,IDH1,ATG…
GOCC | Secretory Granule	1.01113e-07	3.31652e-05	0.704976	0.396206	1.82362	77	PADI2,S100A9,S100A8,LGALS3BP,DEFA3,SIRPA,S100P,LTF,HPSE,MPO,AGL,VAT1,CYSTM1,LYZ,RAB3D,PGLYRP1,RAB27A,ANPEP,SERPING1,QSOX1,BPI,HSPA1A,CD14,GPI,MGAM,CALR,STX3,S100A11,GCA,GSTP1,HBB,CTSG,GRN,FCN1,CNN2,MNDA,PAM,MVP,CEACAM8,BSG,RHOG,CAV1,SERPINA1,ITGB2,ALAD,AZU1,PFKL,MME,TIMP1,DDOST,ACAA1,TCIRG1,MMP25,CTSB,CST3,RAB5C,ELANE,LRG1,PRTN3,CAT,JUP,APEH,CYB5R3,IDH1,ATG7,COTL1,LGALS3,HP
GOCC | Vesicle Lumen	9.75447e-06	0.00213298	0.593325	0.416437	1.96045	46	PADI2,S100A9,S100A8,LGALS3BP,DEFA3,S100P,LTF,HPSE,MPO,AGL,VAT1,LYZ,PGLYRP1,RAB27A,SERPING1,QSOX1,BPI,GPI,S100A11,GCA,GSTP1,CTSG,GRN,FCN1,CNN2,MNDA,MVP,SERPINA1,ALAD,AZU1,PFKL,TIMP1,ACAA1,ELANE,LRG1,PRTN3,CAT,JUP,CYB5R3,IDH1,ATG7,COTL1,HP,PLG,GGH
GOBP | Response to Molecule of Bacterial Origin	5.42356e-05	0.00889463	0.557332	0.503823	2.27035	22	S100A9,ALPL,S100A8,DEFA3,SIRPA,LTF,MPO,BPI,CD14,TSPO,CMPK2,CD24,GSTP1,CTSG,PRDX2,AKT1
GOBP | Response to Bacterium	9.11504e-05	0.0119589	0.538434	0.389832	1.95064	42	S100A9,ALPL,S100A8,DEFA3,SIRPA,IGHA1,LTF,MPO,IGHG1,H2BC10,LYZ,PGLYRP1,TNFRSF1A,BPI,CD14,WASL,TSPO,CMPK2,CD24,GSTP1,CTSG,GRN,AQP1,PRDX2,AKT1
GOBP | Response to Lipid	0.00012732	0.0139203	0.518848	0.373109	1.92457	43	PADI2,S100A9,ALPL,S100A8,DEFA3,SIRPA,LTF,MPO,AGL,IL1RN,BPI,COMT,HSPA1A,ACSL1,CD14,GPI,TSPO,CALR,CMPK2,MBD3,GSTP1,CTSG,AQP1,PRDX2,AKT1
GOCC | Ficolin 1 Rich Granule	0.000153547	0.0143896	0.518848	0.454819	2.16903	25	SIRPA,AGL,HSPA1A,GPI,MGAM,GSTP1,HBB,FCN1,MNDA,MVP,SERPINA1,ITGB2,ALAD,PFKL,TCIRG1,CTSB,CST3,LRG1,CAT,JUP,APEH,IDH1,ATG7,COTL1,LGALS3
GOBP | Biological Process Involved in Interspecies Interaction Between Organisms	0.000242912	0.0177056	0.518848	0.278385	1.67157	86	IFITM3,S100A9,ALPL,IFITM2,S100A8,DEFA3,SIRPA,IGHA1,FLOT1,LTF,MPO,IGHG1,H2BC10,LYZ,ATP1B1,IFITM1,PGLYRP1,RAB27A,LGALS1,ANPEP,TNFRSF1A,HSPB1,SERPING1,BPI,HSPA1A,CD14,WASL,TSPO,CALR,CMPK2,CD24,P4HB,GSTP1,CTSG,GRN,AQP1,FCN1,PRDX2,FASN,AKT1,MNDA
GOCC | Protein DNA Complex	0.000233017	0.0177056	0.518848	0.481771	2.22851	23	PADI2,H3C3,H3C11,CREB5,H4C4,H2AC12,H1-5,H2BC14,TGM2,H2BC18,H2BC10,BASP1,H4C6,MBD3,H3C12,H2BC13,H2AX
GOCC | Mitochondrion	0.000394952	0.0235535	0.498493	0.360436	1.92531	40	ALPL,CRYM,VAT1,TGM2,ACOT7,RAC2,HSPA1A,AKR7A2,ACSL1,CLIC5,TSPO,CMPK2,GSTP1,ACADVL,AKT1,BSG,LDHA,CYC1,COX5B,ALDH2,SLC25A1,CPOX,ACACA,GPX4,MSRA,STK11,PSMB6,LRRK2,CAT,ME1,DUT,CYB5R3,IDH1,LGALS3,MYOC,LDHB,RMDN2,VDAC3
GOMF | Structural Constituent of Chromatin	0.000360089	0.0235535	0.498493	0.512696	2.38768	16	H3C3,H3C11,H4C4,H2AC12,H1-5,H2BC14,H2BC18,H2BC10,H4C6,H3C12,H2BC13,H2AX,H3C8,H3C2,H2AC16
GOBP | Cellular Catabolic Process	0.000519905	0.0243612	0.477271	0.392451	2.01311	33	S100A9,S100A8,HBD,HPSE,CRYM,MPO,ACOT7,ANPEP,HSPB1,QSOX1,ACSL1,TSPO,HBB,PRDX2,ACADVL,AKT1,ATP6V1B2,SLC16A1,ALDH2,MME,TIMP1,ACAA1,TCIRG1,NAGK,STK11,HBA1,LRRK2,CAT,IDH1,ATG7,HP
GOBP | Chromatin Remodeling	0.000460017	0.0243612	0.498493	0.472356	2.24443	21	PADI2,H3C3,H3C11,H4C4,H2AC12,H1-5,H2BC14,TGM2,H2BC10,NIBAN2,H4C6,MBD3,H3C12,H2BC13,H2AX,H3C8,H3C2,H2AC16,CDK9
GOMF | Protein Heterodimerization Activity	0.000500561	0.0243612	0.477271	0.456156	2.20876	22	H3C3,H3C11,H4C4,H2AC12,H2BC14,H2BC18,H2BC10,ATP1B1,H4C6,P4HB,GCA,H3C12,H2BC13,CEACAM8,H2AX,CAV1,H3C8
GOBP | EAR Development	0.000617705	0.0253259	0.477271	-0.560046	-2.52762	13	SDC4,PTK7,ADGRV1,ADAM10,COL2A1,MYO15A,GABRB2,MYO3B,TECTA,BLOC1S5,ANKRD24
GOCC | Nucleosome	0.000607934	0.0253259	0.477271	0.517459	2.37314	17	H3C3,H3C11,H4C4,H2AC12,H1-5,H2BC14,TGM2,H2BC18,H2BC10,H4C6,H3C12,H2BC13,H2AX,H3C8,H3C2,H2AC16
GOBP | Response to Steroid Hormone	0.00067764	0.0261489	0.477271	0.520431	2.42085	15	PADI2,ALPL,DEFA3,AGL,IL1RN,COMT,HSPA1A,GPI,TSPO,CALR,AQP1,CAV1,ALAD
GOBP | Antimicrobial Humoral Response	0.000876599	0.0277076	0.477271	0.562359	2.53077	13	S100A9,DEFA3,IGHA1,LTF,IGHG1,H2BC10,LYZ,PGLYRP1
GOBP | Cellular Response to Biotic Stimulus	0.000886981	0.0277076	0.477271	0.53981	2.47224	14	DEFA3,SIRPA,LTF,BPI,CD14,TSPO,CMPK2,GSTP1,CTSG,PRDX2,AKT1
GOBP | Cellular Response to Molecule of Bacterial Origin	0.000886981	0.0277076	0.477271	0.53981	2.47224	14	DEFA3,SIRPA,LTF,BPI,CD14,TSPO,CMPK2,GSTP1,CTSG,PRDX2,AKT1
GOBP | Defense Response to Bacterium	0.000803548	0.0277076	0.477271	0.454214	2.19286	23	S100A9,S100A8,DEFA3,IGHA1,LTF,MPO,IGHG1,H2BC10,LYZ,PGLYRP1,TNFRSF1A,BPI,CTSG,GRN,AQP1
GOMF | Protein Dimerization Activity	0.00103669	0.0309123	0.45506	0.306752	1.7883	55	PADI2,DEFA3,H3C3,S100P,H3C11,H4C4,SLC4A1,CRYM,H2AC12,H2BC14,ACOT7,H2BC18,H2BC10,ATP1B1,S100A10,TKT,HSPB1,H4C6,S100A11,P4HB,GCA,H3C12,AKT1,H2BC13,CEACAM8,H2AX,TYMP,CAV1,H3C8,G6PD,CPOX,MME,H3C2,H2AC16,CORO1A,TXN,GLIPR2,S100A6,TUBA1A,LRRK2,CAT,JUP,IDH1,H3C7,ATG7
GOBP | Protein DNA Complex Organization	0.00129351	0.0368931	0.45506	0.43943	2.16087	24	PADI2,H3C3,H3C11,H4C4,H2AC12,H1-5,H2BC14,TGM2,H2BC10,NIBAN2,H4C6,MBD3,H3C12,H2BC13,H2AX,H3C8,GPX4,H3C2,H2AC16,CDK9,PARP10
