# Supplementary material for: Ovarian Cancer Diagnosis and Chemoresistance Prediction Model Based on cfRNA Molecular Signature
Source: Adv Sci (Weinh). 2026 Jul 17:e76274. Online ahead of print. doi: 10.1002/advs.76274 (PMC13379254; doi:10.1002/advs.76274)
Supplement: Supplementary file 2 — Supporting File 2: advs76274‐sup‐0002‐TableS1‐S17.zip. [file ADVS-9999-e76274-s002.zip › Table_S10-DEG_drug_limma_results.xlsx]

## Sheet: Table_S8-DEG_drug_limma_results
	logFC	AveExpr	t	P.Value	adj.P.Val	B
PYM1	1.14912431629096	2.12331020537668	5.04553379436552	1.32835002758923e-06	0.015214921216007	2.39520812063081
NEURL3	-1.05496	-0.391191	-4.14649	5.71050863225163e-05	0.327040829369051	-0.814169
SUMO1	0.432308181426506	4.18228318952455	3.95583	0.000118729891784968	0.426107525021928	0.470621158981427
NUDT4	0.523099335236473	5.44913253958766	3.81503769890067	0.000200662790041316	0.426107525021928	0.289771275966135
PIWIL4	1.09814226164308	0.636232628429792	3.75802028565148	0.000247221301680297	0.426107525021928	-1.35497
IFT20	0.947361501186691	-0.0153708	3.73079712252392	0.000272902322901853	0.426107525021928	-1.5247
AKR1E2	0.850741334058457	1.58956016699885	3.72675195350313	0.000276927404183905	0.426107525021928	-1.12274
HSPBAP1	0.900785473263572	0.904211696352467	3.70535707229838	0.000299167686370803	0.426107525021928	-1.41947
NDUFB1	0.958927480910394	1.81977124635052	3.67401883762571	0.000334814713217858	0.426107525021928	-1.13787
SPIN4	0.908856598827349	1.20965801773154	3.64294268374185	0.000374102048240264	0.428496486054398	-1.42604
HCFC2	0.853251641094204	1.65392235865285	3.57873	0.000469479229006245	0.43274574181452	-1.38962
TMED10	0.57917893849217	3.71959656536041	3.56664127064744	0.000489829515746462	0.43274574181452	-0.66332
XPNPEP3	0.765418523605889	1.96342196827433	3.56587002637767	0.000491155460414594	0.43274574181452	-1.29717
VBP1	0.48732341365699	3.63146652263147	3.5301325348178	0.000556440309153679	0.455247664360446	-0.78597
PRR7	-0.767631	3.79898570365274	-3.46748	0.000691003859025103	0.458631326776237	-1.01866
CHRM3	-0.990405	-0.203015	-3.45969	0.000709717685201829	0.458631326776237	-2.00731
DHRS3	-0.651199	4.34556074176076	-3.45128	0.000730459431976454	0.458631326776237	-0.905646
UQCRQ	0.809865056087873	1.70634919024503	3.44784970546456	0.000739094848843259	0.458631326776237	-1.64064
GPN3	0.76150483632833	1.7701443728089	3.43938666467096	0.000760781841168894	0.458631326776237	-1.63643
RNVU1-28	-0.931409	-0.57809	-3.42086	0.00081036771375152	0.462170420290567	-2.0628
SMURF1	0.593847130523277	2.52690361512907	3.40771514246375	0.000847352787332102	0.462170420290567	-1.42586
NLGN1	-1.0939	1.4697079658071	-3.38025	0.000929828627130107	0.479706376188569	-2.04983
TOE1	-0.886378	-0.057062	-3.36975	0.000963265815639697	0.479706376188569	-2.15345
MTND2P28	-1.35991	7.27391112341499	-3.33871	0.00106890438853284	0.510134619427298	-0.970061
FANCI	0.656150296490422	2.20821183252801	3.23394506746845	0.0015108261166567	0.673943862205273	-1.88019
LDHB	0.807955728858037	0.279913910092002	3.22123	0.00157476435963195	0.673943862205273	-2.34276
GPKOW	0.85613225521348	1.2437743918273	3.21852897744999	0.00158865761127487	0.673943862205273	-2.18315
SPCS1	0.514636115768523	4.05848710537638	3.19673894422194	0.00170504505321217	0.697485215696151	-1.48949
VKORC1	0.788209333355604	1.13833017346196	3.17180380496368	0.00184793106214179	0.729869047785242	-2.2836
PGBD2	0.830189333683654	0.10658479920345	3.15174747009779	0.0019708417922961	0.75246739629865	-2.46087
PXMP4	0.790565735044894	1.3821397469333	3.1312761317439	0.00210408001177732	0.753736066253261	-2.29837
SYNPO2	-0.891655	-0.147616	-3.11544	0.00221281040490007	0.753736066253261	-2.54132
ZNF175	-0.646451	3.31408864401819	-3.1144	0.00222010992336785	0.753736066253261	-1.94117
PSMD6	0.306120896653861	5.02423399947009	3.1074068276816	0.00226995349120145	0.753736066253261	-1.61078
SLFN12	0.82651367350913	1.08544558147389	3.10281878285241	0.00230319210047705	0.753736066253261	-2.41004
ATP5MC2	0.401935379885852	4.45663275400497	3.0933598638625	0.00237314431546367	0.755055416370026	-1.68602
IFI27L2	0.547873082134535	3.62663044180685	3.03513659800095	0.00284882074255078	0.875193726440238	-1.91939
KCNE3	0.431416699819112	3.32279983445382	3.02001240019839	0.00298602681325484	0.875193726440238	-2.01471
HCST	0.591325437783475	2.55707401364309	3.01413285787425	0.00304099080244884	0.875193726440238	-2.19231
S1PR5	-0.888724	0.207808182357751	-2.98647	0.00331231612578154	0.875193726440238	-2.73146
CTNNBL1	0.415855746674257	3.21599546637466	2.98451071628276	0.00333236087139422	0.875193726440238	-2.1181
GTF2H3	0.676212165070076	1.96164022538345	2.98448389141534	0.00333263599142194	0.875193726440238	-2.40945
PAQR8	-0.728055	-0.365009	-2.97219	0.00346094787041743	0.875193726440238	-2.74773
C11orf21	0.490035275955532	4.38727954544201	2.96742748195819	0.00351186200202532	0.875193726440238	-1.97507
G2E3	0.62412513730601	2.28719704949215	2.96572399688227	0.00353024027873831	0.875193726440238	-2.35612
UBC	-0.208848	7.83360524429813	-2.94477	0.00376364384530276	0.875193726440238	-1.94504
SUGT1	0.426683304635056	3.42817192949681	2.94346306956058	0.00377867002154156	0.875193726440238	-2.1521
MTND4P12	-0.91585	-0.329494	-2.93561	0.00387001960823956	0.875193726440238	-2.79899
RNF5	0.400210564776505	4.05400052069977	2.92865333360728	0.00395273110433642	0.875193726440238	-2.09346
ARPC4	0.33986798777434	6.52167494808625	2.92857982820476	0.00395361307850396	0.875193726440238	-1.99141
INSIG2	0.601067468850653	2.21973049740455	2.9278226857329	0.00396270836809766	0.875193726440238	-2.43543
HPS3	0.522919220061402	2.65194111145882	2.90755169337332	0.00421346839325675	0.875193726440238	-2.37773
GNL3L	0.353504266046049	5.53314325310156	2.90618278776838	0.00423091561885713	0.875193726440238	-2.05986
TBC1D8B	0.827116136236634	0.226230893109848	2.89910431382732	0.00432219430529428	0.875193726440238	-2.82054
GOLGA8N	0.73499725462415	0.635842109422628	2.89755545456743	0.00434240624705849	0.875193726440238	-2.79906
CDKN2AIP	-0.496434	3.79888640433937	-2.89184	0.00441779799689606	0.875193726440238	-2.25916
GIPC1	0.691766305920602	2.04819723438629	2.87865055780131	0.0045961810045831	0.875193726440238	-2.55746
SLC35A5	0.655470795306423	1.88411292470204	2.8764336380747	0.00462681299914591	0.875193726440238	-2.60303
CUTA	0.474785042332938	3.16579906336677	2.87454471350398	0.00465306020764551	0.875193726440238	-2.33585
RN7SL4P	-1.44405	5.00021153246207	-2.86449	0.00479507414233682	0.875193726440238	-2.2126
H2BC8	-0.452448	5.11707593062649	-2.86122	0.00484211495819961	0.875193726440238	-2.18759
ZNF501	-0.813455	-0.38717	-2.8609	0.00484668903867175	0.875193726440238	-2.90321
TMEM219	0.375910558833548	6.25587513179582	2.85719765988719	0.00490054940824458	0.875193726440238	-2.15985
APMAP	0.648050364715068	1.81988188161998	2.85433814213659	0.00494248226884719	0.875193726440238	-2.66757
RAB2A	0.314635414231687	3.93454698484121	2.85256078850589	0.00496871089452776	0.875193726440238	-2.27116
MPZ	-0.738383	-0.346354	-2.84757	0.00504302304391966	0.875193726440238	-2.92258
POLE3	0.274408010881871	5.00092182932826	2.82580273912505	0.00537925667257451	0.905752449542814	-2.25754
RABGGTB	0.7061181489573	1.21182840169939	2.82374892579448	0.00541201282021202	0.905752449542814	-2.83622
SPDYC	1.01097492826796	2.9504384869148	2.8209875840078	0.00545634005748683	0.905752449542814	-2.45164
FHL3	0.693668849498966	2.51962976210553	2.80920866009871	0.00564916730284604	0.924365175525693	-2.58185
COX6A1	0.63510297440588	1.80349833416578	2.77758595763373	0.00619795662744373	0.974832658335686	-2.78366
CPEB3	-0.73821	0.963035027807742	-2.76849	0.00636446646673352	0.974832658335686	-3.01429
EEF1AKMT1	-0.787425	0.363438713194181	-2.76671	0.00639765811391911	0.974832658335686	-3.03592
MTMR2	0.36913710936246	6.14720463777757	2.76457290998942	0.00643754867854541	0.974832658335686	-2.37001
STARD8	-0.434024	3.97445769807091	-2.76424	0.00644384278825782	0.974832658335686	-2.48081
CORO7	0.645699031432685	1.21635	2.76293761530501	0.00646824533206846	0.974832658335686	-2.91733
GBE1	0.412461269272357	3.7058302849751	2.75111447929069	0.00669416880636509	0.98765719482953	-2.5004
MT1X	0.774997790650904	1.73305655278054	2.74574948193836	0.00679903097155067	0.98765719482953	-2.83799
POLD4	0.636963004473286	0.200357421460732	2.74258856759722	0.00686150897874244	0.98765719482953	-3.05047
DYNLT5	0.712512090943744	1.18676540336429	2.74068	0.00689954473027028	0.98765719482953	-2.95497
CHCHD10	-0.777985	0.495558278681386	-2.73644	0.00698447990057552	0.98765719482953	-3.07493
SDHC	0.497364330627009	2.86663127019271	2.7257132885392	0.00720396629898425	0.992325013067658	-2.67098
RPF1	0.75598863467366	1.45207076674254	2.71478233890724	0.00743398834236256	0.992325013067658	-2.94839
SNX19	0.461883256152297	4.38347925232409	2.71372457906326	0.00745659646923459	0.992325013067658	-2.52162
ZNF701	0.73189883946316	0.750890857882373	2.7050662417589	0.00764401115080578	0.992325013067658	-3.05782
GDPD2	-0.677589	-0.428449	-2.69361	0.00789847698879529	0.992325013067658	-3.12895
GBF1	-0.273454	4.97739142479592	-2.6901	0.00797798303593971	0.992325013067658	-2.55601
KDM3A	-0.302824	4.60171375341382	-2.68801	0.00802569661923943	0.992325013067658	-2.57776
AVL9	0.422911066294409	3.25082	2.68091645062792	0.00818950134337644	0.992325013067658	-2.69379
EXD3	-0.742626	-0.253799	-2.67804	0.00825684467753125	0.992325013067658	-3.15081
LOC100130357	-0.681282	0.114335695395289	-2.67347	0.00836461075076386	0.992325013067658	-3.15939
LINC01504	0.645001908704823	-0.378255	2.66681256723364	0.00852412547095845	0.992325013067658	-3.16538
RNY1	-0.78256	9.6018026435704	-2.65963	0.00869932881584679	0.992325013067658	-2.59934
PEX7	-0.72779	-0.28742	-2.65862	0.00872409538164473	0.992325013067658	-3.17584
CASP10	0.525038962677261	2.82115781572127	2.6526387458793	0.0088728040247926	0.992325013067658	-2.8066
CHRAC1	0.399963614136575	3.14847998481762	2.65195818611861	0.00888986529685691	0.992325013067658	-2.75939
RHOA	0.286087647110639	8.61137380663977	2.63939985195068	0.00921005551645881	0.992325013067658	-2.6431
AMMECR1	0.64974457340307	1.78742865142725	2.6363787430126	0.00928861784462207	0.992325013067658	-3.00571
DCP2	0.249750373565332	7.32476457798915	2.6345079998327	0.00933756788697263	0.992325013067658	-2.65226
VTRNA1-1	-1.10878	1.78561674900144	-2.63346	0.00936509293183229	0.992325013067658	-3.13501
SERPINI1	0.580070264698915	2.7411873447631	2.62511963456334	0.00958675380087796	0.992325013067658	-2.85225
TMC4	0.660442888043378	-0.45037	2.61852446033504	0.00976536824402326	0.992325013067658	-3.22798
CCDC125	0.691390945884807	1.43653945860883	2.60513341223275	0.0101372795414755	0.992325013067658	-3.11003
RAB18	0.393233123449092	3.4687992320273	2.60103577067183	0.0102536032004994	0.992325013067658	-2.8141
MTLN	0.709825878631076	0.743889375988459	2.59920681894095	0.0103059097846189	0.992325013067658	-3.20021
BDNF	-0.666945	-0.0731076	-2.59908	0.0103096631513862	0.992325013067658	-3.25401
CASD1	0.621683929079997	1.91471732677169	2.59516767406348	0.0104222771110552	0.992325013067658	-3.05388
PER2	-0.797423	0.960102529136646	-2.59113	0.0105397773162037	0.992325013067658	-3.25004
SOX21-AS1	-0.683836	-0.322695	-2.58972	0.0105810946663785	0.992325013067658	-3.26407
PLEC	-0.516244	4.39675437072494	-2.58342	0.0107673719484961	0.992325013067658	-2.80326
SEMA4B	-0.578465	2.2902417831644	-2.57434	0.0110414049910434	0.992325013067658	-3.11735
SLC36A4	-0.754767	1.01539270370248	-2.56431	0.0113511017396606	0.992325013067658	-3.28083
FIG4	0.386448737749046	3.07225667286032	2.56383212040852	0.0113659241978803	0.992325013067658	-2.92877
TMA7	0.43979282632406	4.35515848790378	2.5631864405237	0.0113861495030905	0.992325013067658	-2.82348
FN3KRP	0.622615766724821	1.43684130856099	2.55789720611467	0.0115530487181863	0.992325013067658	-3.18246
LINC01088	-0.759992	3.98768552648747	-2.55052	0.0117894928596861	0.992325013067658	-2.89805
LANCL1	0.591174037529093	2.44843323474986	2.5482559313755	0.0118629259870154	0.992325013067658	-3.04116
POT1	0.497161906970719	2.88102058986434	2.5472995912833	0.0118940657797008	0.992325013067658	-2.9738
SLC16A3	0.657942077476995	1.3096237642019	2.5470807113463	0.0119012031111549	0.992325013067658	-3.21326
EIF5A	0.260729095808389	4.91788653377437	2.54491284303045	0.0119721013535684	0.992325013067658	-2.84788
SNX3	0.249202635909603	8.17557994514847	2.53714346206713	0.0122293097914064	0.992325013067658	-2.86152
C4orf3	0.281569063040139	7.21211890101707	2.53660178395436	0.0122474253804964	0.992325013067658	-2.86006
POLR2G	0.367823605544574	4.69665904487366	2.53538402853354	0.0122882390623811	0.992325013067658	-2.86964
SMPD4	0.634410225996282	1.7297823342809	2.53311966717091	0.0123644540219177	0.992325013067658	-3.17425
HGF	-0.667374	-0.488114	-2.53306	0.0123665266507903	0.992325013067658	-3.3338
PHF14	-0.272545	4.70841995647202	-2.53167	0.0124133544354096	0.992325013067658	-2.88369
CMTM5	0.363599878648017	7.09710131992363	2.53158419288764	0.0124163761590305	0.992325013067658	-2.87029
SMYD5	-0.721997	0.163906655819422	-2.51633	0.0129429880809168	0.992325013067658	-3.35861
BEND7	0.594320337141635	2.66331779762416	2.51618214209479	0.0129480904960909	0.992325013067658	-3.04845
HES1	-0.659663	-0.310601	-2.51603	0.0129535132229638	0.992325013067658	-3.35657
FNDC10	0.737836955805115	0.845570636247748	2.51432200878962	0.0130136649230708	0.992325013067658	-3.3039
CHTOP	0.408215343501613	2.94995729590645	2.51071609354227	0.0131416284307244	0.992325013067658	-3.03444
ACP6	0.692243404995515	-0.11285	2.50769773703978	0.0132496042205524	0.992325013067658	-3.36323
H1-2	0.283460018136582	6.38882818346621	2.50621949077393	0.0133027740983184	0.992325013067658	-2.92064
GNGT2	-0.731484	0.628742335817897	-2.5049	0.0133504880665049	0.992325013067658	-3.36899
ARHGAP35	0.293706210977086	4.75747431128916	2.50444172669797	0.0133669694220989	0.992325013067658	-2.92988
AURKA	0.393681180587626	2.84786293354857	2.50366	0.0133954352204691	0.992325013067658	-3.05906
TPX2	0.688373817756805	1.8575991761339	2.50048310235255	0.0135109107136101	0.992325013067658	-3.20214
ATP10A	-0.770077	0.139691051198941	-2.4968	0.0136462130063996	0.992325013067658	-3.38235
ACTR2	0.173815676339071	8.52148009972869	2.49291602098003	0.013789916269821	0.992325013067658	-2.95486
MRPL20-AS1	0.70595227441078	0.425386638462315	2.49200589739947	0.0138238173714961	0.992325013067658	-3.36356
PREB	0.638731937525113	1.7188083414965	2.49037976438355	0.0138845741761687	0.992325013067658	-3.23522
TPT1	0.272435757874311	8.85282004470816	2.49019751634682	0.0138913982862987	0.992325013067658	-2.96168
STAG3L4	-0.691787	-0.0770747	-2.48802	0.0139730668700594	0.992325013067658	-3.39233
H4C12	0.650614023353105	1.22079137007455	2.48701080986565	0.0140112060437097	0.992325013067658	-3.29992
CR1L	0.568483288878728	2.17302067221086	2.48183077342464	0.0142079223711805	0.992325013067658	-3.17867
CTPS2	0.580545351113067	2.17615119173405	2.48173054220924	0.0142117528971419	0.992325013067658	-3.17982
CNPPD1	0.310813297695832	3.70990839118648	2.48137111725746	0.01422549657377	0.992325013067658	-3.01579
OSBPL7	-0.68719	-0.212517	-2.48097	0.0142408864954734	0.992325013067658	-3.40022
SDHD	0.671093800185385	2.10479898225252	2.47997556773787	0.0142789719080561	0.992325013067658	-3.1942
THEM4	-0.702277	0.29729164785249	-2.47983	0.0142844054292573	0.992325013067658	-3.4034
NDUFB11	0.385292378405329	2.7890710939557	2.47750773787051	0.0143739740766729	0.992325013067658	-3.10684
PPP3CB	0.241415352737548	4.63768556253981	2.47639167402395	0.0144171229966577	0.992325013067658	-2.98651
MAP3K4	0.442037176731493	2.52250676898138	2.47073664732349	0.0146375347053977	0.992325013067658	-3.15357
TCEA3	-0.718672	-0.351631	-2.46783	0.0147519477889679	0.992325013067658	-3.41516
BMI1	0.330252732902766	3.95233346869339	2.46593977475198	0.0148268460727221	0.992325013067658	-3.02603
LINC02715	-0.620193	-0.315525	-2.4657	0.0148364875129977	0.992325013067658	-3.4183
CCNB1	0.428229896306229	2.85608786146101	2.46510690732383	0.0148599368598074	0.992325013067658	-3.1126
ARL2	0.480441913127889	2.80894444661073	2.45499502418378	0.0152669698553752	0.992325013067658	-3.13806
SNHG12	-0.687921	0.8914576246407	-2.45383	0.0153146892110743	0.992325013067658	-3.42358
PAFAH2	-0.746454	0.77036310557872	-2.45037	0.0154562971402108	0.992325013067658	-3.43237
IGLC2	0.642302955802789	1.60897824677408	2.44551814417616	0.0156574139127535	0.992325013067658	-3.31617
MIR223HG	0.400852246248626	4.08742713608959	2.44030888819093	0.0158757921636198	0.992325013067658	-3.06672
CCZ1	0.669950432871132	1.56017537333771	2.43991991944801	0.0158922062580502	0.992325013067658	-3.32158
OVCH1-AS1	-0.787821	0.395477041474725	-2.43819	0.0159652479653645	0.992325013067658	-3.45323
PFKFB4	0.645990027722824	1.60402357072282	2.43741310558524	0.0159983534793964	0.992325013067658	-3.32471
NABP1	0.566083879987823	2.25705343503916	2.43682040050044	0.0160235425409773	0.992325013067658	-3.24136
ARPC2	0.16519260526689	7.70474072882664	2.43475208958716	0.0161117187616817	0.992325013067658	-3.07078
NSMCE3	-0.54476	3.12083131527255	-2.43418	0.0161362299492427	0.992325013067658	-3.18043
TMEM258	0.467897899473177	3.04311	2.43313130610388	0.0161811168615423	0.992325013067658	-3.14668
BCL7C	0.58953007094561	0.735606060919209	2.43245477509593	0.0162101627433914	0.992325013067658	-3.4238
CXCL5	0.416625107881782	8.99471179300485	2.42783954656784	0.0164095489916871	0.992325013067658	-3.09047
SPTBN1	-0.269611	7.37706075282506	-2.42382	0.0165851444294404	0.992325013067658	-3.09034
EDC3	0.596216936237772	1.24765120970776	2.42016780236646	0.0167458016827253	0.992325013067658	-3.39538
ANKRD46	0.658064283744178	0.997774318807564	2.41889924550761	0.0168019875782011	0.992325013067658	-3.41169
FBXL18	-0.731551	0.0489598460412177	-2.4179	0.0168461472740069	0.992325013067658	-3.4775
NARS1	0.349674310912021	3.87782386279365	2.41557153803395	0.0169501710327336	0.992325013067658	-3.12141
PDZD2	-0.515551	3.80747732443111	-2.41378	0.0170306269450442	0.992325013067658	-3.14482
CLN6	0.664904135439633	1.28059862068777	2.41154419342358	0.0171310584338103	0.992325013067658	-3.39903
AKIRIN1	0.244654675792752	5.78186675797585	2.41089969258624	0.0171601643391359	0.992325013067658	-3.10891
PPBP	0.404592566855046	12.0252110333337	2.40960652767838	0.017218696389762	0.992325013067658	-3.1352
SH2B2	-0.479781	3.33591916576181	-2.40942	0.0172270153245154	0.992325013067658	-3.19216
COX7A2	0.431693872209787	2.94919610324509	2.40879926950216	0.0172553246572618	0.992325013067658	-3.19888
APBA3	-0.616603	0.790407444834878	-2.40716	0.0173299159265105	0.992325013067658	-3.48288
ITPR1-DT	-0.669391	-0.373905	-2.40628	0.0173701412891216	0.992325013067658	-3.48916
EIF1	0.316823337115208	10.0122128056994	2.40613082973212	0.017376893388449	0.992325013067658	-3.13772
BANP	-0.30416	4.06285928020645	-2.40546	0.0174074854590888	0.992325013067658	-3.14231
RN7SL3	0.374663194933301	5.76484426534916	2.40482338906949	0.0174367342571553	0.992325013067658	-3.12085
ZNF264	0.569192719083698	2.33022683520132	2.40271089007298	0.0175338080416931	0.992325013067658	-3.27873
MIR1244-2	0.626284044267549	2.08819366006275	2.40158577686973	0.0175857044725356	0.992325013067658	-3.30765
RMDN2	0.490989258025555	3.06309684327863	2.40142118518486	0.0175933077442215	0.992325013067658	-3.19704
APOE	-0.643204	-0.377065	-2.40101	0.0176122610833224	0.992325013067658	-3.4955
LRCH4	0.574963638871964	1.65372904764927	2.4003838593132	0.0176412937802526	0.992325013067658	-3.37547
LOC374443	0.568733307467674	-0.431099	2.39932519905498	0.0176903861963044	0.992325013067658	-3.4986
NR5A2	-0.726336	-0.231817	-2.39817	0.0177439144118106	0.992325013067658	-3.49959
COX8A	0.512604831323134	2.25701816390939	2.3980204227119	0.0177510579502281	0.992325013067658	-3.30013
RPS27L	0.437386156836532	3.71854889984268	2.39596727773597	0.0178469017075933	0.992325013067658	-3.16143
UVSSA	0.680674162327053	1.03510729826916	2.39550352075689	0.0178686138662171	0.992325013067658	-3.44509
RNA5SP202	-0.970939	0.280138631052807	-2.39241	0.018014138036344	0.992325013067658	-3.50741
TTC14	0.645473656095692	0.0981854322944897	2.39180992632379	0.0180423767534623	0.992325013067658	-3.50045
VAMP5	0.474620969387411	2.27466716634183	2.39101863883966	0.0180797962848597	0.992325013067658	-3.30835
GABRD	-0.710034	-0.0263433	-2.3871	0.0182662558066948	0.992325013067658	-3.51376
FBXO6	-0.583066	-0.302982	-2.38406	0.0184118904852172	0.992325013067658	-3.51618
MLLT3	0.352220800722682	5.9695667845411	2.38305082062754	0.0184604336663703	0.992325013067658	-3.16422
PSMD1	0.3091769411141	3.9634972186417	2.38261510832282	0.0184814513039874	0.992325013067658	-3.17739
CD37	0.21929350651097	6.13308188688428	2.38127513212212	0.0185462209473251	0.992325013067658	-3.16831
SRSF9	0.361397933235745	3.05332756219542	2.38084301080534	0.0185671508926149	0.992325013067658	-3.23929
KLF9	-0.296545	5.34346689616408	-2.38029	0.0185940650507926	0.992325013067658	-3.16583
PCDH17	0.596607782455764	-0.0167672	2.37929369321719	0.0186423643744158	0.992325013067658	-3.51815
HPS5	0.339025155416022	3.34028450687477	2.37849417858013	0.0186812830224693	0.992325013067658	-3.21669
H2BC4	-0.275161	7.63874721029752	-2.37761	0.0187242955028958	0.992325013067658	-3.18352
PLCH1	-0.503802	4.31117351552971	-2.37665	0.0187715722540571	0.992325013067658	-3.18656
RNA5SP149	-1.01171	0.710081356852484	-2.37489	0.0188574431010648	0.992325013067658	-3.52446
LACTB2	0.646441645533939	1.20441937423119	2.37481575024302	0.0188612677216826	0.992325013067658	-3.45299
RBM18	0.401631370504092	3.74358005746136	2.37332842952417	0.0189344759205223	0.992325013067658	-3.19938
NDUFA3	0.424680664575064	2.74696392413804	2.37297019667661	0.0189521461594391	0.992325013067658	-3.27662
NSUN4	0.637399791367565	0.991597021342255	2.37285406107144	0.0189578778052891	0.992325013067658	-3.47673
CCL4L2	-0.601335	-0.565797	-2.37214	0.0189930353358107	0.992325013067658	-3.52825
PLAGL1	0.670710754822324	0.577288638542115	2.37122927097786	0.019038226876447	0.992325013067658	-3.5053
SERGEF	0.582059815085765	0.714741151698055	2.3686908063843	0.0191643611082279	0.992325013067658	-3.50411
KLHL15	0.719281656156819	0.896671306735668	2.36604106243995	0.019296811417088	0.992325013067658	-3.48849
DYNLT1	0.436157838033008	2.88613709081789	2.36440960784113	0.0193787628616103	0.992325013067658	-3.28035
MGAM	0.744087127087053	1.25340091365249	2.36417675780623	0.0193904844363974	0.992325013067658	-3.45742
PCM1	0.174737090173026	5.72387485123804	2.36332891073918	0.0194332176108623	0.992325013067658	-3.20023
LUC7L3	-0.305062	4.27079668192361	-2.35727	0.0197412699848091	0.992325013067658	-3.22046
COQ7	-0.594599	1.0935231527997	-2.35349	0.0199354585986756	0.992325013067658	-3.53324
NASP	0.449102924129318	3.00414762793172	2.34866398660476	0.0201856253930986	0.992325013067658	-3.29744
POLB	-0.605099	1.39800665443025	-2.34767	0.0202375101230006	0.992325013067658	-3.52212
ECSIT	-0.684201	0.874949399753431	-2.34537	0.0203583360818797	0.992325013067658	-3.554
VAMP8	0.246079306416435	4.90896390328413	2.34418074013694	0.0204207153606313	0.992325013067658	-3.23324
KCNC3	-0.600907	-0.512031	-2.34229	0.0205208182221596	0.992325013067658	-3.5636
NUP214	0.336291569708127	3.98947697917267	2.34148984292179	0.0205629749090558	0.992325013067658	-3.24962
PHF13	0.541338335301751	1.71825876834439	2.34111902399239	0.0205826472724581	0.992325013067658	-3.44438
BORCS7	0.591823540830184	1.26358747545496	2.33968448556221	0.0206589073853651	0.992325013067658	-3.49541
C2CD2	-0.655824	-0.0410057	-2.33596	0.0208580955698932	0.992325013067658	-3.57354
KCTD11	-0.591486	-0.176465	-2.33459	0.0209314770861819	0.992325013067658	-3.57458
OSTC	0.640335279118695	1.46538064453148	2.33374407753901	0.0209773552636059	0.992325013067658	-3.48228
ZNF408	-0.636283	-0.136554	-2.3314	0.0211042189877689	0.992325013067658	-3.57839
RBM45	0.617994126648944	0.662601443619208	2.32895425797282	0.0212372625767954	0.992325013067658	-3.5534
RHNO1	0.694277528313415	0.852069530181245	2.32894205851126	0.0212379281513836	0.992325013067658	-3.53941
WWP2	-0.28586	4.46254203179101	-2.32835	0.0212703682750261	0.992325013067658	-3.26688
MALAT1	0.569728446436298	2.03251742861391	2.32777053451382	0.0213019293921305	0.992325013067658	-3.42589
LONRF1	0.603575413133357	0.908697889434995	2.3211933310149	0.0216644074604099	0.992325013067658	-3.54764
CAPN15	-0.646892	1.64247659387869	-2.32051	0.0217022508500552	0.992325013067658	-3.53652
ATP6V0B	0.489371368720398	1.94928830004661	2.31971751201863	0.0217464829559641	0.992325013067658	-3.45376
CRTC3-AS1	-0.625136	-0.0569286	-2.31963	0.021751433069366	0.992325013067658	-3.59238
SHCBP1	0.690700546488685	0.6700508495956	2.31908521641566	0.0217817307232599	0.992325013067658	-3.56218
VEGFC	-0.410833	3.53058739062084	-2.3177	0.0218591295432948	0.992325013067658	-3.32421
JARID2	-0.263793	6.97754109705323	-2.31667	0.0219167771316572	0.992325013067658	-3.29748
CEP290	0.331537472296896	3.14655987245807	2.30896662004207	0.0223526718457003	0.992325013067658	-3.34691
MAP3K10	-0.64937	0.979604920343878	-2.30844	0.0223827801237585	0.992325013067658	-3.59264
INO80	-0.375912	3.83776742356607	-2.30703	0.0224635699921288	0.992325013067658	-3.32537
TTC13	-0.60721	1.67925625972046	-2.30667	0.0224841873021759	0.992325013067658	-3.54842
TM2D3	0.408029296411585	2.51737990855826	2.30645066568216	0.0224966591705954	0.992325013067658	-3.40902
TSNARE1	-0.629741	-0.253317	-2.30557	0.0225472290063853	0.992325013067658	-3.60754
MTMR6	0.394454743299236	3.19018371987297	2.3016429865775	0.0227740680500489	0.992325013067658	-3.35318
METTL2A	-0.640984	-0.0499545	-2.3008	0.0228231846758162	0.992325013067658	-3.61393
CLPTM1	0.474662907974257	2.44494841419837	2.30004079420281	0.0228671812806321	0.992325013067658	-3.4233
CTSH	0.622596301575555	1.76542014167338	2.29765656601901	0.023006361980876	0.992325013067658	-3.49455
PUM1	-0.25061	4.46074370349385	-2.29712	0.0230378633518575	0.992325013067658	-3.32168
GCNT4	-0.596698	-0.172116	-2.29224	0.023325338306321	0.992325013067658	-3.62318
HLA-F	-0.347184	3.74441114293382	-2.29177	0.0233530056177455	0.992325013067658	-3.3528
RABIF	0.372255503343882	3.00596420464944	2.28835846206162	0.0235562710586989	0.992325013067658	-3.38735
GOLPH3L	0.565322649807998	1.64143814526857	2.28456128755148	0.0237841371306607	0.992325013067658	-3.52483
PRDX3	0.486606092239984	2.9214748440947	2.28363862809904	0.0238397962268527	0.992325013067658	-3.40071
FAIM	0.633661535533952	0.185248836931512	2.28219632463285	0.0239270313462977	0.992325013067658	-3.62446
PPM1M	0.317381674999618	3.77297246389112	2.28169503399415	0.0239574164394913	0.992325013067658	-3.35845
LINC01963	-0.586894	-0.526714	-2.28144	0.0239729580846617	0.992325013067658	-3.63343
FXR2	-0.499547	1.89039752452686	-2.27764	0.0242043786523253	0.992325013067658	-3.56271
COX7A2L	0.345991422666521	4.0601183911794	2.27415238256542	0.0244187028228177	0.992325013067658	-3.36388
CYB561A3	0.487151094869859	2.36227145125891	2.27383960512982	0.0244379981680065	0.992325013067658	-3.46585
ELP5	0.636692627995326	0.79229743017113	2.27374533392889	0.0244438164075626	0.992325013067658	-3.6112
AKAP8L	-0.532433	1.75651682518311	-2.273	0.0244896869417869	0.992325013067658	-3.57892
AP3S1	0.268732397190421	4.33894254607992	2.27271965833894	0.0245071975796484	0.992325013067658	-3.36341
ZNF66	-0.668526	1.03876384000079	-2.26796	0.0248029838705982	0.992325013067658	-3.63644
SLC50A1	0.358239725383571	5.35571807186977	2.26770211194246	0.024819332383919	0.992325013067658	-3.37654
SNF8	0.519990863153369	1.07003001266019	2.26639176316666	0.0249014180915929	0.992325013067658	-3.60578
LINC00960	0.664581857433143	0.573460248018162	2.26262626783447	0.0251386278192157	0.992325013067658	-3.63229
FNTA	0.448640555987063	2.40893640631836	2.2623474933609	0.0251562677061103	0.992325013067658	-3.4834
CDC14A	-0.316735	3.45754737204401	-2.26135	0.0252193278954399	0.992325013067658	-3.41616
SLC35E3	0.624858372229006	0.481704583951863	2.25967504945053	0.0253259207852406	0.992325013067658	-3.64218
MPHOSPH6	0.65191308490869	-0.081347	2.25911497589185	0.0253616021110308	0.992325013067658	-3.65742
CYCS	0.284407203403108	5.57216766974996	2.25842900130264	0.0254053642518461	0.992325013067658	-3.39541
CBX4	-0.598474	1.59098189739508	-2.25274	0.0257709455065101	0.992325013067658	-3.62444
UFC1	0.345060929107381	3.33072395968842	2.24630254238939	0.0261899492702952	0.992325013067658	-3.43485
PKNOX1	-0.56278	1.3576765470987	-2.24591	0.0262159963545871	0.992325013067658	-3.6451
CHD3	0.294579779386392	6.11826589112142	2.24584413586312	0.0262200188543842	0.992325013067658	-3.42437
PRKCQ	-0.264889	5.0813844027515	-2.24573	0.0262273650068619	0.992325013067658	-3.41141
TMEM256	0.545012621638843	-0.237233	2.24513436086789	0.0262666366499086	0.992325013067658	-3.67547
RTN3	0.294419970919934	7.86745672087818	2.24417355707789	0.0263298572118648	0.992325013067658	-3.44331
ZNF275	0.454661454961186	2.58862908010088	2.24389053333693	0.0263485053890431	0.992325013067658	-3.48672
COA6	-0.596172	-0.434723	-2.24306	0.0264032981476987	0.992325013067658	-3.67728
CCT6P1	0.498904251221267	2.99310697749527	2.24301622290944	0.0264061857540412	0.992325013067658	-3.45502
PAXIP1	0.568142836588009	1.29449535800958	2.24232448574874	0.0264518993929037	0.992325013067658	-3.61231
LPGAT1	0.254805813058852	4.95418497065895	2.23962884864611	0.026630701032491	0.992325013067658	-3.42292
NAA25	0.478749165129555	2.08749	2.23841263350303	0.0267117172705733	0.992325013067658	-3.54416
BRK1	0.248849852280636	7.51209247531174	2.23645048861859	0.026842875797808	0.992325013067658	-3.45495
SLC38A2	-0.268396	6.14020742331594	-2.23485	0.0269504578921028	0.992325013067658	-3.44229
ATP6V1G1	0.18831895540039	5.53133755995127	2.23290246508317	0.0270814683922109	0.992325013067658	-3.44084
ABHD5	0.30378623504913	4.30912625817576	2.22953733292119	0.0273094688913345	0.992325013067658	-3.43812
NEPRO	0.463365860872956	2.42825042169402	2.2293988677902	0.0273188861685606	0.992325013067658	-3.52475
CALM2	0.251300301826871	8.0233908348314	2.22837499687921	0.0273886094815764	0.992325013067658	-3.47387
ARPC1A	0.507822660524229	1.51337783968047	2.22836407260355	0.0273893542357961	0.992325013067658	-3.61502
ZRANB2	0.495824603893858	2.19315568907375	2.22834795540648	0.0273904530457336	0.992325013067658	-3.5503
LDAH	-0.638903	0.75731	-2.22805	0.0274109751199002	0.992325013067658	-3.69099
CRACR2A	-0.641745	1.32358038613411	-2.2243	0.027667820841843	0.992325013067658	-3.67319
RASA2	0.274580991221722	4.0035744132919	2.22373915350625	0.0277062445655204	0.992325013067658	-3.45027
RFC2	0.414460701823022	2.41392412781518	2.22302108421477	0.0277557306617039	0.992325013067658	-3.53377
CD200R1	0.649460562783657	0.809669868093825	2.22012046413063	0.0279564128904741	0.992325013067658	-3.67133
MBOAT1	-0.554327	1.70129572891271	-2.21885	0.0280448280541399	0.992325013067658	-3.65125
C10orf88	0.604745766587167	1.34843568599244	2.21706775977389	0.0281689809260442	0.992325013067658	-3.63887
SLC48A1	0.419000732233827	2.54383630956194	2.21576909452812	0.0282598363092906	0.992325013067658	-3.5371
MSRB2	0.605040474741991	1.07458	2.21365881696341	0.0284080166781042	0.992325013067658	-3.66557
GLRX2	0.504148513739483	1.43344048991023	2.21282200421216	0.0284669633414736	0.992325013067658	-3.63666
RNF145	0.379614786564081	2.39892638106085	2.21232299864449	0.0285021648739492	0.992325013067658	-3.55288
LRRC59	0.259511394891909	4.0229891148866	2.21220556612038	0.0285104544637954	0.992325013067658	-3.46934
DNAJC17	-0.604257	-0.115959	-2.21212	0.0285165314205514	0.992325013067658	-3.71312
RALA	0.433119194087741	2.74407809067289	2.21129443654777	0.02857484263841	0.992325013067658	-3.52271
TMEM250	0.326839007984887	3.46527433890551	2.20879313255307	0.028752256992164	0.992325013067658	-3.48679
FAM168B	0.206113795324404	5.06006224542502	2.20579269777527	0.028966337586294	0.992325013067658	-3.48345
EMP1	-0.671939	-0.0227725	-2.20475	0.0290408495917805	0.992325013067658	-3.72145
DDX50	0.439398053540818	2.72536831540637	2.20337719219703	0.0291396894752527	0.992325013067658	-3.53802
ZNF22	0.408729802242572	2.78101282686313	2.20172965836383	0.0292584436796139	0.992325013067658	-3.53325
MRPL50	0.631857386715735	0.57736338497007	2.19978708050711	0.0293990049359326	0.992325013067658	-3.70636
DNAJC24	0.569097672981516	1.00458775928132	2.19841990706576	0.029498282569819	0.992325013067658	-3.68782
PDK4	0.599768929245112	2.54572715965582	2.19820772517618	0.0295137162972416	0.992325013067658	-3.55181
HSPE1	0.541506762567459	0.157678639212189	2.19768467083943	0.0295517922988285	0.992325013067658	-3.72314
LAMTOR5	0.543528301372076	1.96059283805618	2.19367046254652	0.0298454320457888	0.992325013067658	-3.61484
RN7SL1	0.330799236004145	15.5369349246206	2.19289704090054	0.0299022981886668	0.992325013067658	-3.56172
SLC1A4	-0.660389	0.116293002275283	-2.19176	0.0299859865616063	0.992325013067658	-3.7361
CAPN7	0.322324654817987	3.06860586496235	2.19138884696083	0.0300134594878978	0.992325013067658	-3.53219
ABHD3	0.507808795715538	1.61554493728767	2.19067689716797	0.0300660582487991	0.992325013067658	-3.65185
PSMG2	0.454154641194719	2.54607192509992	2.18778280350474	0.0302806983728306	0.992325013067658	-3.57489
DYNC1H1	-0.250974	5.35065279316622	-2.18646	0.0303794586179842	0.992325013067658	-3.51857
NUP205	0.315537813346985	3.39686403674881	2.18579773828133	0.0304286884550959	0.992325013067658	-3.52712
KCNA2	0.59310319159117	1.20183698958305	2.18366125459897	0.0305886680228591	0.992325013067658	-3.68583
NDUFA4	0.277756737771112	5.72050756349314	2.1810060105275	0.0307885090235225	0.992325013067658	-3.53663
DDX31	-0.671981	0.0580938068905475	-2.18069	0.0308124270754606	0.992325013067658	-3.74797
RPL35A	0.273888892938499	6.5493901385588	2.18023217736236	0.030846962562379	0.992325013067658	-3.54879
RIC8B	-0.392661	3.41358540409744	-2.17595	0.0311722379060552	0.992325013067658	-3.55313
SCN9A	0.590997663829877	-0.110929	2.17523764983195	0.0312265580090823	0.992325013067658	-3.75094
NOTCH4	0.617018793157561	0.183158716018155	2.17230155109082	0.0314515929666058	0.992325013067658	-3.74951
SPCS2	0.469058026536991	3.00688914186069	2.17061778435136	0.0315812769907713	0.992325013067658	-3.56639
EDF1	0.300863690062812	4.17987288205863	2.17047547145992	0.0315922591618901	0.992325013067658	-3.53769
GHITM	0.207893098700858	4.95277908816706	2.16965112659568	0.0316559383119728	0.992325013067658	-3.54491
SPDL1	0.460515649176286	1.8145003260137	2.16807838475046	0.0317777383090342	0.992325013067658	-3.66473
CLHC1	0.382861552982592	3.56471000089713	2.16758	0.0318167221357246	0.992325013067658	-3.54868
TLCD2	-0.590547	-0.537306	-2.16573	0.0319601191960725	0.992325013067658	-3.76173
VAMP2	0.411466698573153	2.72015	2.16388254601218	0.0321046705632984	0.992325013067658	-3.59128
CEP89	-0.543617	1.77910726207316	-2.16292	0.032179962017259	0.992325013067658	-3.71117
PIGG	-0.585285	1.09017573514603	-2.16262	0.0322036389066318	0.992325013067658	-3.75191
NUTM2A-AS1	0.320811730310857	6.06204296300885	2.16248867493977	0.0322139210768584	0.992325013067658	-3.57458
LMAN2	-0.352089	3.01251764991243	-2.16205	0.0322483563900357	0.992325013067658	-3.59924
CPTP	-0.563903	1.58696975319226	-2.16195	0.0322560069627029	0.992325013067658	-3.72683
FXN	0.608094749798168	-0.098546	2.16113758091798	0.0323201258143375	0.992325013067658	-3.76624
FBXO22	0.600375184251132	1.12952679753863	2.16064012730642	0.0323593051606342	0.992325013067658	-3.72134
GNL3	0.472998633576133	2.43648422682941	2.15952007310528	0.0324476709209934	0.992325013067658	-3.62089
MPV17L2	0.546980826851935	-0.447906	2.15762382252862	0.0325977501858969	0.992325013067658	-3.77212
U2AF1	0.597179027189105	0.172318891798479	2.1570355542369	0.0326444307494794	0.992325013067658	-3.76645
HDAC9	-0.283746	5.19311347561517	-2.15669	0.0326719562229872	0.992325013067658	-3.56786
PDGFB	-0.391113	3.45597959597857	-2.1565	0.0326870062675207	0.992325013067658	-3.5793
NUP58	0.241099330246156	4.05911310238583	2.15614801447899	0.0327149687143086	0.992325013067658	-3.5614
MEA1	0.286773077578071	4.94294374578985	2.15536244552587	0.0327775124389907	0.992325013067658	-3.56994
PSMA5	0.447247367804577	2.66700499110194	2.15514109112445	0.0327951544227731	0.992325013067658	-3.61129
BOLA3-DT	0.4915748948556	2.78689387440964	2.15475688556885	0.0328257951743929	0.992325013067658	-3.59728
PRR13	0.296796914713718	4.00923178062239	2.15378297027983	0.0329035768010843	0.992325013067658	-3.56546
XK	0.318851114211048	7.75946217162339	2.15199879397759	0.0330464834099278	0.992325013067658	-3.61218
ESS2	0.564378898731298	1.20525017374454	2.15147132998666	0.0330888341925894	0.992325013067658	-3.73033
SLC35B1	0.531707601620199	1.45152509946892	2.15136653913307	0.03309725357514	0.992325013067658	-3.71452
LINC03104	0.559493537997297	-0.209192	2.15126968308546	0.0331050370859749	0.992325013067658	-3.77813
PWP1	0.527274626570324	1.85208422628061	2.1506414431877	0.0331555619149059	0.992325013067658	-3.68071
CIMAP1A	-0.584822	0.0289160117043537	-2.14834	0.0333415275005932	0.992325013067658	-3.78295
TEX261	0.562674207510426	1.50642962564832	2.1475842790296	0.0334023804555289	0.992325013067658	-3.71137
PDE6B	-0.604659	-0.176248	-2.14608	0.0335246156376832	0.992325013067658	-3.78463
TANC1	-0.649149	0.692851696174562	-2.14593	0.033536867097528	0.992325013067658	-3.7822
BCL7A	-0.642806	0.492652876595561	-2.14496	0.0336154857118898	0.992325013067658	-3.78573
MZT2B	0.552435649385131	1.19678672584519	2.14467072789276	0.033639080903506	0.992325013067658	-3.73807
MRPS21	0.543030162566755	1.66995729622572	2.14443946849572	0.0336579306353217	0.992325013067658	-3.70511
SLC20A1	0.451617231735626	2.49885497130209	2.14420000803467	0.0336774584454355	0.992325013067658	-3.63987
KCNMB4	-0.613837	0.531054628208464	-2.14403	0.033691385066097	0.992325013067658	-3.78628
CHROMR	0.580886885538324	-0.00231146	2.14396897534036	0.0336963082559463	0.992325013067658	-3.78402
MED20	0.583661448110628	0.480996847591521	2.13986912671039	0.0340323316884178	0.992325013067658	-3.77773
RPP25	-0.58469	-0.317381	-2.13418	0.0345038083081674	0.992325013067658	-3.79684
ATP6AP2	0.283631196146739	6.20907042658128	2.13086612091392	0.0347803864413255	0.992325013067658	-3.63227
NBDY	-0.396562	2.87036145406791	-2.12898	0.0349384879220609	0.992325013067658	-3.65007
MTCO3P12	-0.697085	-0.0731128	-2.12853	0.0349766680960196	0.992325013067658	-3.80356
HRAS	-0.573156	-0.188637	-2.12838	0.0349894605933156	0.992325013067658	-3.80352
HERC2P9	-0.594036	-0.240165	-2.12666	0.0351348369306539	0.992325013067658	-3.80513
COQ4	0.445833924536507	2.15128769124796	2.12633691195294	0.0351620505241464	0.992325013067658	-3.68425
ZDHHC2	0.248421962089953	4.82243692307827	2.12393259207138	0.0353661196506068	0.992325013067658	-3.62123
ANKS1A	0.284372575070421	3.4899293084079	2.12281170664195	0.0354616044060506	0.992325013067658	-3.62159
ZNF525	0.313001838456163	3.52288719861284	2.1223998290991	0.0354967467687363	0.992325013067658	-3.62084
C1GALT1C1	-0.556587	-0.316571	-2.12018	0.0356864977120328	0.992325013067658	-3.81176
NUBPL	-0.59512	-0.400008	-2.11841	0.0358386808110112	0.992325013067658	-3.81322
KLC2	-0.57349	-0.380591	-2.11757	0.0359110891767304	0.992325013067658	-3.81424
C1orf43	0.226426610689213	5.29589616500226	2.11755492402786	0.0359123840645254	0.992325013067658	-3.63994
MRPS10	0.323152909506828	3.15101067731222	2.11663687303045	0.0359916130685449	0.992325013067658	-3.64135
SIRT3	0.478386513733256	1.76652038472658	2.11487764949013	0.0361438571562125	0.992325013067658	-3.732
CTPS1	0.573318089250236	0.977225942849184	2.11421685187334	0.0362011860412785	0.992325013067658	-3.787
PELATON	0.466368911211747	3.12418889418738	2.11385799276345	0.0362323524164872	0.992325013067658	-3.64414
CMTM3	0.306525388397635	4.28466102286733	2.11204678310661	0.0363900061111455	0.992325013067658	-3.63407
PTPN21	-0.627211	-0.173935	-2.11189	0.0364037831556111	0.992325013067658	-3.82097
SPSB1	-0.572714	2.15099302949984	-2.11071	0.0365065788861104	0.992325013067658	-3.74013
HBS1L	0.327755270088043	3.29154531881866	2.11027695235508	0.0365446282351086	0.992325013067658	-3.6454
SLC35F6	-0.649278	0.448318081416581	-2.11003	0.0365665200767131	0.992325013067658	-3.82322
TSNAX	0.395823898987805	2.55996326206903	2.10861685304234	0.0366901773334373	0.992325013067658	-3.68626
NEDD8	0.397268645579135	2.55219935026065	2.10691384943299	0.0368400062168287	0.992325013067658	-3.68455
TTC9C	0.459371807611013	1.78287484468628	2.10614510058566	0.0369078124089682	0.992325013067658	-3.74164
PAWR	-0.340996	3.91473010235553	-2.10506	0.0370037195456505	0.992325013067658	-3.64493
RPL21P16	0.535241063676485	-0.457979	2.10502397817972	0.0370068915974899	0.992325013067658	-3.82819
ACAP3	-0.634124	0.686385846947176	-2.10492	0.0370162606234762	0.992325013067658	-3.82608
TJP2	-0.548988	0.195503590096997	-2.1047	0.0370356688357865	0.992325013067658	-3.82959
ND3	0.425025322325849	12.2759003532197	2.10378222403991	0.0371168986159796	0.992325013067658	-3.72196
CTSC	0.340263898858463	4.2894650267605	2.10234034138817	0.0372449878610384	0.992325013067658	-3.64991
DROSHA	0.283878751612263	3.51755990254852	2.10115509708298	0.0373505632291503	0.992325013067658	-3.6532
PPP3CB-AS1	0.485336642219296	1.04384654961343	2.10076970269097	0.0373849475467431	0.992325013067658	-3.79905
FEN1	0.618303551579272	0.578517017283679	2.09979919166833	0.037471655703622	0.992325013067658	-3.81682
MORN2	-0.554309	-0.34169	-2.09772	0.0376580925770778	0.992325013067658	-3.83538
DSTN	0.296468970296283	6.49946675455734	2.09624693524653	0.037790500440234	0.992325013067658	-3.69697
TIPIN	-0.593985	0.370156317998999	-2.09587	0.0378247314082207	0.992325013067658	-3.83851
ANKRD13C-DT	-0.584727	0.020707512311266	-2.09525	0.037880539757999	0.992325013067658	-3.8392
COX15	0.546397794071606	1.24341090108068	2.09221090370562	0.0381555951097713	0.992325013067658	-3.79551
PARD6G	-0.704467	0.601326623231667	-2.09145	0.0382249949358392	0.992325013067658	-3.84147
SIGLEC9	0.619648944288296	0.776221458382391	2.09108297137291	0.0382581666998366	0.992325013067658	-3.82036
CCDC6	0.199521947682213	4.72145009829586	2.09092402404883	0.0382726400292091	0.992325013067658	-3.67407
C6orf47	0.423035922563649	1.81693290423991	2.09039404502582	0.0383209325273727	0.992325013067658	-3.76139
WDR13	-0.299802	4.31541933822488	-2.08976	0.0383783874949888	0.992325013067658	-3.66828
MFAP3	0.501760044049908	1.61411939949248	2.08906471576699	0.0384422933704259	0.992325013067658	-3.77575
ZNF792	-0.286874	4.27883768324445	-2.08808	0.0385321029780092	0.992325013067658	-3.67078
FOXD2-AS1	-0.594362	1.7761559432178	-2.08775	0.0385625200923179	0.992325013067658	-3.79896
GUK1	-0.236838	4.84206461874905	-2.0877	0.0385674798814401	0.992325013067658	-3.67833
RFLNB	-0.297473	6.31327653942096	-2.08628	0.0386979211316034	0.992325013067658	-3.7075
CDK1	0.576132603154674	1.05301800207641	2.0844458389604	0.0388665418927546	0.992325013067658	-3.81384
PEX11B	0.552790040880788	1.45258995060575	2.08280750197995	0.0390179872810985	0.992325013067658	-3.79199
ZNF672	-0.308928	4.46683492622081	-2.08269	0.039028445256707	0.992325013067658	-3.68106
ETNK1	0.215876992023568	4.61360890333777	2.08266978678723	0.0390307405063328	0.992325013067658	-3.68583
CHADL	-0.599889	0.104155495524271	-2.08207	0.039086760706911	0.992325013067658	-3.85312
SRSF10	0.254349103978639	4.28660821078809	2.0817745263255	0.0391137340570532	0.992325013067658	-3.68256
SLC7A11	-0.63877	0.592156763694639	-2.08159	0.0391309218576323	0.992325013067658	-3.85172
USP16	0.455529516114424	2.73263473995648	2.08135654423508	0.039152534176286	0.992325013067658	-3.70905
TSR2	0.365929536850581	3.0250028923462	2.08132697129936	0.0391552806004121	0.992325013067658	-3.69628
VRK1	0.191215666553969	5.17062606147498	2.08073587788129	0.0392102098379261	0.992325013067658	-3.69948
TPST1	-0.38666	3.06842388779066	-2.07922	0.0393513852056759	0.992325013067658	-3.70957
UTP3	0.551200780443052	1.88139338830661	2.07890002659548	0.0393812338817539	0.992325013067658	-3.767
FAT4	0.5975447376054	1.04290201039647	2.07586899182315	0.0396649989904659	0.992325013067658	-3.82276
MTO1	0.479356374771669	1.93824780465549	2.07503558833706	0.0397433287565501	0.992325013067658	-3.766
POLR1B	0.518554022906405	1.79335547378888	2.07382719515938	0.0398571385158772	0.992325013067658	-3.78053
GPBAR1	0.558003240457395	0.886185009891812	2.07361150761041	0.0398774819131932	0.992325013067658	-3.83458
ZDHHC12-DT	0.544177575017923	0.900488076925778	2.07086743034968	0.0401370780194609	0.992325013067658	-3.83644
CSTA	0.661932504096567	2.16432827547085	2.07044705885393	0.0401769737862826	0.992325013067658	-3.75684
SLC25A35	0.547811655914959	-0.314799	2.07021536450196	0.0401989774873824	0.992325013067658	-3.8643
NSL1	0.377077302381904	2.83152500407058	2.06984356894413	0.0402343079913436	0.992325013067658	-3.72455
POU6F1	-0.608591	-0.37272	-2.06953	0.0402640905046602	0.992325013067658	-3.86462
SNTB2	0.429993292708643	2.73190299211202	2.0680375893551	0.0404063030100578	0.992325013067658	-3.72628
APH1A	0.273803886951621	3.83145955267953	2.0674257015822	0.0404647196846093	0.992325013067658	-3.70233
RALY	0.19270039898409	5.94783725871955	2.06738075813929	0.0404690132672199	0.992325013067658	-3.73708
SCYL3	-0.572331	0.966241715976912	-2.06737	0.0404702817079047	0.992325013067658	-3.85913
ZDHHC18	0.512149820569815	2.90122678733343	2.06645237628462	0.04055779171314	0.992325013067658	-3.72204
SNRPN	0.40560853566054	2.38805314374524	2.06626742943347	0.0405754975519116	0.992325013067658	-3.74901
TSPAN13	0.450492883942006	4.54429515837855	2.06577403567097	0.0406227648676425	0.992325013067658	-3.7136
HMGXB3	-0.519925	1.90839290496178	-2.0634	0.0408508489115552	0.992325013067658	-3.81751
ZNF605	0.584891383192526	0.868125071518366	2.06302768322204	0.0408867291667898	0.992325013067658	-3.84533
LAT	-0.561467	-0.489038	-2.06288	0.0409007958083116	0.992325013067658	-3.87108
FDPS	0.50960202052641	0.837338024790404	2.0626753882893	0.0409206958572855	0.992325013067658	-3.84965
SVIP	0.262537413321575	7.67970045025798	2.0625423645585	0.0409335276878073	0.992325013067658	-3.76936
LY6E	0.425289384606366	2.93361497621969	2.0606617409481	0.041115306673069	0.992325013067658	-3.72931
OPA3	0.570884440384695	1.45939598881848	2.06039113757293	0.0411415196726893	0.992325013067658	-3.81983
AP4S1	0.414374899736003	3.06406651439444	2.05998540335921	0.041180849422924	0.992325013067658	-3.72408
GATC	0.584070337081373	0.682199625144061	2.05941592877621	0.0412361055815174	0.992325013067658	-3.85755
PTGES3L	0.40191088664035	3.13354063742002	2.05923597485115	0.0412535797113048	0.992325013067658	-3.72294
ZBTB46	-0.589828	0.194220968815898	-2.05898	0.0412784127174907	0.992325013067658	-3.87713
AREL1	0.347258836007897	2.92671054706566	2.05548995707715	0.0416187720966946	0.992325013067658	-3.73622
HNRNPH1	0.206570690809855	5.45983223970283	2.05526627767496	0.0416406654096922	0.992325013067658	-3.74796
RNA5S9	-0.825123	3.78348722715128	-2.05417	0.0417480294826699	0.992325013067658	-3.72901
PEX16	-0.571419	0.540231256585909	-2.05359	0.0418053656324913	0.992325013067658	-3.88119
RPS29	-0.354994	5.1678	-2.05341	0.0418227970246497	0.992325013067658	-3.74009
ZBTB2	0.349493944866107	2.8584461312275	2.05181845242256	0.0419793801685944	0.992325013067658	-3.74515
ALOX5AP	0.630289622919475	1.32098439027507	2.05023750255481	0.0421354789280342	0.992325013067658	-3.83766
TMX1	0.324034662809812	4.14835887815054	2.04930981958959	0.0422273066666	0.992325013067658	-3.73303
TMEM33	0.287248692620713	3.36734517032954	2.0490870802051	0.0422493802235321	0.992325013067658	-3.73393
LDAF1	0.396346073937234	4.28817855284208	2.04857207096656	0.0423004556003934	0.992325013067658	-3.73653
DCTN5	0.336424346071208	3.72785976674132	2.04477302043811	0.042678854465056	0.992325013067658	-3.73687
PIGB	0.492591342013482	2.29358952472366	2.04420008215593	0.0427361713416571	0.992325013067658	-3.77918
LBR	0.309326439036989	3.86603695198548	2.04302989605554	0.042853441348538	0.992325013067658	-3.73996
CCT6P3	0.571068707980409	0.198854905637985	2.04201650013711	0.0429552206233723	0.992325013067658	-3.88836
ATP6V1F	0.275329348659183	4.06520016139656	2.04199381953624	0.0429575008837555	0.992325013067658	-3.74305
ZNF582	-0.584206	0.0107539237981097	-2.04159	0.0429982020942055	0.992325013067658	-3.89472
KATNA1	-0.454872	1.78846482535197	-2.03914	0.0432449546305802	0.992325013067658	-3.85161
HNRNPA2B1	0.143612723866877	7.54755906475043	2.03637460452945	0.0435256396654873	0.992325013067658	-3.81245
DNAJC4	0.27254041192097	4.81588076502719	2.03543218286772	0.0436215497807864	0.992325013067658	-3.76711
HERC1	-0.166061	7.0114014935673	-2.03519	0.0436460608818208	0.992325013067658	-3.80622
FUNDC1	0.334446828402714	3.65778770578173	2.03515778695878	0.0436495088886839	0.992325013067658	-3.75139
TMSB4X	0.241781680280056	14.6829241350662	2.03379404807329	0.0437886917170086	0.992325013067658	-3.84911
BAALC	-0.567052	-0.484215	-2.03185	0.0439877263904819	0.992325013067658	-3.90301
MYO10	-0.53272	2.28251453896408	-2.03162	0.0440115026776527	0.992325013067658	-3.83214
HCCS	0.548582407402657	1.24631091487723	2.03154675473228	0.0440188759404064	0.992325013067658	-3.86369
AMER1	-0.553454	0.907147785040948	-2.03027	0.0441504179850212	0.992325013067658	-3.89885
FAF2	0.52438227118427	1.47900864952702	2.02776854170689	0.0444081942813472	0.992325013067658	-3.8524
YBX3	-0.175017	7.58059808350962	-2.02655	0.0445338994279505	0.992325013067658	-3.82803
PCYT2	0.543004680275618	0.938090699034217	2.02573052657735	0.0446194135649206	0.992325013067658	-3.8838
SMS	0.239242795886816	5.78530429273211	2.02519020781701	0.0446755554300717	0.992325013067658	-3.80513
SERTAD2	0.246899561158254	4.17440042067107	2.02444107369006	0.0447534938646224	0.992325013067658	-3.77147
BRI3BP	0.552782363059198	0.0896823790380464	2.02442088928261	0.0447555954125138	0.992325013067658	-3.90849
CEPT1	0.448016322588077	2.19257625080327	2.02197550610787	0.045010825371985	0.992325013067658	-3.8191
GOSR2	0.339649867548097	2.90348511804857	2.0218613283642	0.0450227725900429	0.992325013067658	-3.78402
ZDHHC17	0.449362725570023	2.04184454724332	2.02120516048753	0.0450914844233809	0.992325013067658	-3.8275
AGPAT4	0.523357	0.0605365028776573	2.02083625655004	0.0451301540954165	0.992325013067658	-3.91263
FAM193A	-0.237907	4.63721823219523	-2.01913	0.0453097672211396	0.992325013067658	-3.78463
DSCC1	0.5074630685792	-0.451417	2.01763415435492	0.0454669968110833	0.992325013067658	-3.91851
STARD10	0.56333134416549	0.262427568397779	2.01725912928745	0.0455065869745309	0.992325013067658	-3.91263
S100A12	0.779965357239272	2.8249742526788	2.01660974836859	0.0455752093978049	0.992325013067658	-3.79098
TOR1A	0.452017171797136	1.63697084682477	2.01565226387972	0.0456765509387382	0.992325013067658	-3.85971
H2AZ1	0.281490544915032	4.21483296431347	2.01377679957235	0.0458756087162614	0.992325013067658	-3.78906
PTPN1	-0.21955	4.49773656843744	-2.01296	0.0459622099288365	0.992325013067658	-3.79145
GGCX	0.584538990305231	0.182955158721502	2.01268932164214	0.045991369108164	0.992325013067658	-3.91857
TRAPPC6A	0.564487190296394	0.691976495397238	2.01167119688803	0.0460999721580424	0.992325013067658	-3.90878
GNPAT	0.271254145877716	3.4790261736534	2.01122203432542	0.0461479535092792	0.992325013067658	-3.7873
HPSE	0.412282725738543	6.17340175807013	2.00950600027229	0.0463316586027137	0.992325013067658	-3.83978
COL15A1	-0.518232	-0.389722	-2.00927	0.0463571076816454	0.992325013067658	-3.9264
PAQR3	0.524680975034381	-0.227861	2.00912046607307	0.046373016324884	0.992325013067658	-3.92667
TRIM8	-0.230288	4.68471842380652	-2.00861	0.0464282012211487	0.992325013067658	-3.80262
TIMM22	0.366330006145835	2.29283322631271	2.00859971672802	0.0464289289392229	0.992325013067658	-3.82937
CD300H	-0.557312	0.39950862508809	-2.00858	0.0464306533003028	0.992325013067658	-3.92802
LOC105378353	-0.690763	0.425833662116784	-2.00828	0.0464635944860662	0.992325013067658	-3.92832
TARBP2	0.532219381650994	-0.242504	2.00795562999687	0.0464981635367372	0.992325013067658	-3.92787
UHRF2	0.268207703954326	5.09023659475211	2.00750998173175	0.0465461188307675	0.992325013067658	-3.81892
CPEB2	0.291039862091985	3.81148479846052	2.00713669530545	0.0465863197792288	0.992325013067658	-3.79368
LOXHD1	-0.377503	4.2348303757283	-2.00694	0.0466075165354207	0.992325013067658	-3.79545
GALNT3	-0.604052	-0.0663199	-2.0064	0.0466656342067149	0.992325013067658	-3.93022
HMOX1	0.40360415824362	3.44974716565327	2.00588418734261	0.0467214239788611	0.992325013067658	-3.79516
DIDO1	-0.250071	3.86777863219659	-2.00548	0.0467653116239333	0.992325013067658	-3.79545
SRGAP3	-0.558942	-0.529599	-2.0041	0.0469144683163162	0.992325013067658	-3.931
SPG21	0.292070840564036	4.08876721989869	2.00400398076662	0.0469248614132509	0.992325013067658	-3.80151
DUS3L	-0.555282	-0.0775265	-2.00308	0.0470252618112165	0.992325013067658	-3.93358
DERL2	0.381038498983115	2.70856815579849	2.0028843422953	0.0470463630737832	0.992325013067658	-3.81523
INTU	0.428715036838038	2.55472430091524	2.0019096751939	0.0471523502267206	0.992325013067658	-3.82339
ELOC	0.327999507349911	3.03194741346547	1.99953403426661	0.0474115322370094	0.992325013067658	-3.81124
LTA	-0.55751	0.444774074658245	-1.9982	0.0475580551048982	0.992325013067658	-3.93825
PSMA1	0.479808462149971	1.53081764169151	1.99777146912237	0.0476046089920671	0.992325013067658	-3.88463
MZF1	-0.507165	-0.43428	-1.99614	0.0477841429917326	0.992325013067658	-3.93948
RBM4B	0.547016024992647	1.05913498565689	1.99598762195379	0.0478006966053908	0.992325013067658	-3.91208
ANAPC13	0.414565732161894	2.42723942117496	1.9959151698323	0.0478086753052369	0.992325013067658	-3.83908
RIF1	0.201504336702638	4.62537272337597	1.99586523475775	0.0478141750015474	0.992325013067658	-3.82513
WDSUB1	0.526454558821252	0.84011660617839	1.99471375415461	0.0479411446560238	0.992325013067658	-3.92306
RO60	0.179033065536891	6.58075342934064	1.99224460672047	0.0482143740177249	0.992325013067658	-3.87389
KNDC1	-0.587348	0.238585359424172	-1.99178	0.0482663569863163	0.992325013067658	-3.94533
MICU3	-0.548447	-0.437579	-1.99151	0.0482957833634844	0.992325013067658	-3.94406
CCR1	-0.635142	1.19215442510939	-1.99073	0.0483830503914125	0.992325013067658	-3.93234
DHRS13	-0.50309	-0.478537	-1.98811	0.0486744968899604	0.992325013067658	-3.94738
PPA2	0.290717430317319	3.78915982982498	1.98750402390942	0.0487426601213789	0.992325013067658	-3.8228
SLC5A3	0.530780886279511	0.730586230431211	1.98668883461877	0.0488339970356892	0.992325013067658	-3.93421
PHGDH	0.555140244343572	1.40606673915496	1.98662390020859	0.0488412787724423	0.992325013067658	-3.9045
ARID4B	-0.212316	4.50961575139379	-1.98642	0.0488638386396486	0.992325013067658	-3.83251
ERG28	0.497129396555667	-0.389438	1.98322907342692	0.0492232589280549	0.992325013067658	-3.95308
CHMP3	0.210632022221195	5.7764343841105	1.98254270134761	0.0493007953708981	0.992325013067658	-3.87472
ABCA2	0.585934051341208	0.339886263382977	1.98239946383629	0.0493169893352821	0.992325013067658	-3.9465
AP2A1	-0.232534	4.84476020212518	-1.98239	0.0493184261713223	0.992325013067658	-3.84677
TMEM184B	0.55820382670491	0.916059460319182	1.97877013347378	0.0497288165936557	0.992325013067658	-3.93549
CARMIL2	-0.620546	0.641840466986238	-1.9785	0.0497596056460719	0.992325013067658	-3.95647
HECW2	0.544496680843225	2.49041333213666	1.97698901019349	0.0499319877269008	0.992325013067658	-3.85953
NIFK-AS1	-0.51906	0.822524449505183	-1.97697	0.0499346126971289	0.992325013067658	-3.95498
MLX	0.386941634564329	2.65913155732077	1.97674612441466	0.049959747895767	0.992325013067658	-3.85347
TTLL11	-0.563491	0.199496736382325	-1.97507	0.0501516829962244	0.992325013067658	-3.96199
EXOC2	0.326103467895939	2.97410807977907	1.97254222962042	0.0504422992031425	0.992325013067658	-3.8492
MRPL17	-0.586007	0.694612957162737	-1.97206	0.0504973943665895	0.992325013067658	-3.96226
ZC3H7B	-0.274376	4.11645321006893	-1.97162	0.0505488393121566	0.992325013067658	-3.84725
USF2	-0.248811	7.58839748619084	-1.97122	0.0505954624988077	0.992325013067658	-3.92062
LSM11	0.554633222150361	-0.176366	1.96967	0.0507745080770273	0.992325013067658	-3.96581
TBC1D4	-0.467096	2.27677526161931	-1.9695	0.0507942813026807	0.992325013067658	-3.9007
TP53INP2	0.270392531887235	4.65453856156266	1.96897748652639	0.0508545704846482	0.992325013067658	-3.86832
DR1	0.185424789179375	6.82367125841312	1.96861300374673	0.0508968840373321	0.992325013067658	-3.91682
PRPS1	0.400903867424996	2.38460166566821	1.96851089215154	0.0509087437224529	0.992325013067658	-3.87543
CRYBG3	-0.543227	1.41604108414626	-1.96848	0.050912549653275	0.992325013067658	-3.9473
RSRC2	-0.252316	4.04003554971079	-1.96834	0.050928188595723	0.992325013067658	-3.85127
RMRP	-0.384675	4.61204998297926	-1.96787	0.0509827303486731	0.992325013067658	-3.86232
LINC00299	-0.488327	2.36400338099932	-1.96773	0.050999708125128	0.992325013067658	-3.89905
SLC35B4	0.47111681939549	2.24237508334789	1.96756346195839	0.0510188939304803	0.992325013067658	-3.88241
C1orf52	0.370002284534454	2.14943922168897	1.96671226076681	0.0511180282490937	0.992325013067658	-3.88806
GALNT7-DT	0.584900225640658	0.356123513249482	1.96449393468076	0.0513771494348461	0.992325013067658	-3.96421
MIA3	-0.309503	3.30558781027357	-1.96294	0.0515587808968987	0.992325013067658	-3.86036
CLK4	0.456709702143105	1.54817493233278	1.96253038024718	0.0516074368856574	0.992325013067658	-3.92609
PBXIP1	0.278419005158025	8.10196379877591	1.9624948002579	0.0516116177765101	0.992325013067658	-3.94338
ENTHD1	-0.546481	-0.248439	-1.96226	0.0516393856193616	0.992325013067658	-3.97376
ZNF124	0.23196019584838	4.99990017229327	1.96198989814951	0.0516709780827277	0.992325013067658	-3.88829
STX18-AS1	0.546887773860683	-0.333414	1.96099942297722	0.0517875939064974	0.992325013067658	-3.97493
HSD17B4	0.238977049100978	4.04881296631893	1.96081055165654	0.0518098563351318	0.992325013067658	-3.86615
WRAP53	-0.565896	0.329844210826503	-1.96027	0.0518736952795173	0.992325013067658	-3.97647
PPP2CB	0.246464980928186	4.40511645404983	1.9599756539496	0.0519083634040803	0.992325013067658	-3.87584
PMEPA1	-0.552703	-0.362866	-1.95967	0.0519446953594925	0.992325013067658	-3.97599
SLC35A4	0.248421365385678	3.77938336339454	1.95958096801667	0.051954986288601	0.992325013067658	-3.86346
ANAPC1	0.407205644039523	2.38170790870588	1.95823469501347	0.0521142832000146	0.992325013067658	-3.88577
JMJD1C	-0.183051	5.94760250131387	-1.95743	0.0522095285987098	0.992325013067658	-3.91552
H4C14	0.559656827200867	1.85144753871411	1.95692030091379	0.0522702060400209	0.992325013067658	-3.91342
KIF17	-0.550013	-0.415333	-1.95654	0.0523149746884451	0.992325013067658	-3.9789
OMA1	0.240300076126281	3.92797796606972	1.95638150073716	0.0523342361794565	0.992325013067658	-3.87032
RRAGC	0.524262920641299	1.11710804116441	1.95594614395547	0.0523860216640074	0.992325013067658	-3.95173
PDCD5	0.567062808783149	0.779017543205261	1.9552136815916	0.0524732453967937	0.992325013067658	-3.96387
CYB561	0.561635049912454	0.0726940420715527	1.95495666765063	0.0525038804189695	0.992325013067658	-3.97849
PSMD10	0.432268189143072	2.23445751731347	1.95368556464432	0.0526556129546532	0.992325013067658	-3.89998
TMEM67	0.428840057324248	2.61390855516355	1.95160945063694	0.0529042365854953	0.992325013067658	-3.88571
TMEM167B	0.217475097012259	4.59408623021566	1.95096478650403	0.0529816392777882	0.992325013067658	-3.89408
SMIM8	0.502070376498114	0.0686678615087076	1.95042526244542	0.0530464916142707	0.992325013067658	-3.98355
RABGGTA	-0.532547	0.675106325254438	-1.94754	0.0533942278870284	0.992325013067658	-3.98646
PTPRF	-0.482691	4.03579023305444	-1.94677	0.0534881255228103	0.992325013067658	-3.88223
DTWD1	0.358956136067548	2.67130244430987	1.94662402933512	0.0535053125476535	0.992325013067658	-3.89162
MTHFD2L	0.292919984423953	5.00609648837209	1.94612146052611	0.0535662240806868	0.992325013067658	-3.91417
NBPF14	0.363379106838404	2.53022620637981	1.94087610398845	0.054205462223219	0.992325013067658	-3.90367
MRPS6	0.506064645512038	1.28957728816499	1.94065091802767	0.0542330484242413	0.992325013067658	-3.96146
WARS2-AS1	0.553397267724414	0.178307969094237	1.93987197904037	0.0543285629302384	0.992325013067658	-3.99227
HERPUD1	0.49843488324268	1.86849518626611	1.93952563338549	0.0543710778025095	0.992325013067658	-3.93439
ERAP2	0.553375056455752	1.23900312843638	1.93883382353109	0.0544560833022034	0.992325013067658	-3.96526
GGNBP2	0.228326191525697	4.28387629739438	1.93858199821291	0.0544870539018876	0.992325013067658	-3.90453
EVI2A	0.431378844264642	2.31225528848929	1.93848954150709	0.0544984283645789	0.992325013067658	-3.91506
COTL1	0.187849621305773	9.08583185081189	1.93831433043164	0.0545199891521568	0.992325013067658	-3.99199
TECTA	-0.544935	-0.319063	-1.9382	0.0545338362171761	0.992325013067658	-3.9972
MSH6	0.410356573173374	2.4794264365453	1.93748412467947	0.0546222487707826	0.992325013067658	-3.9088
ATG5	0.311002613034548	2.94861613128692	1.93719675117803	0.0546576833000326	0.992325013067658	-3.8968
FAM76A	-0.541133	0.683849421956443	-1.93684	0.054701385022715	0.992325013067658	-3.99696
RUSC1	0.569692687525087	0.509883566526168	1.9359099057266	0.0548165951688856	0.992325013067658	-3.99059
ZMYND8	-0.171409	6.61952299310446	-1.93572	0.0548402283125278	0.992325013067658	-3.96441
LAPTM4B	0.340825713242675	5.98623536948125	1.93568622288046	0.0548442573190083	0.992325013067658	-3.9559
TOX-DT	0.554387490122842	0.893237134435551	1.93465965509339	0.0549713605917078	0.992325013067658	-3.98062
PCNP	0.215012550625348	8.61631749947727	1.93289	0.0551909841771029	0.992325013067658	-3.99696
LOC107984236	-0.513895	-0.11505	-1.93266	0.0552190822653906	0.992325013067658	-4.00319
ZNF839	-0.539814	0.187869491033558	-1.93175	0.0553330186216264	0.992325013067658	-4.00453
ZNF101	0.461200953455154	2.13287631298787	1.93135692420826	0.0553819687927094	0.992325013067658	-3.93278
ABRACL	0.382473210256245	3.02465902169661	1.93077618213749	0.055454435186253	0.992325013067658	-3.90408
ISG15	-0.559531	1.75184682257797	-1.92889	0.0556907430225344	0.992325013067658	-3.97432
CRAMP1	0.527494367437321	0.190243035305157	1.92787759366876	0.0558173226781005	0.992325013067658	-4.00406
COG4	0.52768988997989	1.52228926450566	1.9273951687737	0.0558779132175188	0.992325013067658	-3.96352
SDHAF3	0.533182789730944	0.222656328760745	1.9273016270643	0.0558896680673451	0.992325013067658	-4.00412
XKR8	-0.532554	-0.0864104	-1.92398	0.0563087776043214	0.992325013067658	-4.01168
IQCE	-0.36663	2.88582910725297	-1.92307	0.056423213919423	0.992325013067658	-3.92489
HEXIM1	-0.217131	4.99896128804679	-1.92305	0.0564260931482155	0.992325013067658	-3.94341
MARCHF8	-0.217608	7.49325828192432	-1.92302	0.0564294532118384	0.992325013067658	-3.99837
FERRY3	0.415060256111006	1.85397144058341	1.92257250960654	0.056486666845961	0.992325013067658	-3.95652
HCFC1R1	0.523844311153519	1.73986690337956	1.92211881522961	0.0565442216322937	0.992325013067658	-3.9598
SRP9	0.259504176431939	5.65558297215162	1.92027084879417	0.0567791608129217	0.992325013067658	-3.97185
SCRN2	0.541135710167126	0.0497203255054643	1.91996819139859	0.0568177169304933	0.992325013067658	-4.01316
POLH	0.47443218536285	1.62869595294147	1.91838482062424	0.0570197845779111	0.992325013067658	-3.97014
ATL3	0.207481160045255	6.42221085048395	1.9181790677617	0.057046086771501	0.992325013067658	-3.99174
STMN3	-0.525811	-0.247901	-1.91752	0.0571305699036931	0.992325013067658	-4.01751
LOC728743	-0.463568	-0.524196	-1.91711	0.0571829791144882	0.992325013067658	-4.01717
ZNF33B	0.338486334565179	2.73590179687711	1.91697249202697	0.0572005333809355	0.992325013067658	-3.92691
CALM1	0.188487864784705	9.03338896211606	1.91671774771197	0.0572331865767178	0.992325013067658	-4.02698
TCTA	0.317814763729188	4.56188326135542	1.91590718270683	0.0573371892465173	0.992325013067658	-3.94767
ENTPD1	0.514271437870862	1.83478801015837	1.91366437484772	0.0576257892063785	0.992325013067658	-3.96737
MBOAT2	0.196872664209302	6.95255498439825	1.91269099007654	0.057751421531465	0.992325013067658	-4.00964
UBE2D1	0.520857764341516	2.51153220736735	1.91223193467002	0.0578107504325898	0.992325013067658	-3.93953
MZT2A	0.594322425359768	1.02902165845935	1.91181545487717	0.0578646210824084	0.992325013067658	-4.00048
FEM1B	0.342895527600816	3.54816	1.9102346999933	0.0580694716604217	0.992325013067658	-3.93099
SRA1	-0.498999	1.54064757059018	-1.90806	0.0583527371421642	0.992325013067658	-4.00323
PPP1R21	0.332267587225021	3.15064029329974	1.90759062550075	0.0584134789838277	0.992325013067658	-3.93346
TBP	-0.560528	0.652658572357581	-1.9073	0.0584520118891883	0.992325013067658	-4.02604
PHLDA1	0.516653242290178	0.828335547470085	1.90457358339947	0.058808098793294	0.992325013067658	-4.01437
XAB2	-0.40718	2.47432640972814	-1.90322	0.0589861422711353	0.992325013067658	-3.96558
LTBR	-0.608688	0.656378736441743	-1.90302	0.0590116586290416	0.992325013067658	-4.03026
PLXNC1	0.447190690525181	2.72186716515083	1.90259335611002	0.0590683201366149	0.992325013067658	-3.94517
NIFKP3	-0.490516	-0.44897	-1.90256	0.0590730892187222	0.992325013067658	-4.03143
ENC1	0.495519730068499	1.00299761443642	1.90248819315222	0.0590821665444006	0.992325013067658	-4.01173
REXO5	0.471462812613741	1.78545696952502	1.90052856265056	0.0593406820097886	0.992325013067658	-3.97996
DENND3-AS1	0.547892617133884	0.64632262918456	1.89971	0.0594485723036116	0.992325013067658	-4.02263
TASOR	0.153336752994162	5.78584890008988	1.8986309759143	0.0595919157459169	0.992325013067658	-4.00804
TMEM43	0.519168117667957	0.3183607503198	1.8967838249497	0.0598373276607477	0.992325013067658	-4.03293
CWF19L1	0.492796999017431	1.6897740619772	1.89671694890175	0.0598462286544289	0.992325013067658	-3.9885
USP34-DT	0.451841207021517	2.02798272351071	1.89619120789117	0.0599162417976537	0.992325013067658	-3.97596
ZNF782	-0.438544	1.92663240317368	-1.8961	0.0599279188874604	0.992325013067658	-3.99908
FRY	0.270487144452968	3.54541281348617	1.89563845919289	0.0599899255598954	0.992325013067658	-3.95152
QSOX1	0.384221823929608	4.07408251598597	1.89529791164797	0.060035359786052	0.992325013067658	-3.96466
SULT1B1	0.485279575696317	2.89901427966372	1.89400536487404	0.0602080676355032	0.992325013067658	-3.95292
TPCN1	0.382297951881214	3.4203164348469	1.89268221209334	0.0603852958741983	0.992325013067658	-3.95465
MYPOP	-0.48264	-0.516853	-1.89099	0.0606127088266068	0.992325013067658	-4.04231
LINC02980	-0.517055	-0.251128	-1.89046	0.0606842646730409	0.992325013067658	-4.04349
PACRGL	-0.524874	-0.0222646	-1.88942	0.0608239593903299	0.992325013067658	-4.04501
LHFPL6	0.533338432882649	2.45937667553636	1.88917435485834	0.0608572675195349	0.992325013067658	-3.96591
CSTF2	-0.543131	0.240063642811207	-1.88832	0.0609724276371338	0.992325013067658	-4.04627
ELP2	0.351246256286189	2.55383875101581	1.8883072266452	0.0609744118317467	0.992325013067658	-3.96718
ACSS2	-0.310685	3.35252643097904	-1.88751	0.0610819258988714	0.992325013067658	-3.96027
MCEE	0.481372116490557	-0.530229	1.88680040841146	0.0611784236925546	0.992325013067658	-4.04703
CEP83	-0.466464	1.57594267243305	-1.88655	0.0612118169611483	0.992325013067658	-4.02411
PIPOX	-0.537586	0.477011338044346	-1.88655	0.0612121634249791	0.992325013067658	-4.0472
NUFIP1	0.524983971109288	0.206774363669454	1.88614251263348	0.0612676768003849	0.992325013067658	-4.04453
C9orf40	0.490186512870084	1.92327197933637	1.88606	0.0612786274368008	0.992325013067658	-3.99126
C12orf75	0.280149632332967	7.23969494072897	1.88560901249358	0.0613401338054398	0.992325013067658	-4.05767
UBE2L3	0.201474784647823	6.72660255188921	1.88499097043023	0.061424162438566	0.992325013067658	-4.04989
TRAPPC12	-0.319269	3.13389067186118	-1.88448	0.061493144191705	0.992325013067658	-3.96621
DAPK2	0.499809359189787	1.51267139431174	1.8827838302015	0.0617250302816301	0.992325013067658	-4.01083
LTN1	0.278139455566601	3.12417432751891	1.88201619405678	0.0618299595733559	0.992325013067658	-3.96749
PRPSAP2	-0.281278	3.71852982825083	-1.88196	0.0618383045747156	0.992325013067658	-3.96968
EFNB1	-0.310939	4.09135138569437	-1.8798	0.0621331874035383	0.992325013067658	-3.98053
BNIP3	0.321069350956767	3.66909	1.87893854053695	0.0622521473756731	0.992325013067658	-3.97708
ABTB1	-0.24973	5.76301282621939	-1.87831	0.0623388454643291	0.992325013067658	-4.03472
URB2	-0.529367	0.378978319313521	-1.87827	0.0623437970674394	0.992325013067658	-4.05551
DCTD	0.210393622135028	4.46876321649732	1.87804849449953	0.0623746907547988	0.992325013067658	-3.99961
ADAM17	-0.292706	3.10518942462009	-1.87733	0.0624731992212076	0.992325013067658	-3.97559
ZSCAN30	0.436584800324314	1.49231718127564	1.87571805339766	0.0626965059750065	0.992325013067658	-4.02079
TMEM50A	0.244816024581011	8.54055768218241	1.87398987600885	0.0629360481359448	0.992325013067658	-4.09156
E2F6	0.439508118626777	1.40961225140378	1.87226766652194	0.0631755230560323	0.992325013067658	-4.02732
MAML3	-0.252598	6.28399906183119	-1.87156	0.0632737419517041	0.992325013067658	-4.05821
AKAP1-DT	-0.497267	-0.35929	-1.87081	0.0633790641747109	0.992325013067658	-4.06192
PPIE	0.28435782437352	3.69762836655372	1.87043263190526	0.0634315232169091	0.992325013067658	-3.98943
RBBP4	0.150947167792673	5.82916360342785	1.8702290560709	0.0634599767594531	0.992325013067658	-4.05326
IFT172	0.551813987859825	0.843607080660385	1.86960316079062	0.0635475241109614	0.992325013067658	-4.04781
SAR1B	0.359767977874022	3.06286489977922	1.86892879524946	0.0636419640608099	0.992325013067658	-3.98456
ZC3H15	0.306843100916352	3.45983675491535	1.86850185689453	0.063701814180341	0.992325013067658	-3.98705
SRSF2	0.274152048181781	3.53206335573376	1.86635406931562	0.064003613569047	0.992325013067658	-3.99133
CD36	0.307096861727578	8.52657901085817	1.86615354545772	0.0640318512459851	0.992325013067658	-4.1041
TRBV6-5	-0.501513	-0.334512	-1.86577	0.0640865918391753	0.992325013067658	-4.06674
PKD1L3	-0.52044	0.879004518532569	-1.86525	0.0641585593327895	0.992325013067658	-4.06315
PDE11A-AS1	-0.542082	-0.201858	-1.86524	0.0641600358921375	0.992325013067658	-4.06749
DAZAP2	0.182067620254344	8.74897347253944	1.86517853615311	0.0641692997746534	0.992325013067658	-4.10732
SPATA7	0.513594380904574	1.18550159272295	1.86489787879606	0.0642089100519045	0.992325013067658	-4.04271
ANKRD36B	0.493352474339251	0.914491236725667	1.86428664350503	0.0642952466723235	0.992325013067658	-4.05189
FBXL5	0.2528121940507	5.0257227156877	1.86381289216884	0.0643622303527697	0.992325013067658	-4.04005
HNRNPC	0.130471136700264	6.97517900200499	1.86375294914291	0.0643707098408725	0.992325013067658	-4.08703
PPP1R12B	0.379852689336994	2.09014079107023	1.86363409329259	0.0643875258407947	0.992325013067658	-4.01347
TATDN1	0.424841068668131	1.37083765317864	1.86359973523257	0.0643923875809304	0.992325013067658	-4.03851
GARS1	0.286894507752593	3.30590175225102	1.86192278350418	0.0646300522821731	0.992325013067658	-3.9942
ATRX	-0.13918	6.18053724267229	-1.86112	0.0647435411249914	0.992325013067658	-4.07284
VCF2	0.443662895081616	1.82399853003633	1.85873863593936	0.0650833360038817	0.992325013067658	-4.02683
SIVA1	-0.582434	0.393860048882411	-1.85744	0.065269601883004	0.992325013067658	-4.07515
BEX4	0.380460614039208	4.5544435814316	1.85710064304989	0.0653175448280696	0.992325013067658	-4.03544
CA2	0.263872171634571	9.3768746190196	1.8566119145044	0.0653875616675983	0.992325013067658	-4.12665
LINC01410	-0.475528	-0.28296	-1.85583	0.0654993288436336	0.992325013067658	-4.07621
SSBP1	0.549889060360149	1.71043928818616	1.85522490720343	0.0655866094449082	0.992325013067658	-4.032
BRCA2	0.418038062207375	2.14271204708845	1.85486006047983	0.065639051926098	0.992325013067658	-4.01897
DPM1	0.465024619919609	1.75590389083245	1.85473972058719	0.0656563570464077	0.992325013067658	-4.03465
TMEM87A	0.430769873768221	1.78319081684409	1.85433987991209	0.065713882234472	0.992325013067658	-4.03295
SLC1A5	0.502275149873384	1.69594135737786	1.85396323621028	0.0657681084543856	0.992325013067658	-4.03717
PCMTD2	-0.384565	3.53090946922396	-1.85251	0.065977588507611	0.992325013067658	-4.00601
RRP36	0.402741587299992	1.90545215330617	1.85246386044608	0.0659843464426988	0.992325013067658	-4.03029
TSPYL4	0.419419129142725	1.77566517294931	1.85242803754885	0.0659895200051705	0.992325013067658	-4.03483
JUP	-0.539299	2.30151029480695	-1.85185	0.0660736285632713	0.992325013067658	-4.03109
ERAP1	0.228648283459128	3.35567279065128	1.85119652366356	0.0661675813947869	0.992325013067658	-4.00909
POLR2F	-0.528952	1.18303035640475	-1.84907	0.066476211392397	0.992325013067658	-4.07356
PCMT1	0.231408506927926	5.97291482169648	1.84866269135371	0.0665351997809535	0.992325013067658	-4.09078
ZDHHC24	-0.535354	-0.0450263	-1.84727	0.0667373375984193	0.992325013067658	-4.08467
PCBP1-AS1	0.350308107101486	2.10391259745704	1.84702870462412	0.0667731652037267	0.992325013067658	-4.03046
COX6C	0.342604703201869	2.63147627554354	1.84627181157731	0.0668836349280989	0.992325013067658	-4.01699
ZNF668	-0.493817	-0.0684205	-1.84531	0.0670239455743164	0.992325013067658	-4.0865
CDCA4	-0.547099	0.41300775792208	-1.84412	0.0671988485306658	0.992325013067658	-4.0875
BCAT1	0.309130036674267	3.12938608163555	1.84386559695379	0.0672358360220455	0.992325013067658	-4.01689
IRAK3	0.156174170404245	6.07496221200501	1.84349628402195	0.0672900291593033	0.992325013067658	-4.1003
FBXL17	-0.191291	5.04153478094749	-1.84274	0.0674014715791372	0.992325013067658	-4.06602
RER1	0.305989443774049	2.92088340839617	1.84266393664706	0.0674123013460902	0.992325013067658	-4.01846
GUF1	0.449718194028179	1.24243145008763	1.84260944670088	0.0674203123804366	0.992325013067658	-4.06501
PDE4D	-0.199292	6.59906866899943	-1.84244	0.0674446335438254	0.992325013067658	-4.11052
IMPA2	0.436006480591217	2.78725620058597	1.8423498345907	0.0674584910524901	0.992325013067658	-4.0194
ZDHHC6	0.537036950856351	0.735022969888666	1.84102910443527	0.0676529966136885	0.992325013067658	-4.07912
HEMGN	-0.272438	7.79930624759074	-1.83981	0.0678336604201147	0.992325013067658	-4.13416
HNRNPA3	0.164986081518429	5.24523856357754	1.83932864830672	0.0679041111018342	0.992325013067658	-4.08266
MRPL24	-0.524186	0.611995506112625	-1.83929	0.0679099488194365	0.992325013067658	-4.09089
KRCC1	0.422099012913852	2.2541968240651	1.83760623631092	0.0681592570158902	0.992325013067658	-4.03483
TMEM167A	0.173654196777392	7.08463610247181	1.83713871952365	0.0682286489058267	0.992325013067658	-4.13045
RPE	0.363492194672406	2.3078275011393	1.83666746528571	0.0682986549127684	0.992325013067658	-4.03585
IRAK4	0.190086898027721	4.7516198649403	1.83585534072202	0.0684194380681323	0.992325013067658	-4.07115
ITGA5	0.460594611571093	1.99309837862936	1.83554257999938	0.0684660006696936	0.992325013067658	-4.04502
TMEM94	0.477764591797616	1.79482607139809	1.83533849279099	0.0684963985671072	0.992325013067658	-4.05177
CLEC12A	0.268435797053843	4.50912653094331	1.83445315939649	0.0686283949015871	0.992325013067658	-4.06503
DHX57	0.484278988927638	1.38669	1.83402804121248	0.068691851740824	0.992325013067658	-4.06727
BCOR	-0.250699	4.34810886391654	-1.83167	0.0690450372635989	0.992325013067658	-4.05527
SAP30L-AS1	0.527073279072868	0.121690008387399	1.83154238744891	0.0690638579280466	0.992325013067658	-4.09666
TLK2	-0.203641	4.36398737325479	-1.8303	0.0692500413545149	0.992325013067658	-4.05858
DPYSL3	-0.506859	2.56164730227634	-1.82972	0.0693373663220204	0.992325013067658	-4.04848
CMC2	0.296408972054975	4.24748533165696	1.82968085230835	0.0693435514433251	0.992325013067658	-4.06336
TRIP6	0.515243043409807	0.135523205700794	1.82907090232507	0.0694353999028218	0.992325013067658	-4.09909
F8A1	0.504436048270502	0.539503119712385	1.82760609852959	0.0696563876322486	0.992325013067658	-4.0966
CD79B	-0.490458	0.0341883152231095	-1.82625	0.0698617226021484	0.992325013067658	-4.10434
SCRG1	-0.48925	-0.0740712	-1.8237	0.0702485448229783	0.992325013067658	-4.10652
SLC35B3	0.490408262031774	0.863154457333666	1.82360907925352	0.0702623676817311	0.992325013067658	-4.09343
ATP5MF	0.375898711295478	2.11436098811076	1.82320779601443	0.0703234460948323	0.992325013067658	-4.05612
FMN1	-0.600781	0.562638705320739	-1.82275	0.0703929486687745	0.992325013067658	-4.10666
SLC25A5	0.202587816262201	4.9751139039502	1.82271794622463	0.0703980646690813	0.992325013067658	-4.09898
LRPPRC	0.240570895106717	4.17862650411246	1.82216568226463	0.0704822694511432	0.992325013067658	-4.06985
ERAL1	0.508439662891137	0.634630859088048	1.82184197661131	0.0705316642863006	0.992325013067658	-4.09952
CHSY1	0.292870702968548	3.2651	1.82181076894518	0.070536427836738	0.992325013067658	-4.0468
MSANTD2	0.487806315230523	-0.130533	1.82165156116431	0.0705607335248566	0.992325013067658	-4.10764
SEC23B	0.270866402712077	3.3596792997436	1.82162806926564	0.0705643205374029	0.992325013067658	-4.04765
YWHAQ	0.192411377290555	8.00426272459868	1.82149161269131	0.0705851592807201	0.992325013067658	-4.16772
SIGMAR1	0.48599951208517	-0.0862492	1.82036102387032	0.0707580115519763	0.992325013067658	-4.10868
EP300	-0.142267	5.99431288124084	-1.81994	0.070822494684231	0.992325013067658	-4.13055
ZNF618	0.509019170487544	0.696454381537007	1.81992586194047	0.070824635537676	0.992325013067658	-4.10003
HBA2	0.7663806444238	5.16965950035775	1.81774984710937	0.071158567055911	0.992325013067658	-4.11967
SESN1	0.366841386640723	2.19911084669264	1.81699786208227	0.0712742695303	0.992325013067658	-4.06125
ZSCAN26	-0.50125	0.345540983457503	-1.8162	0.0713973468904565	0.992325013067658	-4.11349
CBLL1	-0.316857	3.54761044338658	-1.81484	0.0716075410619233	0.992325013067658	-4.05546
MBP	-0.15799	7.26146014386816	-1.81413	0.0717164412973548	0.992325013067658	-4.16647
CMPK1	0.216173747559873	9.24805933223591	1.81261651755325	0.0719514972745224	0.992325013067658	-4.19437
FHIP1B	0.526633016230958	0.486081725712727	1.81224557837944	0.0720090773241236	0.992325013067658	-4.11117
PANX2	-0.518612	-0.455727	-1.81197	0.0720512543748653	0.992325013067658	-4.1165
SLC39A8	0.255690434872681	3.70375588615728	1.80967261102024	0.0724095236038858	0.992325013067658	-4.07165
PON2	0.522746645532373	0.976128422512415	1.8096638565393	0.0724108892541088	0.992325013067658	-4.10297
LOC105369147	-0.491562	-0.325906	-1.80965	0.0724132295461336	0.992325013067658	-4.11894
TMBIM6	0.202577190200222	7.57272837611026	1.8093608541377	0.0724581690709051	0.992325013067658	-4.18078
DOCK9	-0.477524	2.54286337810365	-1.80922	0.0724799516120194	0.992325013067658	-4.07186
WDR33	0.229526337756807	4.28009374226174	1.80784871810113	0.0726945012305005	0.992325013067658	-4.0936
KCTD7	0.467916304959576	1.4191905918584	1.80754480296402	0.0727420770607983	0.992325013067658	-4.0932
PSMD14	0.411178617368012	2.19805654539996	1.80665456335891	0.072881586154908	0.992325013067658	-4.07176
MAP3K14	-0.545601	1.31619701465692	-1.8065	0.0729065798453743	0.992325013067658	-4.111
TMEM109	0.313300664135592	2.9543980888588	1.80603643431042	0.0729785829784253	0.992325013067658	-4.0642
METTL9	0.150476054516647	5.44218965182516	1.80556554150956	0.0730525470838751	0.992325013067658	-4.1392
ZNF592	0.197253998097507	5.00156799679767	1.80412392068457	0.073279370791211	0.992325013067658	-4.12643
COP1	0.16345408845646	4.43467606166612	1.80394845362463	0.0733070183590245	0.992325013067658	-4.10418
SNX25	0.520803749345545	0.80788545587493	1.80390458289354	0.0733139322228747	0.992325013067658	-4.11273
ATMIN	0.22121804479668	4.00894189687319	1.80346382126192	0.0733834245239652	0.992325013067658	-4.08926
SUGP1	-0.447417	1.96837501855328	-1.80321	0.0734227772271819	0.992325013067658	-4.09527
TOM1	0.482896816492469	1.80884617317707	1.80302253863088	0.0734530534890435	0.992325013067658	-4.08654
FSTL4	-0.46789	1.77430727355589	-1.80162	0.0736755026798366	0.992325013067658	-4.10231
AGPS	0.273599235076875	3.98128565888733	1.80158393574716	0.0736804264907748	0.992325013067658	-4.09121
SARAF	0.183698773314404	6.22412328570272	1.80067941813375	0.0738236841425733	0.992325013067658	-4.16899
CIC	-0.232057	5.31871243759692	-1.80064	0.0738301555614417	0.992325013067658	-4.1373
HELQ	0.295794267333462	3.58424711902629	1.80051654234252	0.0738495048669873	0.992325013067658	-4.0801
ATG4B	-0.427915	1.96953003865348	-1.80039	0.07386914982259	0.992325013067658	-4.09676
ATP6V0E1	0.222688699907534	7.02245978380725	1.79832996122206	0.0741968667575461	0.992325013067658	-4.18915
IL15	0.517798397384006	0.140380630089981	1.7965055242733	0.0744877296030635	0.992325013067658	-4.12911
F11R	0.284574806320586	5.64664825931969	1.79583377507773	0.0745950607520317	0.992325013067658	-4.16176
BORCS6	0.380863693352001	3.13042860094154	1.79561433201845	0.0746301507069463	0.992325013067658	-4.07882
RTKN2	-0.494642	-0.289622	-1.79253	0.0751253572489304	0.992325013067658	-4.13462
HLX	0.489490363204685	-0.250768	1.79232802162174	0.0751572785066056	0.992325013067658	-4.13478
CHORDC1	0.417218907487801	2.19925948656797	1.79226539767663	0.0751673532016728	0.992325013067658	-4.08785
RAD18	0.292134156454753	2.9158897071902	1.79213638932236	0.0751881110719393	0.992325013067658	-4.08115
COPZ1	0.190234283573655	5.21877579051242	1.79180741474242	0.0752410655724901	0.992325013067658	-4.15263
ARMCX1	-0.458556	-0.553783	-1.79032	0.0754811723576777	0.992325013067658	-4.1361
LINC02018	-0.452632	-0.194536	-1.79013	0.0755109811028876	0.992325013067658	-4.13701
AFAP1-AS1	-0.502999	1.24702219838966	-1.78954	0.075607142141361	0.992325013067658	-4.12814
PRR5	0.484979238282171	0.190400522833179	1.78932154485271	0.0756422072636191	0.992325013067658	-4.13547
SMG1	0.138842574737656	5.79396114624434	1.78839655985426	0.0757919203702524	0.992325013067658	-4.17532
ZKSCAN3	-0.48869	-0.237897	-1.78833	0.0758022058052349	0.992325013067658	-4.13852
ABCB10	0.26241719378896	3.89551735250967	1.78760985755511	0.0759194439391623	0.992325013067658	-4.10899
ZBTB26	0.452061390782366	1.68853198031436	1.78712309013817	0.0759984369335135	0.992325013067658	-4.10647
YJU2B	-0.520952	0.145192428201765	-1.78695	0.0760258265121152	0.992325013067658	-4.14027
SPCS3	0.202023919884992	5.54577547034886	1.78681803352277	0.0760479762804283	0.992325013067658	-4.17071
H3C6	-0.497051	-0.534198	-1.78673	0.0760626138838972	0.992325013067658	-4.13937
KLF3	-0.15583	6.96918838618418	-1.78657	0.0760888796157081	0.992325013067658	-4.20302
NFAM1	0.524258026883217	2.38201800395844	1.78529116079142	0.0762963313089916	0.992325013067658	-4.09263
ARSA	0.421729514263718	2.5485489868707	1.78507205990052	0.0763320241569023	0.992325013067658	-4.09035
CDK4	0.48302732932625	0.921458332471477	1.78504105203445	0.0763370766352516	0.992325013067658	-4.12863
NCBP2L	0.423678263753528	2.15787469867557	1.78482350470603	0.0763725319433369	0.992325013067658	-4.09606
TMEM241	0.469752508623417	0.249781352595051	1.78361778828851	0.0765692825931816	0.992325013067658	-4.14042
PDK1	0.265907568169472	6.07988337885905	1.78237380411979	0.0767727152767923	0.992325013067658	-4.19358
LOC105370027	0.422558417216764	1.65707027621537	1.78169601501178	0.0768837434993134	0.992325013067658	-4.1119
TMEM120B	0.447764954459853	-0.120231	1.78113653284917	0.0769754915274441	0.992325013067658	-4.14477
ACAD8	0.332041470743536	2.19416560746665	1.78105453979699	0.0769889449266827	0.992325013067658	-4.10002
NSDHL	0.481436171758627	-0.22761	1.78102204351495	0.0769942774441253	0.992325013067658	-4.145
GMEB1	0.443123279017506	2.12657053302804	1.78084011828343	0.0770241363067427	0.992325013067658	-4.10239
ZNF25	0.334772863000731	2.91383101781377	1.78077294562895	0.0770351635703494	0.992325013067658	-4.09485
ARRDC3-AS1	0.483017145563292	1.16939036940844	1.78041728833812	0.0770935709977269	0.992325013067658	-4.12584
FLAD1	0.432930732125857	1.18548404260957	1.77975624479033	0.0772022270103647	0.992325013067658	-4.12855
PMM1	-0.47983	0.158025503908944	-1.77889	0.0773440642327922	0.992325013067658	-4.14756
CYREN	-0.310313	4.53990768912035	-1.77848	0.0774124517568257	0.992325013067658	-4.13746
FNBP4	0.259372597213642	3.31112475482004	1.77702740872947	0.0776521021992135	0.992325013067658	-4.10392
NUTM2B-AS1	0.380629143445888	3.89847375222446	1.7769116448568	0.0776712346003192	0.992325013067658	-4.12461
MAPKAPK3	0.215893818464354	4.64611901670272	1.77657553826547	0.0777268052256916	0.992325013067658	-4.15186
CNP	0.265544919324525	3.31926041943819	1.77634	0.0777658296345302	0.992325013067658	-4.10565
GHDC	0.475900809679042	0.55439698286696	1.7754392114356	0.0779149236353234	0.992325013067658	-4.1443
NOC2L	0.511764250224639	1.48535174220423	1.77519149683509	0.0779559823669123	0.992325013067658	-4.12431
SLAMF7	0.491473369784553	1.23539368063385	1.77493101435874	0.0779991765734603	0.992325013067658	-4.13089
LYAR	0.491672150298045	1.43714151388305	1.77430929689004	0.0781023517349009	0.992325013067658	-4.12651
PCGF1	-0.506855	-0.0339301	-1.77374	0.0781974656008773	0.992325013067658	-4.15202
ZSCAN29	-0.254613	3.45848060512832	-1.77294	0.0783293669062144	0.992325013067658	-4.10892
FCN3	-0.544049	-0.114889	-1.77247	0.0784079907856673	0.992325013067658	-4.15301
CSK	-0.152686	6.31741685749375	-1.77244	0.0784132514315196	0.992325013067658	-4.20991
RAB8A	-0.181156	6.83445403002259	-1.77233	0.0784323509140096	0.992325013067658	-4.22146
MFF	0.218869824408626	4.8716756274216	1.77200400917781	0.0784858987469432	0.992325013067658	-4.16833
GLB1	0.302761302687849	2.83893300113079	1.77099096694458	0.0786549348794881	0.992325013067658	-4.10645
DISC1	0.480929283664667	0.8024343153447	1.77086260257889	0.0786763750941255	0.992325013067658	-4.14497
ADK	0.401530670185937	1.81221214440906	1.77052055084557	0.0787335301611599	0.992325013067658	-4.12118
CBL	0.186019180533544	6.98770380576981	1.76983994373476	0.078847357596682	0.992325013067658	-4.23099
NDUFB6	-0.478132	1.22539476747339	-1.76948	0.0789068957544473	0.992325013067658	-4.14676
RGS3	-0.229546	3.9532171689146	-1.76906	0.0789780045381679	0.992325013067658	-4.12706
COX7C	0.324181834680531	3.99511797205956	1.76864425190443	0.079047657375535	0.992325013067658	-4.13773
HDGF	0.20836388577348	8.17269448009437	1.76801453207903	0.0791533147016146	0.992325013067658	-4.25132
C18orf21	-0.509308	0.101160306421597	-1.76698	0.0793279086388771	0.992325013067658	-4.15822
NAA10	0.42360666953256	1.26628741266068	1.7668809617465	0.0793438028637476	0.992325013067658	-4.1393
ZC3H12B	-0.326705	4.33860422097028	-1.76657	0.0793964783979825	0.992325013067658	-4.1435
NEB	-0.511321	0.0483650028351793	-1.76552	0.0795730736575182	0.992325013067658	-4.15947
TMTC3	0.427375756606696	2.1141748358377	1.76538766737798	0.0795953146900263	0.992325013067658	-4.11943
TRMT6	0.530728701742909	0.764983178637454	1.76537620748827	0.079597247379522	0.992325013067658	-4.15021
AGPAT1	0.272266781542486	6.74293228152463	1.76522800010067	0.0796222457578714	0.992325013067658	-4.23389
DHRS7	0.369180916958268	2.48578669169047	1.76507145688801	0.0796486571552663	0.992325013067658	-4.1143
POLR3B	-0.515297	0.341029783718097	-1.76487	0.0796827002861164	0.992325013067658	-4.15999
ELL2	0.328395706200022	2.92970641963726	1.76447591699544	0.0797492002268292	0.992325013067658	-4.11438
NOTCH2NLC	0.509823938113996	1.14645804165956	1.76381426837085	0.079861026422336	0.992325013067658	-4.14394
PALB2	-0.462438	1.51519503883213	-1.76376	0.0798708446132097	0.992325013067658	-4.14568
USP33	0.160030492607681	6.46869433419824	1.76356830423287	0.079902629994204	0.992325013067658	-4.22963
YTHDC2	0.211597617997574	4.36694036309739	1.7635339487314	0.0799084424671782	0.992325013067658	-4.15843
RMC1	0.231914732457002	4.41846607950517	1.76332931475785	0.0799430708821042	0.992325013067658	-4.16202
ANXA5	0.286771898595214	4.89700915471578	1.76279178450811	0.0800340911115525	0.992325013067658	-4.18262
STMP1	0.232681429008451	8.86370261682965	1.76272709150926	0.0800450513387946	0.992325013067658	-4.26704
FILIP1L	-0.547538	1.64322160681962	-1.76188	0.0801892882125104	0.992325013067658	-4.14625
ISYNA1	-0.449417	-0.406898	-1.76108	0.0803250851550722	0.992325013067658	-4.16277
USP24	0.198562987865665	4.82736469421425	1.76084126687148	0.0803650878684348	0.992325013067658	-4.18139
ZNF862	0.489682780186351	-0.0359906	1.76056549284901	0.0804119763840449	0.992325013067658	-4.1628
NPC2	0.215809192264215	4.98054321867191	1.76004445376933	0.0805006274060834	0.992325013067658	-4.18897
UBE2Q2	0.184628054291859	5.81590995272063	1.75997521636784	0.0805124136826213	0.992325013067658	-4.21797
EEF1D	0.361500240553978	2.78560531535272	1.75996149564354	0.0805147495283775	0.992325013067658	-4.11917
MAN1C1	-0.490745	-0.505808	-1.75981	0.080540741138091	0.992325013067658	-4.16369
SLC25A40	0.358380365253171	2.96685905185812	1.75963290021663	0.0805707069396325	0.992325013067658	-4.12086
TSPO	0.386758500149161	3.4805971708486	1.75945454949435	0.0806010921288811	0.992325013067658	-4.13147
NABP2	0.430164954283311	1.32841532337027	1.75876687088028	0.0807183383346159	0.992325013067658	-4.14509
TEK	-0.515521	0.0932765606483525	-1.75804	0.080842960701232	0.992325013067658	-4.16618
LILRA2	0.492671096306742	1.97101028755636	1.7578053495459	0.0808825080997655	0.992325013067658	-4.1309
MESD	0.366010275759358	2.42135368376729	1.75721119480644	0.0809840906902573	0.992325013067658	-4.1232
STARD3	0.346854964204493	2.27513314648483	1.7569773323397	0.081024102828502	0.992325013067658	-4.12608
TMEM203	0.460289650691033	1.25962148680277	1.75575895796048	0.081232820035836	0.992325013067658	-4.14982
RIPK3	0.485359020763852	-0.0369042	1.75543783633632	0.0812879040765904	0.992325013067658	-4.16739
SYS1	0.412604691381439	1.15109759798671	1.75496337631497	0.081369347286393	0.992325013067658	-4.15336
DNAJC5	0.257854538654573	4.29405115384417	1.75446961300766	0.0814541750239012	0.992325013067658	-4.168
SFT2D1	0.300580070116795	3.40595981858609	1.7524681179975	0.0817987715359647	0.992325013067658	-4.13952
KLHL2	0.249210829719458	3.44598111698566	1.75239221215019	0.0818118636922781	0.992325013067658	-4.13811
STX4	0.324518975630167	2.6396290525767	1.75163481107506	0.0819425934741845	0.992325013067658	-4.12881
CDC42	-0.494003	0.182822691705382	-1.75161	0.0819467067829457	0.992325013067658	-4.17193
CENPN	0.460847866481787	1.90184324978481	1.75156293283725	0.0819550087704282	0.992325013067658	-4.13856
SEM1	0.395514144341422	2.09079358719937	1.75145895055792	0.0819729720221594	0.992325013067658	-4.13465
LINC00243	0.53757	-0.00225182	1.75143569258723	0.0819769903481047	0.992325013067658	-4.17056
CEP44	0.245499195868859	5.20512661133177	1.75116577269658	0.0820236367533615	0.992325013067658	-4.21142
RALGAPB	0.19311585019098	4.49094502211723	1.74973	0.0822722017290209	0.992325013067658	-4.18292
CANX	0.159919488221214	6.31805582510048	1.74969008874067	0.0822790427987224	0.992325013067658	-4.24619
RNH1	-0.220806	4.81730203873875	-1.74953	0.0823074097830363	0.992325013067658	-4.18949
ISCU	0.209877448808935	6.12246479281782	1.74945045481425	0.0823205791966506	0.992325013067658	-4.24237
MDK	0.47381415745766	0.85559471741358	1.74760056153128	0.0826418046392872	0.992325013067658	-4.16508
MAP2K7	0.382854891066363	2.00226931324046	1.74647773313377	0.0828372787280334	0.992325013067658	-4.14144
PTPN2	0.314739522054423	3.0350039461729	1.74628012840859	0.082871719034684	0.992325013067658	-4.13746
PSMA6	-0.437997	-0.0617827	-1.74574	0.0829663994898356	0.992325013067658	-4.17698
TP53RK	-0.504341	1.06873855461869	-1.74566	0.0829804154230777	0.992325013067658	-4.17136
PGM3	0.463048969475873	1.21755798059964	1.74420160065848	0.0832346939852901	0.992325013067658	-4.16055
RPL41	0.22010525761655	7.46759535614659	1.74373906921803	0.0833156429586061	0.992325013067658	-4.27791
PLEKHA3	0.216619526325128	3.67978916958001	1.74357788327389	0.0833438677137227	0.992325013067658	-4.15694
LOC105374254	0.461918110554945	-0.391168	1.74313974416108	0.0834206283974742	0.992325013067658	-4.17902
SLC2A5	0.609144216050001	0.0848966873647957	1.74255795968861	0.083522644727875	0.992325013067658	-4.17785
OSGEP	0.436070136956147	1.22995868014093	1.74204525076613	0.0836126332086447	0.992325013067658	-4.1637
GABRE	0.49812393280231	-0.11771	1.74203217800471	0.0836149287205705	0.992325013067658	-4.17952
SNAPIN	0.258692067418401	3.15156670939451	1.74199212137775	0.0836219627862066	0.992325013067658	-4.1455
ZNF747	0.434307686306314	0.255923990747758	1.74113376742213	0.0837728087278391	0.992325013067658	-4.17873
ARF3	0.232624055824221	7.53929814046888	1.74091974685062	0.0838104550583292	0.992325013067658	-4.28323
TFAM	0.483603934788472	2.10386189591678	1.74063279489051	0.083860951772993	0.992325013067658	-4.14597
HLTF	-0.28505	3.67273514093398	-1.74053	0.0838787740314423	0.992325013067658	-4.15508
RTTN	0.435568701670703	1.38542682792953	1.74006597787852	0.0839607712051506	0.992325013067658	-4.16138
LILRA4	0.465091697680948	-0.131055	1.73962101591345	0.084039199395504	0.992325013067658	-4.18182
LPIN1	0.356286336084426	2.63164796502951	1.73954343151885	0.0840528804125986	0.992325013067658	-4.14269
CLK3	0.317732901863276	3.15830205295839	1.73947339153856	0.084065232632883	0.992325013067658	-4.14833
ZFP30	0.481843564310019	0.186208377375012	1.73916869954391	0.084118985256956	0.992325013067658	-4.18077
PLEKHA5	-0.225906	3.6302858793056	-1.73875	0.0841925307756051	0.992325013067658	-4.15674
SURF1	0.38323535839196	2.04454358273822	1.73848716786106	0.0842393202809375	0.992325013067658	-4.14905
FBXO11	-0.190347	4.30237369722402	-1.73659	0.0845754776370114	0.992325013067658	-4.18587
ELAPOR2	0.361856498137045	2.82012909903886	1.73565546964117	0.084740808888659	0.992325013067658	-4.14843
ACOX3	-0.476336	0.304149209901607	-1.73513	0.0848333999132103	0.992325013067658	-4.18639
CHEK1	0.508259070547115	0.265625195175393	1.73484287912143	0.0848851668934533	0.992325013067658	-4.18381
PDLIM1	0.216042886804818	9.72601593085451	1.73456595310378	0.0849344091307086	0.992325013067658	-4.31676
CNST	-0.191433	8.79603741693855	-1.73419	0.0850018148410649	0.992325013067658	-4.30708
CYTH2	0.255173283608086	3.46674039574136	1.73416228168328	0.0850062307021377	0.992325013067658	-4.16389
ACSF2	-0.460253	-0.471799	-1.73407	0.0850224851384101	0.992325013067658	-4.18662
FAF1	0.237735931608704	3.40204246922205	1.73368694874129	0.0850908659647203	0.992325013067658	-4.16085
RNY4	-0.445403	7.3261813818917	-1.73271	0.0852643615134621	0.992325013067658	-4.2868
SMIM5	0.31208899797187	5.75440598354431	1.73265139458851	0.0852754896231301	0.992325013067658	-4.25744
DAD1	0.282916137195023	6.74077338538178	1.73199357466417	0.0853929388336489	0.992325013067658	-4.28273
UTP15	0.477486614810854	0.682454956992985	1.73183843820137	0.0854206566239882	0.992325013067658	-4.18268
CLEC17A	-0.528003	-0.100068	-1.73173	0.0854406082017024	0.992325013067658	-4.18922
KAT2B	-0.186042	6.72347871806527	-1.72877	0.0859712167459158	0.992325013067658	-4.28292
MED8	0.382096977020299	1.74814639105581	1.72790668649848	0.0861255879480443	0.992325013067658	-4.16639
PGD	0.188871058433933	7.76401557189881	1.72785351959121	0.0861351527848695	0.992325013067658	-4.30546
EEF2	-0.212949	8.52145800720768	-1.7277	0.0861630183884694	0.992325013067658	-4.31334
KCTD15	-0.525016	0.506347505807676	-1.7276	0.0861804648903813	0.992325013067658	-4.1925
TXNDC9	0.437188823433901	1.38620323815678	1.72720214250838	0.0862524072652612	0.992325013067658	-4.17466
OLA1	0.343874272622505	2.81299464969041	1.72618533334356	0.0864357035770544	0.992325013067658	-4.15883
RNF121	-0.480052	0.333465507181479	-1.72612	0.0864473278758596	0.992325013067658	-4.19425
TMEM263	0.224886884259977	3.60369175688227	1.72598927835247	0.0864710821865934	0.992325013067658	-4.17793
ZNF512B	-0.47889	0.118367738081809	-1.72449	0.0867421145316415	0.992325013067658	-4.19579
ITGA6-AS1	-0.439446	2.4290751223657	-1.72326	0.0869654626554451	0.992325013067658	-4.1639
POLR3G	-0.352043	3.68129870953594	-1.72321	0.0869738620247335	0.992325013067658	-4.17484
TMEM70	0.577477291505677	2.47051157339223	1.72298496727152	0.0870146967829803	0.992325013067658	-4.1614
ASAP2	-0.21159	7.63005217397188	-1.72295	0.087020547651937	0.992325013067658	-4.30813
RAI2	0.465240631848818	-0.35809	1.7228551679633	0.0870382459631728	0.992325013067658	-4.19686
ANLN	0.293045517326513	2.98029050642334	1.72186687085608	0.0872177208448068	0.992325013067658	-4.16573
ZDHHC15	-0.474507	1.02947672627231	-1.7218	0.0872290146030667	0.992325013067658	-4.19312
MYEF2	-0.471362	-0.018301	-1.72117	0.0873440897773504	0.992325013067658	-4.19859
ZFYVE19	-0.48088	1.14398586388037	-1.72089	0.0873962724106962	0.992325013067658	-4.19242
ARID5B	0.326731752877699	3.01497686783467	1.72054700084831	0.087457879865365	0.992325013067658	-4.16864
MARF1	-0.12955	6.64988423510171	-1.7205	0.087466602305409	0.992325013067658	-4.29366
UFSP2	-0.490433	0.782556897017967	-1.72041	0.0874821429636783	0.992325013067658	-4.19709
SLC39A10	0.354582253973267	2.61449697290508	1.72003541125496	0.0875511117995307	0.992325013067658	-4.16479
PELI3	-0.459319	-0.38666	-1.71948	0.0876530631112622	0.992325013067658	-4.19957
COX14	0.441010881576108	1.40049132005977	1.71866690036851	0.0878009070533348	0.992325013067658	-4.18189
GMPR2	0.307995827019478	2.38102570014775	1.71725080407831	0.0880599992086226	0.992325013067658	-4.16821
NSMCE1	0.471171415595696	1.30446484342126	1.71583795950684	0.088319116815899	0.992325013067658	-4.18642
TSPAN3	0.47517338073925	1.0622	1.71582770874494	0.0883209990862712	0.992325013067658	-4.19082
PCBP2	0.214104968276034	5.46083407894228	1.71372540698939	0.0887077199882941	0.992325013067658	-4.27326
ZNF354B	-0.445939	0.0208715662150047	-1.71251	0.0889315815274638	0.992325013067658	-4.20618
NLN	-0.410951	1.97546270904544	-1.71251	0.0889321408946938	0.992325013067658	-4.18398
PPP6C	0.164574704717798	6.23822686967936	1.7122687629061	0.0889764791024888	0.992325013067658	-4.29843
ABCD3	0.354529412169389	2.92573734175654	1.71196697979541	0.0890322426019608	0.992325013067658	-4.1779
HAUS5	-0.469317	0.0863168123089155	-1.71152	0.0891140015887835	0.992325013067658	-4.20707
CCT8P1	0.448337122554995	-0.0532777	1.71135266419548	0.0891458437602212	0.992325013067658	-4.20644
CNOT7	0.227550764176574	4.0191510563196	1.71023233906594	0.0893533215080926	0.992325013067658	-4.21432
NIPSNAP3A	0.27784365854077	3.7374893194785	1.70987692230273	0.0894192246803228	0.992325013067658	-4.20383
SRFBP1	0.335160582142504	2.56553654855818	1.70896826837977	0.0895878916993514	0.992325013067658	-4.17701
ANKRD6	0.459972619930757	0.317376341142235	1.70803762196619	0.0897609092274424	0.992325013067658	-4.20712
THOC2	-0.15218	6.27806278259613	-1.70741	0.0898774696108246	0.992325013067658	-4.30286
ITSN1	-0.222321	3.71074670109121	-1.70631	0.090082557613462	0.992325013067658	-4.2001
LOC105376995	0.395899571021264	3.55476155039625	1.70604799387936	0.0901317149055065	0.992325013067658	-4.2037
DYNC2H1	0.506463469134597	0.685817792608062	1.70574079750258	0.0901890777355727	0.992325013067658	-4.20555
METTL8	0.301918646275471	3.0658460629868	1.70560059495473	0.0902152676435111	0.992325013067658	-4.18695
SDHA	-0.37742	1.39502007177509	-1.70513	0.0903029273627359	0.992325013067658	-4.20219
MRPL42	0.363327912035801	2.57098926796005	1.7047415351771	0.0903758754953772	0.992325013067658	-4.18181
PRIMPOL	0.325128749487833	2.32128433406281	1.70473208874736	0.0903776428694353	0.992325013067658	-4.18199
MROH6	-0.475682	0.00780310076210261	-1.70469	0.0903856469159558	0.992325013067658	-4.21294
BLOC1S6	0.2032706848739	7.77652223637546	1.70415336635518	0.0904859721826772	0.992325013067658	-4.34029
NCBP2AS2	-0.475446	-0.227497	-1.70273	0.0907527453928262	0.992325013067658	-4.21433
DECR1	0.30618839787904	2.67415910579431	1.70214553053896	0.0908626315061734	0.992325013067658	-4.18503
HIVEP2	-0.197737	4.37000557374458	-1.70159	0.0909670795609384	0.992325013067658	-4.23519
VMAC	-0.446396	-0.472613	-1.70136	0.0910100713404045	0.992325013067658	-4.21519
APOO	0.450956178769434	-0.462698	1.69981855206218	0.0913007530499466	0.992325013067658	-4.21687
HCLS1	0.250887434422164	5.69553807081068	1.69972054341684	0.0913192436252101	0.992325013067658	-4.30062
GSTO2	-0.461737	0.0693943360764135	-1.69946	0.0913681489652732	0.992325013067658	-4.2175
ZNF600	0.482212590485945	0.726375900498187	1.69931754980697	0.0913953054526059	0.992325013067658	-4.21091
CHFR	-0.24821	3.34433408944984	-1.69921	0.0914151730639025	0.992325013067658	-4.19591
TREM1	0.397308384961319	2.0723902093018	1.69847638759534	0.0915542338846158	0.992325013067658	-4.19082
FAM98A	0.422360262185741	1.57858138525055	1.69814668985914	0.0916165878637905	0.992325013067658	-4.19847
NENF	0.266840326206132	4.91011668180569	1.69806549981752	0.0916319481944837	0.992325013067658	-4.27452
HADHB	0.210628459416134	4.37166077596514	1.6979505406067	0.0916537008851469	0.992325013067658	-4.24801
BBLN	0.238392309275391	6.96803591942513	1.69770570478128	0.0917000429254902	0.992325013067658	-4.33625
SMARCA5	-0.170347	6.60684781259489	-1.69763	0.0917147659158909	0.992325013067658	-4.325
TMEM14C	0.40586839019376	1.8025121716897	1.6967146454904	0.0918878230594539	0.992325013067658	-4.19656
AEBP2	-0.205201	4.06501657261199	-1.69628	0.0919706443418152	0.992325013067658	-4.22735
SAFB	0.207523874631558	4.1023121003361	1.6954400028913	0.0921297936740244	0.992325013067658	-4.2374
NECAP1	0.476865867238305	1.00264403599111	1.69528090593794	0.0921600319670364	0.992325013067658	-4.21125
MGAT4A	0.43794274616535	2.47599855988465	1.69509069598859	0.0921961942302644	0.992325013067658	-4.19217
ZFPM1	-0.330085	2.83625797496454	-1.69496	0.092221063175901	0.992325013067658	-4.19277
LMO2	-0.20787	4.26613809704343	-1.6949	0.0922315252703835	0.992325013067658	-4.23794
CNRIP1	0.4950676786957	-0.0848846	1.69446531247393	0.0923151718330534	0.992325013067658	-4.22106
CFL1	0.193803269238609	8.72347153897511	1.69436953575706	0.0923334041030267	0.992325013067658	-4.36633
LOC124900275	0.275969861427848	3.05009456552477	1.69410403407257	0.092383960873759	0.992325013067658	-4.20045
PHC3	0.169696773789695	6.77897735414604	1.69405306003837	0.0923936699074403	0.992325013067658	-4.33718
LRRC51	0.45153503968115	0.20874601525707	1.6934241460321	0.0925135274071826	0.992325013067658	-4.22099
LONP2	-0.200363	3.9335834405817	-1.69308	0.0925787517927108	0.992325013067658	-4.22529
FGF13	-0.484935	1.18055275289038	-1.69269	0.0926541896778603	0.992325013067658	-4.21715
USP42	0.354843092405142	2.18493881948481	1.69238869213752	0.0927111374560489	0.992325013067658	-4.19595
NBPF9	-0.492635	0.0552043053299957	-1.69238	0.0927125057113282	0.992325013067658	-4.22357
STT3B	0.198142452539466	5.36792290279606	1.69136701482578	0.0929064537637058	0.992325013067658	-4.30079
CPNE3	0.31710001942013	4.4887616187416	1.69122049993176	0.0929344906784156	0.992325013067658	-4.26308
VTA1	0.22272700941134	3.90420299435622	1.69066846498276	0.0930401890597659	0.992325013067658	-4.23434
SPATS2	-0.227832	3.49634448975463	-1.69067	0.0930403239701102	0.992325013067658	-4.21177
TBC1D9	-0.333544	3.14163519977614	-1.69019	0.0931320266693867	0.992325013067658	-4.2002
PRPF38B	0.385296207855908	2.5968042306232	1.68997266645573	0.0931735527606874	0.992325013067658	-4.1981
TRPM3	-0.445523	-0.522775	-1.68941	0.0932808639575647	0.992325013067658	-4.22543
TRHDE	0.404536922972785	3.45862003265781	1.68930602045776	0.0933014741416528	0.992325013067658	-4.22082
PAIP2B	-0.521156	0.81496860507954	-1.68907	0.093347667899257	0.992325013067658	-4.22428
IGFBP2	0.543789769145525	3.7961159745041	1.68895331206932	0.0933692122267112	0.992325013067658	-4.23755
TRIM25	0.328155552343818	3.30571329070034	1.68888898505843	0.0933815706065546	0.992325013067658	-4.21353
ST8SIA6	0.313341762484489	4.17042857074142	1.68868946327412	0.0934199107773371	0.992325013067658	-4.25194
LOC389906	0.319663009341801	4.3528607742426	1.68855	0.0934470031952321	0.992325013067658	-4.26043
CSE1L	0.208816781957543	4.85544955419499	1.68825159261152	0.0935040968754009	0.992325013067658	-4.28383
GNL1	0.225112646601695	3.75323749675989	1.68791549283036	0.0935687579568154	0.992325013067658	-4.23233
SLC15A4	0.384039480561194	2.1318104718713	1.68768667331691	0.09361280048805	0.992325013067658	-4.20134
GFUS	0.35581522076111	2.51892258212376	1.6876295567668	0.0936237967395889	0.992325013067658	-4.20037
CCDC3	-0.580718	2.36132	-1.68657	0.0938277269064579	0.992325013067658	-4.20419
MPC2	0.276985451015988	3.64943748379953	1.68550996876357	0.0940326070299492	0.992325013067658	-4.23049
RABL6	-0.291462	3.21739113407081	-1.68502	0.094128154145724	0.992325013067658	-4.20911
MDH1	0.377706434740544	2.4826736319992	1.68476097110106	0.0941774134415707	0.992325013067658	-4.20329
RAB21	0.14117468346985	5.89521803852003	1.68475393855763	0.0941787739239568	0.992325013067658	-4.32721
OIP5-AS1	0.150890598670163	5.83369079607032	1.68406737986432	0.0943116689609527	0.992325013067658	-4.32627
SPRING1	-0.319096	2.76013220869549	-1.6839	0.0943432990959151	0.992325013067658	-4.20429
ARMC7	-0.372848	2.7644933687895	-1.68354	0.0944133047531658	0.992325013067658	-4.20479
WDR55	0.418733778044822	1.59708129100521	1.68297427796269	0.0945235706807732	0.992325013067658	-4.21244
OPLAH	-0.519638	0.0211092653823399	-1.68284	0.0945488472943924	0.992325013067658	-4.2317
RNF181	0.331384698637166	2.75931300460051	1.68261043255089	0.0945941888779353	0.992325013067658	-4.20892
ZNF606	-0.478678	-0.125942	-1.68155	0.0947994530589081	0.992325013067658	-4.23268
LOC124902606	0.458185784792473	0.17107716296367	1.68055878044761	0.0949931908450233	0.992325013067658	-4.23212
FXYD5	0.212451504382463	7.72830225241637	1.68049649634686	0.0950053250282159	0.992325013067658	-4.3736
RABAC1	0.390774795286165	1.25555504379592	1.68007590336904	0.0950872977595938	0.992325013067658	-4.22121
LMBR1	0.265730525757339	4.41686	1.6799062536149	0.0951203783548723	0.992325013067658	-4.27499
ZNF136	-0.501247	0.992801957884189	-1.6793	0.095238015654198	0.992325013067658	-4.23126
ATXN1	-0.203191	4.30227032657232	-1.67912	0.0952740318913734	0.992325013067658	-4.26038
COX5A	0.326658187439173	2.72319346167958	1.67900439617268	0.0952963910660251	0.992325013067658	-4.21184
EIF3C	0.513360366044523	0.823089160182862	1.67875659271436	0.0953448002246382	0.992325013067658	-4.22808
PPOX	-0.472452	-0.272112	-1.67814	0.0954660133596679	0.992325013067658	-4.23541
FAM89B	0.377711533169178	1.63015891679124	1.67750275360439	0.0955900466309996	0.992325013067658	-4.21794
MRPL15	0.378168637294258	1.31050319548785	1.67748098000204	0.0955943099726575	0.992325013067658	-4.22236
HOMER1	-0.461027	-0.235025	-1.67739	0.0956123425418308	0.992325013067658	-4.2361
GYPC	-0.339875	4.22509898419666	-1.6769	0.0957076950806948	0.992325013067658	-4.25529
GRAMD4	-0.498377	0.115328957812373	-1.67631	0.0958230397666525	0.992325013067658	-4.23733
ARMT1	0.435704947352593	1.5407565317978	1.67605034044677	0.0958747710701603	0.992325013067658	-4.22057
MPLKIP	0.494037042174368	0.750157260165341	1.67564364002288	0.0959546215642861	0.992325013067658	-4.23161
SEC23A	0.185504942930574	5.05185522999208	1.67543412942964	0.0959957773081314	0.992325013067658	-4.30954
RBCK1	0.212281251665876	3.93966411635235	1.67325154320137	0.0964253686029583	0.992325013067658	-4.25789
ZNF317	0.332212716844329	2.46039822320427	1.67308536417284	0.0964581406388641	0.992325013067658	-4.21575
TOP1MT	-0.504018	0.641732312481141	-1.67257	0.0965591236155208	0.992325013067658	-4.23953
DDX27	0.414509384790011	2.10779083697595	1.67202815583728	0.096666842747885	0.992325013067658	-4.21769
CD74	-0.15966	7.03766918594926	-1.67201	0.0966700692750771	0.992325013067658	-4.37087
CAMKK1	-0.461364	0.155738693090998	-1.67199	0.0966742307060747	0.992325013067658	-4.24102
ATIC	0.361219378545526	1.9423300495921	1.67170058229576	0.0967315826131459	0.992325013067658	-4.21948
CEP41	0.327043710435699	2.62790194801342	1.67113479627382	0.0968434840225157	0.992325013067658	-4.21942
PDPR	0.413541893041613	1.28996021965112	1.67056660094513	0.0969559671883637	0.992325013067658	-4.22932
WIZ	-0.490619	1.20135822902014	-1.66996	0.0970757485289165	0.992325013067658	-4.23715
C3orf52	0.421799570335939	1.30165223488671	1.66930957428233	0.0972051903842182	0.992325013067658	-4.2297
SFT2D2	0.191501039452646	4.07162763794723	1.66916212839953	0.0972344574795733	0.992325013067658	-4.26943
RPL18AP4	-0.491234	0.0471424385432062	-1.66859	0.0973478067678425	0.992325013067658	-4.24386
PANK1	-0.450635	-0.200136	-1.66831	0.0974030007314582	0.992325013067658	-4.24387
KIFC1	0.52393852741227	-0.0453406	1.66611243980483	0.0978413994191337	0.992325013067658	-4.24508
SLFN14	-0.201832	6.44410630491849	-1.66583	0.0978974345324941	0.992325013067658	-4.36552
RBM14	0.270277321042153	2.9641768306495	1.66492166446336	0.0980792134309173	0.992325013067658	-4.23192
PIK3C3	0.183135583030529	6.25013642592626	1.66463900201514	0.098135733421768	0.992325013067658	-4.36596
PPP1R14A	0.290261213426138	4.13213489378084	1.66442064505873	0.0981794131514248	0.992325013067658	-4.28224
PSKH1	0.419753408100429	1.81151858981308	1.66428665556068	0.0982062239343995	0.992325013067658	-4.22793
STX11	-0.183586	6.2926009979587	-1.66418	0.0982276630369785	0.992325013067658	-4.36397
KMO	-0.489577	0.625579884117303	-1.66358	0.0983480683519355	0.992325013067658	-4.2472
AQR	0.182394689712807	4.19542526489635	1.66352711388704	0.098358316994625	0.992325013067658	-4.28255
FGF2	0.351150817763959	3.45751982954746	1.66320035927944	0.0984238058272359	0.992325013067658	-4.25194
ERCC1	-0.355625	2.67195473750602	-1.66249	0.0985655886293476	0.992325013067658	-4.22687
B4GALT5	0.334708675180382	3.21377121734667	1.66223601046977	0.0986172877536641	0.992325013067658	-4.24112
CDYL	-0.168123	6.01519174139025	-1.66125	0.0988163320967561	0.992325013067658	-4.35959
TXLNG	0.382892578119159	1.81716712486789	1.66114225207339	0.0988371049645175	0.992325013067658	-4.23059
NDUFV3	0.45625243082526	1.97577529953009	1.66053355793885	0.0989596078274462	0.992325013067658	-4.2299
BAX	0.248233164220827	3.41704061807856	1.66017900295883	0.0990310202769278	0.992325013067658	-4.25167
ARL5B	0.242803048182632	4.14289590883941	1.66016359737564	0.0990341241237403	0.992325013067658	-4.28565
HERC5	-0.448939	2.02113204197283	-1.66016	0.099035284629367	0.992325013067658	-4.23428
RNA5SP145	-0.754085	1.18510118458756	-1.65974	0.0991201291902309	0.992325013067658	-4.24731
C1RL	-0.502819	0.771805185574978	-1.65958	0.0991524196366253	0.992325013067658	-4.24989
NLRC3	-0.431534	2.38436427105479	-1.65932	0.0992051980702888	0.992325013067658	-4.23102
WDR4	-0.442186	-0.402341	-1.65913	0.0992421027847906	0.992325013067658	-4.25141
GNB4	0.147524939223053	4.84711452074249	1.65806752537455	0.0994571631354199	0.992325013067658	-4.32247
RPL36AL	0.223638009854809	4.32712600011596	1.65787884796976	0.0994953142398809	0.992325013067658	-4.29722
FCER2	-0.49537	1.34962555907688	-1.65787	0.0994972374354489	0.992325013067658	-4.24627
DCAF8	-0.424443	1.28253302348934	-1.65778	0.09951431654873	0.992325013067658	-4.24649
CRIM1	-0.479071	0.425628081476538	-1.65713	0.0996469784203049	0.992325013067658	-4.25332
ST3GAL6	-0.276192	3.57300381857239	-1.65713	0.0996472752699516	0.992325013067658	-4.25382
SLC25A46	0.273563195782491	3.24954941800036	1.65703273215783	0.0996665463293135	0.992325013067658	-4.25004
CCDC148	-0.46082	0.122637796426495	-1.65685	0.0997036517156934	0.992325013067658	-4.25381
SMARCA2	-0.160785	7.10858519838167	-1.65678	0.0997174595519471	0.992325013067658	-4.3937
SEC11C	0.43619237324877	-0.128519	1.65656694723168	0.0997609105324685	0.992325013067658	-4.2536
ZNF430	-0.258776	3.21842318296379	-1.65614	0.0998466261084811	0.992325013067658	-4.24309
CYFIP1	-0.209085	4.85905863109019	-1.6556	0.0999564178231322	0.992325013067658	-4.31934
STRN	0.173531261803352	5.63457536261944	1.65507926061275	0.100062785916175	0.992325013067658	-4.36006
SLC45A4	-0.203729	4.73110897829225	-1.65411	0.100260119979813	0.992325013067658	-4.31502
DPM2	0.254217871565754	3.03633880866056	1.65198491016335	0.100693036189897	0.992325013067658	-4.24842
C1orf122	-0.45711	0.438521401592617	-1.65187	0.100716507161982	0.992325013067658	-4.2577
RING1	0.375757560436641	1.54921741911361	1.65182023866899	0.100726665474364	0.992325013067658	-4.24305
C12orf76	0.261334068829551	6.28939252355726	1.6516829669904	0.100754706066856	0.992325013067658	-4.38595
MRPL11	0.474793693666617	0.946222563347536	1.6515825744494	0.100775217307758	0.992325013067658	-4.25082
ERP29	0.201353846014504	4.14504280360453	1.65100019943558	0.100894268905539	0.992325013067658	-4.29694
IRX3	-0.526836	0.866966566420727	-1.64951	0.101200186426406	0.992325013067658	-4.25781
ZNF587	0.389077192778122	1.60944640943294	1.64933296631388	0.101235717944855	0.992325013067658	-4.24458
EFNB2	-0.442389	-0.0150473	-1.64927	0.101248853639926	0.992325013067658	-4.26012
CD38	-0.468609	1.06359885332403	-1.64867	0.101370890889269	0.992325013067658	-4.25681
ZNF550	-0.438633	-0.513461	-1.64837	0.101433901875156	0.992325013067658	-4.26035
MFN1	0.239500357273932	3.28441384377267	1.64822786966663	0.101462553561018	0.992325013067658	-4.26149
C1orf216	-0.488186	0.924419902913426	-1.64653	0.10181256967396	0.992325013067658	-4.25993
ZNF846	0.4307839175326	-0.180258	1.64641891924593	0.101834746810935	0.992325013067658	-4.26222
NKG7	0.383896712528115	3.95053071800392	1.6462058247359	0.101878663412897	0.992325013067658	-4.29525
AOAH	0.470099372049749	2.2067640923075	1.64599646560929	0.101921825023146	0.992325013067658	-4.24377
USP4	0.13412317970264	4.85361093630634	1.64457876904364	0.10221448533501	0.992325013067658	-4.34009
TASOR2	0.247579936683058	3.90200059784989	1.64448743430694	0.10223336304329	0.992325013067658	-4.29357
OXA1L	0.383891451658463	3.42104478240894	1.64391150656266	0.102352464430774	0.992325013067658	-4.27054
NPIPB5	0.453261907895488	0.467916236582808	1.64373959968414	0.102388036241387	0.992325013067658	-4.26186
CLSTN1	0.367264636162154	1.90608935864862	1.64210047064989	0.102727712195185	0.992325013067658	-4.24876
CAST	0.147410697351338	6.12170698803369	1.64077468212196	0.103003116714834	0.992325013067658	-4.3949
DANCR	0.440474408607345	1.10591212768199	1.63982748887523	0.103200239131557	0.992325013067658	-4.25922
EIF5B	-0.268169	4.33889970540253	-1.63913	0.103346230350999	0.992325013067658	-4.31025
PHF12	0.238241366728095	3.55859560661796	1.63831053480979	0.103516566864926	0.992325013067658	-4.28277
RALGPS2	0.299592216338509	3.85751419690285	1.63828700085818	0.103521480484796	0.992325013067658	-4.29894
ACTR8	0.335308969869933	2.37844824007656	1.63825563068043	0.103528030510267	0.992325013067658	-4.25213
SF3B6	0.37777703628845	2.04658351669876	1.63713332054428	0.10376258546934	0.992325013067658	-4.25285
NIT2	0.468075358035401	1.02428	1.63701994424722	0.103786304030303	0.992325013067658	-4.26291
ARV1	0.410215062210471	1.08799270203185	1.63683309609189	0.103825402557178	0.992325013067658	-4.26219
ALDH2	0.43942041910943	2.30517254492248	1.63671467239706	0.103850189185951	0.992325013067658	-4.25339
ZFP1	0.405830291290272	1.05211780358754	1.63598692983433	0.104002613394559	0.992325013067658	-4.2636
RTL6	-0.458163	1.27969489501841	-1.635	0.104210233586628	0.992325013067658	-4.26663
UROS	0.350458939648972	2.26303458405673	1.6346734994661	0.104278163211856	0.992325013067658	-4.25534
SDCBP	0.132071102752288	7.56938827989421	1.63367687014162	0.1044876407648	0.992325013067658	-4.43647
C3AR1	0.452314629584326	0.252222575298163	1.63348712615357	0.104527560532149	0.992325013067658	-4.27176
ZDBF2	0.40289898880866	2.59107155297367	1.63324773269842	0.104577943384961	0.992325013067658	-4.26035
NHEJ1	-0.454504	0.0703356839797086	-1.63303	0.104623491304727	0.992325013067658	-4.2737
LIMA1	-0.346771	2.75252438393755	-1.633	0.104630209574366	0.992325013067658	-4.25833
NIPBL-DT	-0.448616	2.01234437328311	-1.63197	0.104846764261217	0.992325013067658	-4.26011
UTP23	0.446880673905429	1.13803711646999	1.63187523423689	0.104867176186163	0.992325013067658	-4.26571
RWDD1	0.241001835614267	3.43597575768849	1.6309168157552	0.105069528227101	0.992325013067658	-4.28785
MGST3	0.313373218673055	3.42684961264605	1.62875710661706	0.105526658001227	0.992325013067658	-4.29306
FUS	0.316373902320756	3.71438352813777	1.62830286613546	0.105623006370801	0.992325013067658	-4.30392
CKS2	0.47399688372232	0.532339606443182	1.62806478398554	0.105673533827474	0.992325013067658	-4.27469
CYB561D1	0.443165761871944	0.844175067230971	1.62771572399364	0.105747648797324	0.992325013067658	-4.27262
MRPL36	0.480570280604161	0.693273335170185	1.62748091244464	0.105797529135834	0.992325013067658	-4.27362
TPK1	0.416701538242009	0.755826936130862	1.62602389193162	0.106107461412771	0.992325013067658	-4.27496
TM9SF2	0.205663151787691	4.62357283380562	1.62600131255736	0.106112270135344	0.992325013067658	-4.35523
SNRPD3	0.286819128421227	2.9238749216583	1.62594771631786	0.106123685209501	0.992325013067658	-4.27508
KDELR2	0.22993024008105	4.22055201140181	1.62592745633517	0.106128000492431	0.992325013067658	-4.33442
GPANK1	0.355936796433098	1.65860839354321	1.62582502445603	0.106149820162682	0.992325013067658	-4.26642
PEX2	0.434013740047773	1.31075403562248	1.62569977150226	0.106176505980123	0.992325013067658	-4.2698
RBPJ	0.272777327014755	4.20259661745591	1.62484745129121	0.1063582401449	0.992325013067658	-4.334
PABIR1	0.370796286001708	2.27036981165583	1.62458222987089	0.106414842218743	0.992325013067658	-4.26558
VAMP4	0.246701355405953	3.94114103787455	1.62451	0.106430835622499	0.992325013067658	-4.32117
EIF4BP3	-0.466198	-0.261852	-1.62414	0.106509254140154	0.992325013067658	-4.2808
RPL7AP6	-0.459933	-0.189946	-1.62412	0.1065142114536	0.992325013067658	-4.2809
HDAC2	0.227339978380622	3.79370692346343	1.62402940067748	0.106532901492004	0.992325013067658	-4.31346
DNASE2	-0.43905	-0.307759	-1.62386	0.10657013280235	0.992325013067658	-4.28101
PIN4	-0.383204	1.39020022486326	-1.62374	0.106595636716067	0.992325013067658	-4.2748
NAALADL2	-0.410383	1.8886979870475	-1.62331	0.106686785864396	0.992325013067658	-4.26932
KLF16	-0.359082	2.35195410281618	-1.623	0.10675388033388	0.992325013067658	-4.26687
MYO9B	-0.164727	5.72317424574572	-1.62279	0.106798987146104	0.992325013067658	-4.40136
AMMECR1L	0.345362182552086	1.96656754939748	1.62198006943941	0.106971461202767	0.992325013067658	-4.26802
DPYSL2	-0.150708	5.96153924231365	-1.62176	0.107017732663283	0.992325013067658	-4.4116
HMGCR	0.430766674816699	1.26085917713785	1.62084233180385	0.107215561844906	0.992325013067658	-4.27428
ZNF354C	0.425328308184997	-0.25748	1.62083655985552	0.10721680134714	0.992325013067658	-4.28355
HCFC1	-0.201898	5.38157108242954	-1.62037	0.107316745274029	0.992325013067658	-4.39016
GDAP1	0.417014364018676	2.28459	1.62009553023404	0.107376029696766	0.992325013067658	-4.27052
ZNF287	-0.433064	-0.427627	-1.61926	0.107556261457535	0.992325013067658	-4.2847
CNNM4	-0.490011	0.277721354000188	-1.61908	0.10759399441446	0.992325013067658	-4.28523
CXCL10	-0.453799	-0.385012	-1.61886	0.107640863780634	0.992325013067658	-4.28506
FRA10AC1	0.317587222927671	2.51436189973791	1.61821317529757	0.107781350655708	0.992325013067658	-4.27472
CASS4	-0.252377	3.41458980441941	-1.6182	0.107783993226948	0.992325013067658	-4.29372
SYT11	0.362541799715312	2.49558239450715	1.61808226648038	0.107809584254418	0.992325013067658	-4.27534
NDUFA1	0.18127656006318	4.57912454694205	1.61782306055656	0.107865505628607	0.992325013067658	-4.36249
TTK	0.3525566028459	1.78349997696107	1.61704536899244	0.108033424915311	0.992325013067658	-4.27364
HEMK1	-0.444184	-0.0850086	-1.61661	0.108127036765116	0.992325013067658	-4.28718
NOP56	0.381642203317342	2.28280320226035	1.6163752913758	0.108178275793534	0.992325013067658	-4.27401
ECI2	0.42510503864532	0.229255362052567	1.61584697827374	0.108292590854977	0.992325013067658	-4.28667
FKBP9	-0.433845	0.974547851917335	-1.61548	0.108372206173428	0.992325013067658	-4.28563
KLHL33	0.409846214661617	-0.328177	1.61521526910258	0.108429405268157	0.992325013067658	-4.28823
MTSS1	-0.185155	5.62803724174403	-1.61508	0.108457636712329	0.992325013067658	-4.40803
LINC01176	0.444339600006506	-0.172465	1.61470761404503	0.108539452385691	0.992325013067658	-4.28853
BATF	0.503303275781022	0.762885236647233	1.6145158439908	0.108581046638711	0.992325013067658	-4.28463
CD5	-0.493661	0.0301830655825823	-1.6145	0.108585202104798	0.992325013067658	-4.28898
SLC7A1	0.316249936040829	3.09775325695953	1.61391170698136	0.108712165141614	0.992325013067658	-4.29614
BCAP31	0.224359950346288	7.23678995822061	1.6138758860797	0.108719943481399	0.992325013067658	-4.45856
ZNF827	0.427286551592515	1.49362328309189	1.61380634382593	0.108735045523729	0.992325013067658	-4.27851
TNFAIP8L1	-0.308048	3.3230760868336	-1.61372	0.108753346674351	0.992325013067658	-4.29394
RNASEH1	-0.46749	1.02931197002408	-1.61364	0.108770774329608	0.992325013067658	-4.2869
SFI1	-0.256248	3.2474	-1.61296	0.108918457690775	0.992325013067658	-4.29284
RABGAP1	0.168446596443212	6.1900207257144	1.6129313730904	0.108925200562251	0.992325013067658	-4.43492
KHNYN	0.24791357005396	3.38318213278078	1.61237793143843	0.109045615688688	0.992325013067658	-4.30625
AGTPBP1	0.134868425126366	6.08539704990273	1.61126938179195	0.109287128376361	0.992325013067658	-4.43361
PCIF1	-0.210719	4.29987365466665	-1.61118	0.10930727501727	0.992325013067658	-4.34747
ZBTB37	0.339899658102965	2.59637094105435	1.61112450757238	0.10931872275128	0.992325013067658	-4.28304
GPX3	0.441053650593704	0.932186322135861	1.61108516127508	0.109327304707276	0.992325013067658	-4.28634
CDHR1	0.551581143454812	1.3747524944813	1.61064708826392	0.109422890672654	0.992325013067658	-4.28143
ITLN1	-0.468564	-0.337241	-1.61062	0.109428094666698	0.992325013067658	-4.29188
ALPK1	0.453190243740621	1.81707247921285	1.61012957306556	0.109535896635079	0.992325013067658	-4.28
UBE3A	-0.150862	5.1831924932374	-1.61012	0.10953876757409	0.992325013067658	-4.39568
AIDA	0.160190098731527	6.06472133537097	1.60989818558067	0.109586453152328	0.992325013067658	-4.43522
TRIB1	0.484028241433147	1.61565799764562	1.60935848995067	0.109704445228275	0.992325013067658	-4.28179
ZNF711	-0.452621	0.31725019427155	-1.60922	0.109735720369371	0.992325013067658	-4.29328
WBP1	0.416713599831756	0.40129035251012	1.60874077258832	0.109839619452139	0.992325013067658	-4.29184
TBL1X	0.264188761560361	4.66916733257142	1.60862678214806	0.109864578348995	0.992325013067658	-4.38033
PLXNA4	-0.386716	2.51941645501911	-1.6086	0.109870954379407	0.992325013067658	-4.28176
NIPAL2	0.430069252987607	1.06128137593799	1.60765280306456	0.110078021649955	0.992325013067658	-4.28815
BLOC1S4	0.43923348038994	0.256848978131083	1.60745299112312	0.110121850466495	0.992325013067658	-4.29354
CD244	0.379800028067432	1.89738643538463	1.6059915632151	0.110442838849655	0.992325013067658	-4.28356
RPA2	0.348853144745269	2.54583288162215	1.60594220598319	0.110453692704618	0.992325013067658	-4.28821
BTLA	0.469935526017422	0.931534918845114	1.60575102262234	0.110495742733496	0.992325013067658	-4.29071
TK2	0.413677289916907	1.4245854659364	1.60546188826319	0.110559360966772	0.992325013067658	-4.28689
ELOVL1	0.342728330636728	2.21672118654314	1.60545862300281	0.110560079588876	0.992325013067658	-4.28446
SIAE	0.234001225554569	7.06098008224479	1.60504414605111	0.110651328400654	0.992325013067658	-4.46731
DDX52	0.289532405689917	3.16099714386362	1.60501732135338	0.110657236038233	0.992325013067658	-4.30652
DUOXA1	-0.464995	0.572548687340341	-1.60396	0.110889804892893	0.992325013067658	-4.29712
CEP170	0.174367650415519	4.37126304870037	1.60394198947946	0.1108942650697	0.992325013067658	-4.36819
POC5	0.42639603877468	1.17176750178312	1.60392442614338	0.110898139810603	0.992325013067658	-4.29051
RBX1	0.210908820537294	7.60537278969002	1.60313885279924	0.111071559791158	0.992325013067658	-4.47963
C1QB	0.465319059501003	0.972851242034505	1.60288651146902	0.11112731151269	0.992325013067658	-4.29295
COPS9	0.363657967718447	1.95691738722928	1.60279311318115	0.111147952376803	0.992325013067658	-4.28658
TCF3	-0.420933	2.9783	-1.60278	0.111151610460254	0.992325013067658	-4.29261
CASP7	0.371730058953963	1.77078311985504	1.60233097455492	0.111250129230717	0.992325013067658	-4.28745
PPP1R9B	-0.194402	5.19489901370171	-1.60024	0.111713621851498	0.992325013067658	-4.40757
ARHGEF15	-0.476649	0.937191206247717	-1.59958	0.111859540062631	0.992325013067658	-4.29919
SACM1L	0.169813351511353	6.0350379554587	1.59825198546669	0.112155227511502	0.992325013067658	-4.45001
CACYBP	0.28217975243049	2.87701769831312	1.59785400448368	0.112243849882153	0.992325013067658	-4.30385
CUL7	-0.438722	-0.0929812	-1.59754	0.112314841485199	0.992325013067658	-4.30279
TRAC	0.483667058869138	1.66018183851861	1.59744235926281	0.112335573693088	0.992325013067658	-4.29224
SLTM	-0.146408	6.34274176907065	-1.59724	0.11237994260178	0.992325013067658	-4.45653
KIAA1217	-0.53633	0.56636896200542	-1.59531	0.112812670396828	0.992325013067658	-4.30427
TMEM185A	0.266328876006416	5.82483686853399	1.59521596589085	0.112832699483806	0.992325013067658	-4.44866
H2AC17	-0.408259	-0.248869	-1.59521	0.112834875025325	0.992325013067658	-4.30457
ZNF521	-0.501405	0.000172256690739019	-1.59507	0.112866047830314	0.992325013067658	-4.30483
CNOT8	0.232105302625933	3.70034077234865	1.5950026395105	0.112880424421938	0.992325013067658	-4.3423
PSMC1	0.365442724256083	1.98519149675956	1.59476362139132	0.11293391615522	0.992325013067658	-4.29426
USP36	-0.424315	1.87237826184879	-1.59442	0.113011196405954	0.992325013067658	-4.29639
XPOT	0.208201977911953	4.04880063235733	1.59418082424123	0.113064429489984	0.992325013067658	-4.3634
H2BC13	-0.444268	1.9614188603882	-1.59418	0.113065080301097	0.992325013067658	-4.29567
GLA	0.297519084997032	5.93205018893081	1.59381607013524	0.11314617469052	0.992325013067658	-4.45422
SNX29	-0.174515	4.38508708234071	-1.59361	0.113192265249309	0.992325013067658	-4.37411
ZKSCAN2	-0.451968	-0.229663	-1.59357	0.113201891837053	0.992325013067658	-4.3059
FADS2	0.252419530692395	3.77971877845697	1.59287707498113	0.113356829768703	0.992325013067658	-4.35066
FBXW11	-0.148856	5.39132952999972	-1.59286	0.113361122078369	0.992325013067658	-4.42817
CAPZA2	0.189571701341047	8.85397632819534	1.59261829519982	0.113414939509755	0.992325013067658	-4.51093
CD300A	0.410119382115568	1.94929208840602	1.59143370880704	0.113681244491519	0.992325013067658	-4.2974
TOR1AIP2	-0.138258	4.58185059712231	-1.59139	0.113690407101671	0.992325013067658	-4.38818
ASXL2	-0.185854	4.51323245199367	-1.59097	0.113784857987166	0.992325013067658	-4.38404
HARS1	-0.436709	1.52476217999238	-1.59076	0.11383216073267	0.992325013067658	-4.30248
KLHL3	0.471053268649819	0.0980338018899112	1.59073604145896	0.113838318635153	0.992325013067658	-4.30764
PYGO2	0.29259295593724	2.63458069411091	1.59063518328472	0.113861040312899	0.992325013067658	-4.30509
ANKMY1	-0.414258	1.7736834950183	-1.5904	0.113913830955908	0.992325013067658	-4.30036
ZCCHC9	-0.497773	0.500602041096208	-1.58993	0.114019454871967	0.992325013067658	-4.30876
TBC1D5	0.124619410609568	6.05397822457346	1.58936999576022	0.114146372730554	0.992325013067658	-4.46182
NOSIP	-0.343827	2.30283879274021	-1.58869	0.11429915014845	0.992325013067658	-4.30005
NDUFB4	0.200855516019868	4.57335716858903	1.58782786190503	0.114494932425707	0.992325013067658	-4.40081
SELENOF	0.189631380341824	4.68504102503153	1.58740317953027	0.114591069425364	0.992325013067658	-4.40779
MNT	0.285368255134247	2.50856478831743	1.58727823950956	0.114619364797829	0.992325013067658	-4.30628
WDFY3	0.255249904975948	3.54840164267411	1.58709628829745	0.114660581523347	0.992325013067658	-4.34478
STEEP1	0.431706252254462	0.634238541024712	1.58697303360693	0.114688508639695	0.992325013067658	-4.30892
MPP7	0.161216266608792	5.64013076417258	1.58603850128158	0.114900431461863	0.992325013067658	-4.45233
USP11	-0.213376	3.54939529144269	-1.58506	0.115122466517777	0.992325013067658	-4.33803
GATM	0.43537075038622	0.60777532818743	1.58323124978297	0.115538900801387	0.992325013067658	-4.31174
NCLN	-0.463903	0.0183564021342774	-1.58304	0.115582652806492	0.992325013067658	-4.31458
CYRIB	0.271091273902579	4.60301647462846	1.58285955742263	0.115623647801377	0.992325013067658	-4.40944
ENO1	0.155303448814651	7.72532263542202	1.58271391973954	0.115656867100728	0.992325013067658	-4.50885
MRPL43	-0.483666	0.61248187804602	-1.58236	0.115736950104642	0.992325013067658	-4.31463
FBXO3	-0.460835	1.6168632356449	-1.58211	0.115795533797994	0.992325013067658	-4.3091
ZNF414	-0.424218	-0.00433123	-1.58142	0.115951279845354	0.992325013067658	-4.31588
VIRMA	0.204475495545131	3.89122	1.58029700321939	0.116209262388356	0.992325013067658	-4.36979
SEL1L	0.182820233762169	5.17131934546454	1.57937215864369	0.116421192343086	0.992325013067658	-4.44164
CYP3A5	-0.448098	-0.335492	-1.57895	0.116517320634815	0.992325013067658	-4.31765
SNRNP35	-0.407513	1.12595472752412	-1.5787	0.116575693991971	0.992325013067658	-4.31512
HS6ST1	0.405339637843793	-0.231739	1.57868100324715	0.116579772165853	0.992325013067658	-4.31793
MRPS9	-0.425382	0.0556848691618834	-1.57866	0.116585145945672	0.992325013067658	-4.31813
SNX1	0.122868717932773	5.59167632179017	1.57848329807885	0.11662516548029	0.992325013067658	-4.45935
TMEM40	0.194952143453721	7.14126780049149	1.57846740296434	0.116628815624397	0.992325013067658	-4.50444
LINC01814	0.432145714037944	-0.189107	1.57838874152677	0.11664688072199	0.992325013067658	-4.31811
MTRF1L	0.256348356635236	4.47236272969196	1.57791262690703	0.116756270861236	0.992325013067658	-4.40847
RRN3P3	-0.455193	0.985131674970823	-1.5764	0.11710538441971	0.992325013067658	-4.31794
SPARCL1	0.448232382215063	1.64519790042439	1.57617119342235	0.117157068959511	0.992325013067658	-4.31195
ATXN3	0.233594049561571	3.28964101801794	1.57609622400725	0.117174347951834	0.992325013067658	-4.34375
COPZ2	0.401266577230796	-0.54116	1.57577163877165	0.117249181859313	0.992325013067658	-4.32025
STK3	0.239363773292078	4.69012531374021	1.57537488638442	0.117340705557357	0.992325013067658	-4.42311
LINC00294	0.422221242969404	0.0835384240383497	1.57491641348582	0.117446537632736	0.992325013067658	-4.32059
CD52	0.334926272258015	3.53937427733748	1.57489079452995	0.117452453643748	0.992325013067658	-4.35934
UBE2J2	0.241824131115707	2.90810070034507	1.57432828743727	0.117582409142764	0.992325013067658	-4.33087
BUD23	0.40817775812608	1.24802582667534	1.57423050272302	0.117605011883886	0.992325013067658	-4.31568
RELB	-0.415168	1.85426897897164	-1.57417	0.117619035428627	0.992325013067658	-4.31458
TBC1D2B	0.353788071087982	2.78201115950813	1.5740127380477	0.117655360131735	0.992325013067658	-4.32616
RAB33B	0.420844799783426	1.78333567732929	1.57319750013946	0.117843998846417	0.992325013067658	-4.31444
MRO	0.457909320573749	-0.0759573	1.57195858317568	0.118131132025926	0.992325013067658	-4.32318
SHMT1	0.46810952127654	0.181380139402841	1.57173739612204	0.118182452938557	0.992325013067658	-4.32282
GTF2H1	0.221278449959885	3.35389409458713	1.57079430472569	0.11840147196716	0.992325013067658	-4.35263
DNAJC11	-0.467597	1.13606916549647	-1.57066	0.11843314662639	0.992325013067658	-4.32199
HBA1	-0.471334	0.897141354897156	-1.57006	0.118573193837049	0.992325013067658	-4.32355
AKAP7	0.225277571869736	4.02611275257932	1.56945905925718	0.118712112826309	0.992325013067658	-4.39236
MYL6	0.201673833629242	9.33537808304736	1.56855701286847	0.118922336346348	0.992325013067658	-4.54874
FAM219B	0.431981285133814	0.306495735023792	1.56838764587911	0.118961840480825	0.992325013067658	-4.32522
LY86	-0.390867	2.01327883603516	-1.56813	0.119022464192428	0.992325013067658	-4.31916
LAMP2	0.182225698349094	5.83966892574135	1.56803445361015	0.119044254516838	0.992325013067658	-4.48337
KLHL8	0.167985322641115	4.9337581306155	1.56705248740724	0.119273624534203	0.992325013067658	-4.44582
ZHX1	0.198368483976037	4.08045793209723	1.56684287955046	0.119322630524625	0.992325013067658	-4.3991
TARS2	0.427609328885642	0.714676920757737	1.56634118300544	0.11943999113259	0.992325013067658	-4.32514
ZDHHC16	0.418046167210338	0.754165926609348	1.56628158106575	0.11945393973446	0.992325013067658	-4.32525
PSME2	0.316377783938878	3.33596200461866	1.56613991286468	0.119487099423276	0.992325013067658	-4.35579
SOCS2-AS1	0.42564121987132	1.40753847364939	1.56581980508553	0.119562052556853	0.992325013067658	-4.32188
SANBR	0.35233180838036	1.55128453064975	1.56581292307936	0.11956366438493	0.992325013067658	-4.32141
TERF1	0.334243615366203	1.76176616556848	1.56551786645434	0.119632785491634	0.992325013067658	-4.32148
STX7	0.165423786448439	7.29795807419985	1.56523976903329	0.119697962617754	0.992325013067658	-4.5248
DYNC1I1	-0.346165	3.09101837400431	-1.56508	0.119734390849447	0.992325013067658	-4.33683
DOK4	-0.440393	-0.194687	-1.56488	0.119783189792959	0.992325013067658	-4.32904
GGA3	0.197752856360517	3.43948509365823	1.5645507625897	0.119859564719732	0.992325013067658	-4.36188
SRSF1	0.332044514311012	2.8006519801167	1.56406058275692	0.119974638362966	0.992325013067658	-4.33814
TPRN	-0.427554	-0.413294	-1.56404	0.119979140416283	0.992325013067658	-4.32957
ZFHX3	-0.391804	2.40284519370045	-1.56393	0.12000611814124	0.992325013067658	-4.32399
SH3RF3	-0.455292	-0.536824	-1.56386	0.120021567396457	0.992325013067658	-4.32962
TAF7	0.194390055234243	4.53316989989946	1.56335656052814	0.120140066132607	0.992325013067658	-4.42977
DERA	0.228546165048579	6.15652954503759	1.56323010482925	0.120169799194864	0.992325013067658	-4.50075
BPNT1	0.456888239399475	0.180220549272946	1.56315110511983	0.120188377059321	0.992325013067658	-4.32981
NELFA	0.432685354436331	1.10915182705736	1.56268032884435	0.120299133668674	0.992325013067658	-4.32633
MOB3C	-0.232834	4.5688481176013	-1.56237	0.120372659542288	0.992325013067658	-4.42332
TCFL5	0.420407887932583	0.240717011526092	1.56225452079606	0.12039938040116	0.992325013067658	-4.33044
RACGAP1	0.382248434731784	1.56126679738254	1.56182496734394	0.120500575836104	0.992325013067658	-4.32512
EIF4H	0.167694676867357	5.37101182171622	1.5616841449432	0.120533765818002	0.992325013067658	-4.47241
PROSER2	-0.277214	4.41151420571348	-1.56131	0.12062147625383	0.992325013067658	-4.41591
IDE	-0.234462	3.73785371034015	-1.56104	0.120686464571271	0.992325013067658	-4.37241
UBE2C	0.278213246562756	3.38042821957229	1.55959527611132	0.121026934058022	0.992325013067658	-4.36629
ACAT1	0.39956838601961	1.25540637742448	1.55939281206024	0.121074819162892	0.992325013067658	-4.32836
SPEN-AS1	0.413428163261947	0.631465577609826	1.55791986854578	0.121423638371317	0.992325013067658	-4.3326
TNKS2	0.165885429338058	4.37518308151558	1.55754554850699	0.121512410437793	0.992325013067658	-4.42621
HSD17B10	0.414112970829401	1.26557422288901	1.55727143768622	0.121577449853549	0.992325013067658	-4.33011
TMPRSS13	0.436044307305539	0.915472436322659	1.55637853696051	0.121789502863634	0.992325013067658	-4.33239
TNS3	-0.170567	4.95858868885558	-1.55623	0.121823839425864	0.992325013067658	-4.45294
LAMC1	-0.431988	3.69977914601967	-1.55588	0.121909074300453	0.992325013067658	-4.37621
STAMBP	-0.279097	2.92482403466302	-1.55562	0.12197100116709	0.992325013067658	-4.34367
MAGT1	0.254719028647636	3.25447104837235	1.55492070492097	0.122136347950905	0.992325013067658	-4.36697
ZBP1	0.466344450824962	0.471587988751536	1.55487982898286	0.122146084320057	0.992325013067658	-4.33557
AP1S2	0.203077105950324	7.98035075463389	1.55418995805621	0.122310499341464	0.992325013067658	-4.55129
DNAJC1	0.267691852674918	2.73218444824055	1.55368129036077	0.12243184058379	0.992325013067658	-4.34753
BRPF1	-0.430792	2.06411446818123	-1.55333	0.12251633382899	0.992325013067658	-4.33249
SCP2	0.204252859723424	6.27911762844466	1.55322029467922	0.12254189187823	0.992325013067658	-4.51723
LHX6	-0.448458	-0.364463	-1.55295	0.122605425939356	0.992325013067658	-4.33842
PRAM1	0.420898085333015	2.99313170256227	1.55284310092074	0.12263199561488	0.992325013067658	-4.3567
STARD7	0.210541630905371	4.42072820972834	1.55260434098145	0.122689057416837	0.992325013067658	-4.4348
LPCAT3	0.358444767568603	1.24925371181243	1.55212392483561	0.122803936713247	0.992325013067658	-4.33472
FABP5	0.473954970536144	0.565748809319412	1.5511212857172	0.123043965806748	0.992325013067658	-4.33831
CCDC15	0.407954859559817	0.761694548720868	1.55106501190339	0.123057448569491	0.992325013067658	-4.33764
NSD1	0.134282292332194	5.91838465897493	1.55064281823835	0.123158640031871	0.992325013067658	-4.50806
TCERG1	0.395345145434238	2.39621043522593	1.55042519047488	0.123210826734422	0.992325013067658	-4.34141
MRPL16	0.445669286007471	1.01056052993899	1.55041503755773	0.123213261809527	0.992325013067658	-4.33706
PMF1	0.428679829659044	0.343452517327846	1.55025990058472	0.123250474575452	0.992325013067658	-4.33972
CLEC1B	0.195052549059676	6.76018553780901	1.54987598352701	0.123342603030106	0.992325013067658	-4.53389
NDUFS6	0.338112023734784	2.13883734434577	1.5483715755061	0.123704138954567	0.992325013067658	-4.33887
MIEF2	-0.389513	-0.521983	-1.54833	0.123714713218928	0.992325013067658	-4.34201
RTP4	-0.440529	-0.313558	-1.54799	0.123796804404539	0.992325013067658	-4.34239
FYN	-0.15731	6.70637610954506	-1.54674	0.124096792562588	0.992325013067658	-4.53312
PGS1	0.33348758286574	2.34799100606246	1.54634874132873	0.124191578540885	0.992325013067658	-4.34437
ST3GAL3	0.289501966973107	2.84751893528571	1.54633454695723	0.124195004280615	0.992325013067658	-4.35951
ZNF335	-0.410378	1.72601982175995	-1.5461	0.124251676702861	0.992325013067658	-4.3394
DOCK10	-0.163058	5.22815193511528	-1.54545	0.124408196233931	0.992325013067658	-4.47991
ZNF181	-0.454939	0.0408279969418652	-1.54486	0.124552322537059	0.992325013067658	-4.34502
PDGFD	0.401866564126532	1.96489390127993	1.54460762012947	0.124612345416427	0.992325013067658	-4.34142
UCP2	0.215526960172687	7.76526791695693	1.54450347125276	0.124637550046726	0.992325013067658	-4.56083
DTD1	0.33898808792801	2.98141019517094	1.54448210650852	0.124642720934842	0.992325013067658	-4.36876
KCTD18	0.232909625967774	3.86802561409949	1.54427166695819	0.124693662445681	0.992325013067658	-4.4134
KIF27	0.427633560144513	0.153121020788168	1.54335702487879	0.124915262243578	0.992325013067658	-4.34566
OFD1	0.170852907060763	4.24093288082947	1.54295001896772	0.125013971461565	0.992325013067658	-4.4353
RPL18A	-0.274121	6.57253918518868	-1.54288	0.125031692664538	0.992325013067658	-4.53311
IRS1	-0.305768	4.87804955702729	-1.54176	0.125302679458133	0.992325013067658	-4.46354
GLIPR1	0.405870050715321	1.20174554390103	1.54157122613694	0.125348820231258	0.992325013067658	-4.34372
NEAT1	0.227148679750666	7.35391978148269	1.54126402455666	0.125423522246492	0.992325013067658	-4.55792
ESPN	-0.54583	0.512299496334404	-1.54109	0.125466803984229	0.992325013067658	-4.34781
ZNF8	0.419494091848022	-0.0533665	1.54050934049544	0.125607187129489	0.992325013067658	-4.34821
IL2RB	-0.431645	1.9307433671763	-1.54029	0.125660861025078	0.992325013067658	-4.34405
CCDC106	0.4294909446288	0.373978104404594	1.53987937513902	0.125760661729597	0.992325013067658	-4.34796
TMEM107	0.405930997789579	1.79060698452345	1.53917536333951	0.125932350424996	0.992325013067658	-4.34571
ZMPSTE24	0.222065846547489	4.83045358629496	1.53902438655152	0.125969193432398	0.992325013067658	-4.47693
HNRNPD	0.224177803077115	4.67623302708696	1.53879158610495	0.126026020568536	0.992325013067658	-4.46692
KIAA1191P2	-0.396496	-0.193371	-1.5376	0.126317934703747	0.992325013067658	-4.35064
LSM8	0.323539000256507	2.6456868576464	1.53716853387608	0.126422772248564	0.992325013067658	-4.36147
MSANTD7	0.356469875416394	1.79108188041525	1.53707993519659	0.126444458259465	0.992325013067658	-4.34735
ENSA	0.141980048231445	5.46687432684756	1.53706706539861	0.1264476086015	0.992325013067658	-4.50777
CCDC122	-0.422833	-0.059473	-1.53644	0.126602196769794	0.992325013067658	-4.3516
WDR77	-0.405555	0.254094590761747	-1.53636	0.126621938052003	0.992325013067658	-4.35169
BRCC3	0.424439993833346	1.39304414075712	1.53625408257359	0.126646740317796	0.992325013067658	-4.34774
EDEM3	0.243545748639765	3.27924351112159	1.53587313642078	0.126740133956695	0.992325013067658	-4.38739
LASP1	0.134923831597859	6.68830262266171	1.53545798368081	0.126841975431875	0.992325013067658	-4.55031
ILRUN-AS1	0.365987124173829	1.48335121969812	1.53516237843778	0.126914529825075	0.992325013067658	-4.34853
ETF1	0.272651269949055	4.01327051525515	1.53436085543378	0.127111422671653	0.992325013067658	-4.43345
SHLD2	0.272985442477204	2.97926365828449	1.53430478680579	0.127125204822897	0.992325013067658	-4.37537
MPRIP	-0.182323	5.48711671964022	-1.53418	0.127154719075386	0.992325013067658	-4.5061
CSF1R	0.321848996147732	2.67489768896976	1.53383863399687	0.127239834687145	0.992325013067658	-4.36459
TCF25	0.164668063342459	4.13957165209943	1.53358097311271	0.127303229955528	0.992325013067658	-4.44048
EI24	0.420309529375486	1.22610174043273	1.53314519871867	0.127410505040884	0.992325013067658	-4.35063
CDAN1	-0.414804	-0.140261	-1.53276	0.127505346253073	0.992325013067658	-4.35445
BMAL2	0.315022073643464	2.56840345829576	1.53243484196129	0.127585526682406	0.992325013067658	-4.36469
GGPS1	0.352854011023559	1.41894108357947	1.53241487511797	0.127590448952844	0.992325013067658	-4.35094
MAOB	0.334321727191134	4.17925997043764	1.53238460690865	0.127597911023437	0.992325013067658	-4.44791
LLPH	0.44068203980711	0.945143535862414	1.53222784376739	0.12763656358222	0.992325013067658	-4.35223
MAFK	-0.393208	1.93015867912671	-1.53221	0.127640021614747	0.992325013067658	-4.35109
AVEN	0.417541752234239	0.182353103712497	1.53205961472507	0.127678053484346	0.992325013067658	-4.35453
NRBF2	0.37909706128641	2.60087523824992	1.53198437297882	0.127696613595186	0.992325013067658	-4.36452
ADO	0.358999482109428	1.90820563354782	1.53185085962771	0.127729552959132	0.992325013067658	-4.35279
KLHDC8B	0.393352619545514	3.83848688324864	1.5315940717976	0.127792924401948	0.992325013067658	-4.42904
DENND4B	0.3362677105761	3.00156906030762	1.53136655475572	0.127849092885115	0.992325013067658	-4.38031
AEN	0.45367044734253	1.0071252079883	1.5308821769821	0.127968738707768	0.992325013067658	-4.35319
IFITM3	0.293992505713312	6.68615074940508	1.53013061816251	0.128154554844435	0.992325013067658	-4.55856
TRIM10	-0.331605	2.3885646331572	-1.52898	0.128439962518526	0.992325013067658	-4.35728
BUB1B	0.402750859886602	1.24196284221917	1.52875898184627	0.128494225830924	0.992325013067658	-4.35431
PTPN14	-0.485085	0.801541950357457	-1.5286	0.128534231041521	0.992325013067658	-4.35708
NGLY1	0.315759590475007	2.50078671220354	1.52848896167763	0.128561176632213	0.992325013067658	-4.36509
ZFP36	0.298260387533484	4.58669	1.52845737446028	0.128569010390137	0.992325013067658	-4.47625
LOC112268269	0.392941983218619	0.0963971873012733	1.52835181962842	0.128595191135248	0.992325013067658	-4.3576
RAVER1	0.433747597148281	1.38317321072529	1.52811513687988	0.128653910728973	0.992325013067658	-4.35462
TRMT11	-0.432217	0.807154544070551	-1.52697	0.128938811673452	0.992325013067658	-4.35828
MKRN1	-0.124412	8.84084085318861	-1.52654	0.129045169039742	0.992325013067658	-4.59759
DNAJB1	0.26779389813724	3.62365579176628	1.52633063913771	0.129097312046593	0.992325013067658	-4.41723
ARL6IP6	0.281630223273429	3.01969742863666	1.52614539697141	0.129143408540505	0.992325013067658	-4.38799
SEC22A	-0.324389	1.55296584733993	-1.52611	0.129151764142684	0.992325013067658	-4.35662
TMEM183A	0.174005886494619	3.85643737673511	1.52584897020896	0.129217199582346	0.992325013067658	-4.43255
LAT2	0.287203586928819	2.55991758577058	1.52551468435403	0.129300454775095	0.992325013067658	-4.3707
TMEM126A	0.419409717581506	0.113354931850736	1.52454987558173	0.129540980221337	0.992325013067658	-4.36054
TBC1D16	0.434735208513732	-0.242808	1.52437193607833	0.129585378599558	0.992325013067658	-4.36094
CD47	0.185504735632499	6.87037483550274	1.52428278143554	0.129607628410119	0.992325013067658	-4.56975
SERINC3	0.18013142144896	7.71265694824608	1.52417907627039	0.129633513281118	0.992325013067658	-4.5863
ERH	0.374446517826926	2.2802974876112	1.52342420772675	0.12982205113138	0.992325013067658	-4.36535
PIGO	-0.431796	-0.333346	-1.52312	0.129898632965869	0.992325013067658	-4.36189
ZXDB	-0.450783	0.697076906037888	-1.52266	0.130013095144961	0.992325013067658	-4.36195
BEST3	-0.466325	2.81625767348885	-1.52262	0.130024089703439	0.992325013067658	-4.37096
ATP6V1B2	0.185375751952199	5.66713	1.52157172859154	0.130285642448869	0.992325013067658	-4.53661
GLYATL1	-0.373592	2.02190412806183	-1.52155	0.13029227947143	0.992325013067658	-4.3608
NAP1L1	0.195148847026138	11.7579058779324	1.52150743330213	0.130301755912413	0.992325013067658	-4.62812
DACH1	0.45773514011302	1.4193559974909	1.52128331454921	0.130357935996305	0.992325013067658	-4.36045
MTHFD1	0.336120686225353	2.06401931727503	1.52099258566481	0.13043084160353	0.992325013067658	-4.36363
GLE1	0.206481832462788	3.52525965225121	1.52080084209068	0.130478942315528	0.992325013067658	-4.4172
SCFD1	0.162408313044359	4.90767317212342	1.52078943680947	0.130481803877641	0.992325013067658	-4.50112
RPS27A	0.243693178627185	6.20871673304387	1.52061202251931	0.130526323100837	0.992325013067658	-4.55712
ZNF626	0.421475756737135	0.544161181816903	1.52043710381644	0.130570227752401	0.992325013067658	-4.363
CCDC171	0.36156577858936	1.95470830279483	1.51969909724294	0.130755595101418	0.992325013067658	-4.36447
KHDRBS2	0.414086367705189	0.128312214090646	1.51943	0.130824402404718	0.992325013067658	-4.36454
TESK2	0.415637712710125	0.225152016241474	1.51908063930286	0.130911093832905	0.992325013067658	-4.36464
ABCA6	0.481362335272203	1.18046822659178	1.51764528831899	0.131272542170703	0.992325013067658	-4.36368
TRMT61B	-0.420816	0.317000878858351	-1.51749	0.131310946887462	0.992325013067658	-4.36636
AGTRAP	0.301943248607081	2.80241146549418	1.51705422266827	0.131421610648226	0.992325013067658	-4.3861
POT1-AS1	0.458451631312089	0.663204006576456	1.51681473228385	0.131482048550364	0.992325013067658	-4.36551
NDUFB3	0.297755636932545	2.50535106456743	1.51602647683691	0.131681126792629	0.992325013067658	-4.37778
DHRS4L2	-0.430539	-0.262818	-1.5155	0.131813737180162	0.992325013067658	-4.36783
ADGRA3	-0.422784	-0.385108	-1.51455	0.132055839021284	0.992325013067658	-4.36853
AGAP3	-0.437377	1.25956352640121	-1.51419	0.132146622788589	0.992325013067658	-4.36726
SDHAP1	-0.377013	-0.564572	-1.51399	0.132197220873735	0.992325013067658	-4.3689
EMB	0.240263524188205	5.04054398982512	1.51380965301314	0.132242263220052	0.992325013067658	-4.51817
SLCO4C1	0.454307393965271	0.76647566846311	1.51378086939748	0.132249561398833	0.992325013067658	-4.36777
CCDC102A	-0.413192	-0.22354	-1.51339	0.13234949180803	0.992325013067658	-4.36949
ZBTB11	0.140423595445577	4.83734345255374	1.51261637756968	0.132545086501173	0.992325013067658	-4.50652
MS4A6A	0.397921059793776	2.16632623570397	1.51235177207284	0.132612310159514	0.992325013067658	-4.37444
CEMIP2	0.432635141925752	1.98102377954694	1.51151834557453	0.132824218487921	0.992325013067658	-4.37162
UCHL5	0.241899546748396	3.15799269045769	1.51150970850002	0.132826415950003	0.992325013067658	-4.4093
CYBRD1	0.331191684402836	2.06039191212721	1.51118217089586	0.132909769724199	0.992325013067658	-4.37353
EIF4EBP2	0.115644135546066	6.7790666739065	1.51100771496071	0.132954183035213	0.992325013067658	-4.58374
PUS3	-0.439763	-0.175196	-1.51066	0.133042159072207	0.992325013067658	-4.37161
PHF8	0.249243781040947	3.11713622875858	1.51041501654618	0.13310515999842	0.992325013067658	-4.40462
NMD3	0.304021253052825	2.66224387757671	1.50996245536395	0.133220530313931	0.992325013067658	-4.3903
PRDM5	0.380445156449493	2.59146331891283	1.50985197496786	0.133248706682688	0.992325013067658	-4.38987
SLC35C2	0.351067210925366	1.98882259583801	1.50976735318201	0.13327029135198	0.992325013067658	-4.37362
BCL11B	-0.444902	2.77028297665734	-1.5096	0.1333122812488	0.992325013067658	-4.38152
PKN2-AS1	0.430453627275513	-0.196715	1.50899776286315	0.133466718004085	0.992325013067658	-4.37284
POLR2J	0.311361247460544	2.71089089547368	1.50853721516774	0.13358437426612	0.992325013067658	-4.39187
PCBP4	0.405469561521494	-0.00719777	1.50826765709428	0.133653275957289	0.992325013067658	-4.37334
WDR11-DT	-0.229618	6.42540438633233	-1.50738	0.133880279126551	0.992325013067658	-4.57509
IPMK	0.3744562491111	2.19212585888876	1.50699409009931	0.133979187940302	0.992325013067658	-4.3788
CEP55	0.479101027682615	0.0398966172800752	1.50674457595079	0.13404311252028	0.992325013067658	-4.37441
TNFAIP1	0.322892170884737	1.98931839530025	1.5066965713931	0.134055413839474	0.992325013067658	-4.37626
GGACT	-0.397928	-0.415689	-1.50614	0.134197171101014	0.992325013067658	-4.37502
GALNT12	-0.419725	0.349246938359305	-1.50597	0.13424291421926	0.992325013067658	-4.37524
ANKLE1	-0.437476	-0.257795	-1.50583	0.134277985141155	0.992325013067658	-4.3753
POLE	0.443368880894183	1.7856458722931	1.50576958911399	0.134293128996064	0.992325013067658	-4.37515
TYSND1	0.397213515407255	-0.204427	1.50562020317576	0.134331468290099	0.992325013067658	-4.37547
AGL	0.331493093128629	4.52719962579856	1.50534750174678	0.13440147805512	0.992325013067658	-4.50165
TTF1	0.361304795126129	1.55997940817065	1.50350619111439	0.134874938045321	0.992325013067658	-4.37574
LMO7	-0.444767	0.126122009377047	-1.50288	0.135036836378309	0.992325013067658	-4.37766
PIK3CB	0.184443011626565	7.43193034885611	1.50278265143802	0.135061339328229	0.992325013067658	-4.6089
COX11	0.290410044376776	2.15966099256943	1.50246475568437	0.135143300515089	0.992325013067658	-4.38286
SNRPB2	0.340453814631386	2.47212963059784	1.50210119852897	0.135237081900623	0.992325013067658	-4.39017
TRIM33	-0.141273	4.78861501521846	-1.5018	0.13531509181787	0.992325013067658	-4.51052
HERPUD2-AS1	0.402474311361953	-0.29245	1.50173150885061	0.135332497286081	0.992325013067658	-4.37846
PATL1	0.182295536104618	3.77796657411183	1.50095410056375	0.135533314586485	0.992325013067658	-4.45505
TAF9B	0.354769337044099	1.47081512853976	1.50063883509539	0.135614819068674	0.992325013067658	-4.37799
R3HCC1	0.42037085829477	0.869345673210788	1.50056317387735	0.135634385189363	0.992325013067658	-4.37811
CCDC126	0.265188208875065	3.62380713049904	1.50041648384432	0.135672325758697	0.992325013067658	-4.44845
TRIM28	-0.205409	4.30580443941281	-1.49996	0.135791126570036	0.992325013067658	-4.48
GPR18	0.338617758945667	2.09528576336986	1.49959597500112	0.135884698582191	0.992325013067658	-4.38467
DENND1C	0.333558519317463	2.7093284439201	1.49958072140735	0.135888649133654	0.992325013067658	-4.40041
SVIL	-0.219469	5.70730219411402	-1.49958	0.135889146322273	0.992325013067658	-4.55909
RET	-0.412118	1.88387039648583	-1.49946	0.135919182545317	0.992325013067658	-4.37938
EIF2A	0.257348896872611	3.67800564850688	1.49928479711872	0.135965308748005	0.992325013067658	-4.45115
PRRT3	-0.463526	0.840977030590347	-1.49925	0.135973030314937	0.992325013067658	-4.37992
MTCH2	0.234484480863112	2.84261058147805	1.49834983917415	0.136207732640823	0.992325013067658	-4.40651
TMEM218	-0.414847	0.150375067999976	-1.49822	0.136240273995962	0.992325013067658	-4.38122
CETN2	0.181868695749412	5.81310906866281	1.49788919308532	0.136327296797461	0.992325013067658	-4.57169
BCORL1	0.274294596169415	3.62358238817793	1.49750647787987	0.13642669564334	0.992325013067658	-4.44927
XIAP	0.198517695233809	3.81489875806942	1.49725684277271	0.136491561355068	0.992325013067658	-4.4619
CSDE1	0.156170441380313	9.32324495301384	1.49713980970064	0.136521979753493	0.992325013067658	-4.64262
FIBP	0.300055345654223	2.45571564351542	1.49647650961336	0.136694479847526	0.992325013067658	-4.39488
RALGAPA1	0.179128373369526	4.13129867228506	1.49614387091679	0.13678105095712	0.992325013067658	-4.4841
HMGN1	0.160213089048093	6.30076967350766	1.49606923730473	0.13680048064773	0.992325013067658	-4.59024
ZNF671	0.41781381200294	0.0227072190912676	1.49602448859886	0.136812131303291	0.992325013067658	-4.38273
PHKG2	0.391962006856332	0.247204387449129	1.49510385378645	0.137051997050983	0.992325013067658	-4.38326
MTHFD2	0.185649524494466	5.20140471005342	1.49463498451836	0.137174283961376	0.992325013067658	-4.54948
ZNF277	0.301009725921404	2.16677426026905	1.49454461278206	0.137197863799919	0.992325013067658	-4.39065
GPN2	0.443167347717804	0.6374955947059	1.49440812200561	0.137233483028968	0.992325013067658	-4.3833
LACTB	0.31419771922435	2.00433257636965	1.49427118806366	0.137269225149018	0.992325013067658	-4.38802
CYB5R3	0.218980148004222	7.55113154949962	1.49411	0.137311561878667	0.992325013067658	-4.62242
CCNL1	0.425484709684598	2.13086698662962	1.49367982857484	0.137423663480831	0.992325013067658	-4.39116
TMEM234	0.378833358799499	-0.431568	1.49320207261538	0.137548532162472	0.992325013067658	-4.385
RPL18	-0.243576	6.25820541623729	-1.49315	0.13756324914832	0.992325013067658	-4.58699
VPS8	0.191240057779625	6.86630161784842	1.49261162080327	0.137702977694379	0.992325013067658	-4.61005
GCLC	-0.438498	2.99628987171626	-1.49191	0.13788665762643	0.992325013067658	-4.40467
MIR3142HG	0.414172455476434	1.33590060717935	1.49131714473147	0.138042048764387	0.992325013067658	-4.38563
SLC5A6	-0.362002	-0.482676	-1.49027	0.138316822447331	0.992325013067658	-4.38718
ZNF718	-0.342919	2.97235513722725	-1.49026	0.138318396477199	0.992325013067658	-4.41234
EPM2AIP1	0.338917080636181	1.80067100031899	1.49021168486183	0.138332123865644	0.992325013067658	-4.38881
RHOT1	-0.188185	3.97848537299551	-1.48997	0.138395269451878	0.992325013067658	-4.4714
CXorf38	0.297257855376478	2.70036079805267	1.48979279011174	0.138442166662464	0.992325013067658	-4.4095
FBXO45	0.379660137212843	1.27806341491491	1.4894224693444	0.138539505908751	0.992325013067658	-4.38696
TNIK	-0.183978	6.96127260491754	-1.48925	0.138584406439481	0.992325013067658	-4.61292
ACOT9	0.410543460524953	1.47121511828796	1.4889891224193	0.13865347928452	0.992325013067658	-4.38797
PAK1	0.297166204225709	3.85892146205243	1.48809910061599	0.138887790286425	0.992325013067658	-4.47443
MADD	-0.205079	7.21811409023156	-1.48804	0.138903562815484	0.992325013067658	-4.62008
L3MBTL2	0.368956674584869	1.25629510916798	1.48762843781886	0.139011823500505	0.992325013067658	-4.38837
TRMT2B	0.307001869884353	2.14079842410898	1.48751691920713	0.139041224494131	0.992325013067658	-4.39636
HEY1	0.405656713567037	-0.462096	1.48713319352396	0.13914242767754	0.992325013067658	-4.38962
MECOM	0.353441721593906	1.55944432525484	1.48649134847572	0.139311834915607	0.992325013067658	-4.39028
NEK11	-0.461264	1.13104005562683	-1.48635	0.139349448030394	0.992325013067658	-4.38955
ZNF215	-0.432994	-0.318406	-1.48583	0.139486645597496	0.992325013067658	-4.39059
STARD4	0.261028991421376	4.24192495405587	1.48573405888936	0.139511918598752	0.992325013067658	-4.5057
TMEM9B	0.186469983685187	4.96815937386913	1.48546505794318	0.139583045176157	0.992325013067658	-4.54858
ZNF579	-0.379753	-0.518407	-1.48503	0.139698075547276	0.992325013067658	-4.39116
AKAP11	0.18119966697687	4.43673379594256	1.48480130024613	0.139758670072481	0.992325013067658	-4.51709
ZNF100	0.377149042197325	1.74910450491856	1.48407355452365	0.139951423079218	0.992325013067658	-4.39369
SEC61A1	0.215479540293767	3.46765711655876	1.48386108779819	0.14000773663736	0.992325013067658	-4.45426
RNF135	0.325677793996013	1.9361369670946	1.48367661495701	0.140056644799292	0.992325013067658	-4.39574
SLAMF6	0.394110480127782	1.64011436605458	1.48325923071582	0.140167352358545	0.992325013067658	-4.39386
NDUFAF7	-0.395572	-0.18393	-1.48266	0.140327490615472	0.992325013067658	-4.39303
AMPD3	0.359088648172256	2.86027741529895	1.48262485042533	0.14033574647363	0.992325013067658	-4.42417
CMIP	-0.202801	8.95786226383618	-1.48251	0.140367296454182	0.992325013067658	-4.65553
VPS54	0.152696239057081	4.63612910869559	1.48232581005769	0.140415180235795	0.992325013067658	-4.53176
SSR4	0.213087550281676	6.08321663957593	1.48226804602055	0.140430528058517	0.992325013067658	-4.60144
U2AF1L4	0.380382016682979	-0.126535	1.48222946122129	0.140440780711102	0.992325013067658	-4.39332
TMX4	0.200762445698665	5.37915469462699	1.4817757749424	0.140561376681014	0.992325013067658	-4.57428
KIAA0319L	0.254808737815994	2.85217467182242	1.48141042041125	0.140658551346667	0.992325013067658	-4.42476
DUT	0.399377717353424	1.41673058545991	1.48099887859196	0.140768073109158	0.992325013067658	-4.39434
SORBS2	-0.504532	1.33739442271505	-1.48074	0.140837101641303	0.992325013067658	-4.39379
COMMD8	0.420217737458305	0.883062779895258	1.48037344156387	0.140934644659316	0.992325013067658	-4.39409
NRSN2	0.39984216771756	-0.364426	1.48019633045684	0.140981842154698	0.992325013067658	-4.39489
LOC102724159	-0.388802	-0.426542	-1.47905	0.141287319783662	0.992325013067658	-4.39572
FCRL1	-0.445555	0.426795241943364	-1.47832	0.141483664113169	0.992325013067658	-4.3963
CMPK2	0.326311817375096	2.77902237383013	1.47786038033592	0.141605487654039	0.992325013067658	-4.42759
MAPKAP1	0.148180419810278	4.28000896783306	1.47758495392173	0.141679161152039	0.992325013067658	-4.51416
CD164	0.200204274772311	6.83880738289007	1.47682660297488	0.141882165320302	0.992325013067658	-4.62934
CHUK	0.224712834655262	3.09719642035278	1.47676445726123	0.141898811207224	0.992325013067658	-4.44196
MBD2	-0.175433	4.88817972754802	-1.47653	0.141962380021718	0.992325013067658	-4.5453
BFAR	-0.254003	3.03708530813791	-1.47652	0.141964327037396	0.992325013067658	-4.42845
TNFRSF11A	-0.442086	1.05194641481605	-1.47605	0.142090518371326	0.992325013067658	-4.3976
ZNF783	-0.445408	-0.136502	-1.47543	0.142255633675937	0.992325013067658	-4.3985
PBX4	-0.384466	1.82051626067144	-1.47541	0.142262957304481	0.992325013067658	-4.3992
IGKC	0.27908813271257	4.05539735289702	1.47506997562014	0.142353266687444	0.992325013067658	-4.50496
IFT56	-0.441718	-0.162228	-1.47504	0.142361532306915	0.992325013067658	-4.39879
ZNF304	-0.438659	0.335775700874054	-1.475	0.14237205401313	0.992325013067658	-4.39883
IGHG4	0.439614369757376	0.120263791786331	1.47436294075737	0.142543225077737	0.992325013067658	-4.39919
CARD19	0.212937532576337	5.84232033922408	1.47433553547243	0.14255059198589	0.992325013067658	-4.60272
NEIL3	0.198777621327798	4.30522584875237	1.47419433927835	0.142588552096732	0.992325013067658	-4.52198
MXD4	-0.309424	2.86936086458223	-1.47392	0.14266250361209	0.992325013067658	-4.42098
SLC38A1	-0.259264	4.08999607406677	-1.47379	0.142697121722384	0.992325013067658	-4.49298
IL33	0.45649951534647	1.11550890704742	1.47377874551745	0.142700328548277	0.992325013067658	-4.39943
DNMT3A	0.223256977627047	3.41303665518794	1.47360920762791	0.142745946297018	0.992325013067658	-4.46195
CSGALNACT2	0.151877040028902	4.95761098459333	1.47332111144454	0.142823490592863	0.992325013067658	-4.56174
MSRA	0.243921420511895	3.80215672584862	1.47280632891404	0.142962131366857	0.992325013067658	-4.49082
BRD3	-0.235454	6.37842469965591	-1.47274	0.142978749467584	0.992325013067658	-4.61656
MED25	-0.318852	2.42420113888803	-1.47257	0.143026396823378	0.992325013067658	-4.40868
FAM53C	0.303437108818679	2.91055598585715	1.47251824252392	0.143039764061243	0.992325013067658	-4.43587
LINC01215	0.242755594873048	3.22270766284866	1.47239210385376	0.143073765834768	0.992325013067658	-4.45297
ADIPOR2	0.21106355748031	6.26841512615498	1.47220099427683	0.14312529301814	0.992325013067658	-4.61961
FUBP1	0.133187988660925	4.79716680452563	1.47109699787717	0.143423235428041	0.992325013067658	-4.55373
ZNF74	-0.422775	-0.340505	-1.47079	0.143504984104861	0.992325013067658	-4.40197
PRKAR1B-AS1	-0.297367	4.04462795515497	-1.47078	0.143508857838321	0.992325013067658	-4.4962
TNNT1	-0.488617	0.0109035931840678	-1.47034	0.143626500916943	0.992325013067658	-4.40234
PPME1	0.407634706101165	1.10190951705472	1.47021058214829	0.143662805714786	0.992325013067658	-4.40225
LIG3	-0.416128	1.68561546863225	-1.47016	0.143676685169291	0.992325013067658	-4.40265
STOML2	0.308517892586528	2.0203012106293	1.47009260555575	0.143694714443736	0.992325013067658	-4.40954
UBB	-0.137748	6.80245441022227	-1.46917	0.14394413485481	0.992325013067658	-4.6345
C18orf54	-0.350204	2.26165722489542	-1.46913	0.143955593650002	0.992325013067658	-4.40999
ADISSP	0.316382141454038	2.71225340247264	1.46910035605124	0.143963302158918	0.992325013067658	-4.42959
AZI2	0.295318573506817	2.1307069271161	1.46907731762451	0.143969542947234	0.992325013067658	-4.41169
SURF2	-0.426452	-0.114097	-1.46854	0.144115966288437	0.992325013067658	-4.40369
HMGB2	0.264386641923098	4.53522169319741	1.46781519730416	0.144311754054926	0.992325013067658	-4.54352
ZNF689	0.362987156007536	1.47063525064722	1.46642869316714	0.1446884163136	0.992325013067658	-4.40657
DDOST	0.256315245173612	2.65143774369484	1.46603095059071	0.144796608727196	0.992325013067658	-4.4307
FLVCR1	0.286901168383902	2.36790566876976	1.46524200678886	0.14501139949815	0.992325013067658	-4.42214
ALG3	0.402226384306863	0.157824575382068	1.46506323732322	0.145060103922949	0.992325013067658	-4.4062
TLE5	-0.160003	5.62521449194299	-1.46462	0.145179743429203	0.992325013067658	-4.59907
CREG1	0.197909649792891	6.12837344558257	1.46457172570673	0.145194077897368	0.992325013067658	-4.62446
CAMK1	0.40432300502077	-0.196886	1.46380579184407	0.145403043458329	0.992325013067658	-4.40722
ARHGAP1	0.148425655463288	5.02638415361816	1.46379022888743	0.145407291825639	0.992325013067658	-4.57614
FAM111B	0.412619301581363	-0.238022	1.46347093663512	0.145494473246218	0.992325013067658	-4.40747
DCT	-0.378792	0.104038904413318	-1.46338	0.145518863965282	0.992325013067658	-4.40757
PPP1R15B	0.255192167071285	2.99866311768379	1.46282169154742	0.145671871620014	0.992325013067658	-4.44964
DENR	0.286848408057818	2.75671666319158	1.46279332389549	0.145679626551155	0.992325013067658	-4.43826
HDDC2	0.416956833378525	1.02376027095618	1.46214573692455	0.145856745774898	0.992325013067658	-4.40848
TOX	0.254676809076334	3.26073871995242	1.46213019751647	0.14586099794867	0.992325013067658	-4.4666
RAD51D	0.419648954709833	0.414032871313311	1.46139656481997	0.146061856914382	0.992325013067658	-4.40889
SF3A1	-0.119251	6.4201758358461	-1.46049	0.146311406158658	0.992325013067658	-4.63442
DDX49	-0.412722	1.47043184146065	-1.46012	0.146410862755536	0.992325013067658	-4.41015
TSN	0.235221460496977	3.28299715363507	1.46004073254833	0.14643362870902	0.992325013067658	-4.4703
TDG	-0.260234	2.33804973333275	-1.45999	0.146448061750656	0.992325013067658	-4.41937
ARHGDIB	0.140708500393076	10.2086114813818	1.45943612127601	0.146599649906428	0.992325013067658	-4.69873
RAB27A	0.257709170517812	4.40660867400429	1.45931145522602	0.146633900244397	0.992325013067658	-4.54561
TPI1	0.142207398622102	6.0565863736666	1.45928497068212	0.146641177316733	0.992325013067658	-4.62763
USP3	0.184640403387055	4.01916558249709	1.45918266215354	0.146669290921291	0.992325013067658	-4.51962
ZMYM1	0.337928779595217	2.15503122789472	1.45886235947577	0.146757334592541	0.992325013067658	-4.42272
RNF138	-0.211294	4.17477373291561	-1.45813	0.146959193411965	0.992325013067658	-4.52126
VCAM1	0.380621203030696	-0.483364	1.45796233084825	0.147004949910829	0.992325013067658	-4.4116
SLC38A9	0.372728947946244	2.28440390389326	1.4579606893788	0.147005401805586	0.992325013067658	-4.4262
GLUD1	0.193225342447304	4.26676373568665	1.45793723282091	0.147011859487726	0.992325013067658	-4.5358
E4F1	0.426264375964415	0.353012795222087	1.45733457940816	0.147177847490167	0.992325013067658	-4.41197
THEM5	-0.327214	3.33851514224675	-1.45733	0.147179056771199	0.992325013067658	-4.46186
PGM2L1	0.218660819101296	4.99722204566605	1.4572287498513	0.147207010917723	0.992325013067658	-4.58499
SPATA6	-0.430412	0.298601865335997	-1.45717	0.147224135352778	0.992325013067658	-4.4122
SPTAN1	-0.159494	6.16500360979585	-1.45704	0.147259680546104	0.992325013067658	-4.62933
ACD	-0.349031	1.9532523505023	-1.45617	0.14750032082884	0.992325013067658	-4.4166
SMARCD1	0.306641001766195	2.68168532448666	1.4558876401489	0.147576967033769	0.992325013067658	-4.44277
VTI1A	0.314560285324301	2.13721877421835	1.45532476890085	0.147732453425264	0.992325013067658	-4.42506
PPTC7	0.272214726777797	2.85959854579364	1.45501818085887	0.147817197867362	0.992325013067658	-4.4506
DPY19L3	0.268900936525317	3.98776265368421	1.45454167053913	0.147948985261413	0.992325013067658	-4.52499
SEPTIN1	-0.184908	3.86789687441722	-1.45452	0.147954778298744	0.992325013067658	-4.50151
CHRNB1	0.373097967217985	1.36949577308343	1.4543919791302	0.147990403796453	0.992325013067658	-4.41594
SBK1	-0.416555	0.785629332880931	-1.45423	0.148035343355313	0.992325013067658	-4.41432
CHAF1A	-0.404311	1.78990915531263	-1.45422	0.148038926713243	0.992325013067658	-4.41617
DOCK7	0.240120900516223	2.87407400202867	1.45374961544665	0.148168242826444	0.992325013067658	-4.45416
ARF4	0.181818369817433	6.55973496631211	1.4534907913908	0.148239945127098	0.992325013067658	-4.65083
ACAP2	0.105853551734494	6.02240855634771	1.45346548071257	0.148246958408109	0.992325013067658	-4.63274
BCKDK	0.272687907549974	2.61562216831539	1.4534432208531	0.148253126555983	0.992325013067658	-4.44371
MFN2	0.355080980086797	7.27558182126977	1.45165023188287	0.148750609814675	0.992325013067658	-4.67138
ATPAF1	-0.254486	3.44340002312422	-1.45064	0.149030847415608	0.992325013067658	-4.48029
LOC101929538	0.360083765559038	2.35592420108178	1.45049002146287	0.149073207767588	0.992325013067658	-4.43835
ZNF549	0.414297100344426	0.311384072671241	1.45028731578781	0.149129625660726	0.992325013067658	-4.41728
SLC30A9	-0.205461	3.73114498333874	-1.44953	0.149340328081925	0.992325013067658	-4.49982
CLASRP	0.359723709405336	1.56822084621287	1.44905431495592	0.149473154372751	0.992325013067658	-4.42147
CMTR2	0.344036078384536	1.95224971617344	1.44904551655152	0.149475607903314	0.992325013067658	-4.42721
TSPAN18	-0.210506	6.22175760276043	-1.44868	0.149578037896619	0.992325013067658	-4.64122
EEF1AKMT2	-0.390443	0.246874158824699	-1.44863	0.14959126284419	0.992325013067658	-4.41855
RSL24D1	0.303786964635308	3.37465613198878	1.44821646411657	0.149706937500457	0.992325013067658	-4.48609
CCDC167	-0.41759	-0.417637	-1.448	0.149768183945824	0.992325013067658	-4.419
ZNF736	0.368120517251907	1.88022463244378	1.44761245747684	0.149875646495974	0.992325013067658	-4.42643
CEBPG	0.359705494333082	2.41002702701231	1.44736743633809	0.149944126692545	0.992325013067658	-4.44063
SUMO2	0.15618345576496	6.20716592545835	1.44705183453322	0.150032368788302	0.992325013067658	-4.64786
RIN2	-0.194228	3.84004953284299	-1.44667	0.150140222253497	0.992325013067658	-4.50841
FERMT1	-0.404206	-0.349728	-1.44642	0.150209080235636	0.992325013067658	-4.42018
CDC37	-0.169807	6.14300925240376	-1.44632	0.150237768447654	0.992325013067658	-4.64197
NRROS	-0.333082	1.53999685043337	-1.44602	0.150319997174099	0.992325013067658	-4.42172
SOD2	0.156592144195553	10.8984900450112	1.44573335964878	0.150401446487889	0.992325013067658	-4.72088
DESI1	0.227739569062262	3.62897815315743	1.4453644143074	0.150504849659427	0.992325013067658	-4.50898
PF4	0.208866431775949	6.83828819410631	1.44516502411506	0.150560754921071	0.992325013067658	-4.66862
SMARCE1	0.345785033990931	1.88144240877631	1.44485032642626	0.150649022777928	0.992325013067658	-4.42949
ZC3H6	0.165713759473526	4.25074213743892	1.44455111092407	0.150732985075251	0.992325013067658	-4.55065
CDC25A	0.427730449749562	-0.35279	1.44443667396649	0.150765106539031	0.992325013067658	-4.42165
TRIO	-0.166823	4.61980337244269	-1.44439	0.150778537631188	0.992325013067658	-4.56617
MCM3	0.379855858760042	2.41690789517134	1.44421104934293	0.150828452859802	0.992325013067658	-4.44341
COG2	-0.329421	2.0604232465761	-1.44362	0.150995078814915	0.992325013067658	-4.42857
DCAF16	0.281452068991273	2.44540439869101	1.44288772243179	0.151200402531012	0.992325013067658	-4.44462
MRPS14	0.306306049361923	2.38745801829077	1.4425578235034	0.151293237625749	0.992325013067658	-4.44373
MIEN1	0.375638493154172	1.47878933811563	1.44207272934848	0.151429825058778	0.992325013067658	-4.42663
DHX15	0.211698610779071	3.8328404726639	1.44193373930377	0.151468977820497	0.992325013067658	-4.5248
DCUN1D2	-0.4008	0.136403253553416	-1.44145	0.151606085248284	0.992325013067658	-4.42385
TBC1D1	0.115890549655595	5.96210603493982	1.44125577117927	0.151660069552806	0.992325013067658	-4.64553
DPY19L2	0.302481239749715	3.20272074291467	1.44118167467025	0.151680965594998	0.992325013067658	-4.48752
SRF	0.185842583847984	3.96604128736175	1.44114495735507	0.151691321108354	0.992325013067658	-4.53595
TXNDC17	0.373685694487936	0.916321884028405	1.44104292571981	0.151720100304949	0.992325013067658	-4.42472
TIA1	0.178629935485444	6.10702745985556	1.44090574013216	0.151758801699645	0.992325013067658	-4.65216
SEPTIN9	-0.123782	6.88742983515342	-1.44066	0.15182711960402	0.992325013067658	-4.67164
CLMN	0.216096870962838	5.3883589863603	1.44062340062435	0.15183847633552	0.992325013067658	-4.62418
EIF4EBP1	0.373667312908998	0.866738798165169	1.44061973172773	0.151839511889471	0.992325013067658	-4.42495
ESF1	0.350869780833604	2.11994426195908	1.44045572830914	0.15188580775699	0.992325013067658	-4.43783
SH3BP5	-0.311246	2.72977409686924	-1.44042	0.151896542106111	0.992325013067658	-4.44666
RAPGEF6	-0.393696	0.554596705693044	-1.44022	0.151953777031067	0.992325013067658	-4.42477
AKIP1	0.231035013939747	2.91403376870211	1.43999650009635	0.152015499224022	0.992325013067658	-4.46963
SASS6	0.358347588160101	1.34797540196817	1.43944879204194	0.152170289807403	0.992325013067658	-4.42783
DAB2IP	-0.467974	0.792749126572822	-1.43889	0.152327420819359	0.992325013067658	-4.42578
ZNF628	-0.425923	-0.222087	-1.43712	0.152830016495236	0.992325013067658	-4.42704
LYPLA1	0.163878239266082	5.16762448544962	1.43708304046283	0.152840279973499	0.992325013067658	-4.6165
SLC25A13	-0.374483	1.19257581889631	-1.43632	0.153057297760631	0.992325013067658	-4.42816
ZNF480	-0.457486	1.32304029581204	-1.43575	0.153218405680988	0.992325013067658	-4.4288
ITM2B	0.186530666825833	11.0412129479586	1.43511208275905	0.153400192512658	0.992325013067658	-4.7351
ZNF738	-0.374469	-0.25358	-1.43508	0.15340996015715	0.992325013067658	-4.42855
NDRG2	0.403999113584756	1.12317871014873	1.43506185381889	0.153414482188438	0.992325013067658	-4.43004
TOMM20	0.175596577374794	4.51298102207269	1.43475633725382	0.153501420896472	0.992325013067658	-4.5801
ZNF888	0.385423030526469	1.36569347579752	1.43412427308222	0.153681403112354	0.992325013067658	-4.4322
ACADS	0.388930545490781	-0.162852	1.43381280100785	0.153770155342702	0.992325013067658	-4.42948
DMD	-0.39266	2.33488644952787	-1.43365	0.153817822450268	0.992325013067658	-4.44218
RPUSD3	0.372212120999271	0.679225270440372	1.43352370357813	0.153852567264267	0.992325013067658	-4.43003
PANK3	0.124999522526355	5.78064312362484	1.43269594155558	0.154088721894527	0.992325013067658	-4.64892
SPOPL	0.186516875227319	4.12495924857065	1.43238554950949	0.154177346258832	0.992325013067658	-4.55638
KDM6A	0.183769474329364	4.02719575247362	1.4323763687451	0.154179968182753	0.992325013067658	-4.54714
SECISBP2L	-0.124226	5.66017037972892	-1.4322	0.154230043048758	0.992325013067658	-4.63995
PCBD1	-0.407104	-0.108481	-1.43215	0.154245524509887	0.992325013067658	-4.43069
LOC100507336	-0.388735	-0.422758	-1.43209	0.154260459729352	0.992325013067658	-4.43075
TMEM160	-0.408396	0.514876560580457	-1.43171	0.154370427909187	0.992325013067658	-4.43103
BEST1	0.404869917718193	0.122995691775777	1.43134150612956	0.154475732875706	0.992325013067658	-4.43134
HID1	-0.434049	-0.171026	-1.43045	0.154731636315602	0.992325013067658	-4.43194
SMIM7	-0.228287	3.28973702969738	-1.43008	0.154835517525667	0.992325013067658	-4.49102
CHMP6	-0.264314	3.49359614879532	-1.42949	0.15500673533945	0.992325013067658	-4.50468
RRM1	0.281164180987032	2.70665304124439	1.42926069174828	0.15507174949797	0.992325013067658	-4.46963
NDUFA2	0.334463427793984	1.40727884191569	1.42824886912533	0.155362206986088	0.992325013067658	-4.43698
RBBP6	-0.175827	5.50006257470825	-1.42823	0.155368635186498	0.992325013067658	-4.63646
CCNT2	-0.31195	2.22316320815586	-1.42769	0.155521623441088	0.992325013067658	-4.44513
FES	0.286568132609486	2.92668314413424	1.42759939245242	0.15554886789464	0.992325013067658	-4.48231
C1D	0.272520406037976	2.37534769159456	1.42751664106535	0.155572663157574	0.992325013067658	-4.4572
TOP1	-0.135592	5.94217286876197	-1.42727	0.155642760892411	0.992325013067658	-4.6575
GADD45A	0.18155269479294	4.76328668889323	1.42699919510316	0.15572151868348	0.992325013067658	-4.60522
PDZD4	-0.3881	1.37375632422801	-1.42651	0.15586301582428	0.992325013067658	-4.43616
SETD4	0.386476264518812	-0.403271	1.42617616776783	0.155958506849376	0.992325013067658	-4.43507
MORF4L1	0.139166501523987	7.63885221225844	1.42581223107938	0.156063389408035	0.992325013067658	-4.70844
SPTY2D1	0.300455517747315	2.61158726975457	1.42563995329455	0.156113056824863	0.992325013067658	-4.46843
ZNF766	0.304253305871856	2.20054886547438	1.42562025902426	0.156118735423884	0.992325013067658	-4.45297
NUP210	-0.407949	1.81630465887034	-1.42549	0.156156757064233	0.992325013067658	-4.43924
KIF9	0.37915269608999	0.139303030362696	1.42534714858337	0.156197499760464	0.992325013067658	-4.43574
DGUOK	0.255528125362745	2.42965774398885	1.42412398707781	0.156550630031444	0.992325013067658	-4.46221
MAPK9	0.167446818679012	3.78857208916203	1.42405882148993	0.156569460674173	0.992325013067658	-4.54118
ARFRP1	0.240604765549749	2.57847892483762	1.42363822855048	0.156691039505206	0.992325013067658	-4.46823
FAM13A	-0.315309	1.89709854756357	-1.42341	0.156758049700365	0.992325013067658	-4.44273
ZNF341	-0.392224	-0.287081	-1.42337	0.156769737213886	0.992325013067658	-4.43713
NDUFS7	-0.357414	-0.228863	-1.42318	0.156824038649176	0.992325013067658	-4.43726
TBC1D14	-0.161118	5.11690183698461	-1.42303	0.156867013896985	0.992325013067658	-4.62192
EP400P1	0.375299757694975	-0.257518	1.42299740659748	0.156876417935813	0.992325013067658	-4.43739
TNFSF13	0.300427836215116	2.08699767640472	1.42276704195275	0.156943099378241	0.992325013067658	-4.4528
HNRNPL	0.133053622071146	5.00472359372505	1.42264330693541	0.156978924726756	0.992325013067658	-4.62303
RPS15	-0.191344	5.88125	-1.42261	0.156987959511492	0.992325013067658	-4.65959
KHDC4	0.292735657755367	2.43700261991793	1.42234033605709	0.157066671183556	0.992325013067658	-4.46355
POLR3K	0.414072810538489	1.01182375946203	1.42216921991689	0.157116246453834	0.992325013067658	-4.43952
RGS9	-0.295597	2.9103472728096	-1.42205	0.157151322648778	0.992325013067658	-4.47465
RPS21	-0.276772	4.59142887130349	-1.42196	0.157176556099798	0.992325013067658	-4.58804
KCTD17	-0.381145	-0.150231	-1.42121	0.157394002435512	0.992325013067658	-4.43868
RIMKLB	0.32887951129613	2.58471040677823	1.42039271811732	0.157631637604732	0.992325013067658	-4.4738
DPY19L4	0.297352550198953	2.07649393043594	1.42020609741787	0.157685854237878	0.992325013067658	-4.45615
LRG1	0.408572749653333	0.0927351594726386	1.42016082074038	0.157699010069466	0.992325013067658	-4.43952
TWSG1	0.205633996848919	6.52289770367517	1.41983332299223	0.157794194570106	0.992325013067658	-4.69083
EHHADH	-0.359094	-0.380169	-1.41971	0.157830018216465	0.992325013067658	-4.4398
ZNF70	-0.402052	-0.361746	-1.41952	0.157884717817703	0.992325013067658	-4.43993
RALGDS	-0.38735	-0.29384	-1.41916	0.157989349626492	0.992325013067658	-4.44019
GRIPAP1	-0.180252	4.00019841404611	-1.41912	0.158002661986509	0.992325013067658	-4.55233
CCDC88B	0.362017268449734	2.74566745544534	1.41910466627037	0.158006130340803	0.992325013067658	-4.47929
FCGBP	0.404057166861435	-0.0104469	1.41783743245923	0.1583752343997	0.992325013067658	-4.44118
GAS2	0.40763185457033	0.829083629826039	1.41775840649393	0.1583982739279	0.992325013067658	-4.44232
MAP2K4	0.149153033504756	4.79721599306307	1.41774663602182	0.158401705755137	0.992325013067658	-4.61729
S100PBP	0.31302767615191	2.07971700457363	1.4159907891016	0.158914282068197	0.992325013067658	-4.45915
DCTN6	-0.351974	1.25276938846526	-1.41552	0.15905171454025	0.992325013067658	-4.44407
IL32	-0.314362	3.39672769094152	-1.41524	0.15913380024393	0.992325013067658	-4.5064
DHX38	0.184992534814107	3.73211209655698	1.41509757024228	0.159175521558882	0.992325013067658	-4.54549
GEMIN5	-0.375659	1.54732547119531	-1.41498	0.159210662540248	0.992325013067658	-4.44577
STAU2	0.140430405710781	6.51752234201392	1.41463202898017	0.1593118083711	0.992325013067658	-4.6961
ZFYVE16	0.339292656824177	1.94292140380024	1.4145498101572	0.15933588712663	0.992325013067658	-4.45587
MFSD14CP	0.398750854266682	0.768657258415974	1.41445216588558	0.159364487020746	0.992325013067658	-4.44448
WBP2	0.171867954301975	8.66411610837552	1.41424126913327	0.15942627182426	0.992325013067658	-4.73876
IST1	0.119043029419371	5.60419536807028	1.41381205473818	0.159552072014324	0.992325013067658	-4.66398
POLDIP2	0.252160353242206	2.9322679434557	1.4134335758386	0.159663064858374	0.992325013067658	-4.49366
TRAF2	-0.410647	0.638934895397895	-1.41341	0.159668763158976	0.992325013067658	-4.44446
OR2B6	0.393653348471366	2.57231491213939	1.41320722203869	0.159729473635369	0.992325013067658	-4.47942
NFATC2	-0.151063	5.72628970414465	-1.41318	0.159737382100364	0.992325013067658	-4.66461
H3C1	-0.423943	1.12429385696383	-1.41308	0.159765562808956	0.992325013067658	-4.44547
EPRS1	0.243734834128002	3.92636499077184	1.41281812171113	0.1598436790977	0.992325013067658	-4.5643
MRPL23	-0.437876	0.699524324044752	-1.41218	0.160031941674168	0.992325013067658	-4.4454
INO80D	0.164335335198888	4.13707684701552	1.41180449391407	0.16014148355884	0.992325013067658	-4.5785
MIR600HG	0.418289979930986	-0.190754	1.41128553122582	0.160294119050921	0.992325013067658	-4.44591
SDF2	0.347431112195472	1.5426754499927	1.41123987659876	0.16030755214552	0.992325013067658	-4.45209
RNF19B	0.17875202023138	3.64553521331933	1.41064632151539	0.160482273850037	0.992325013067658	-4.54388
MAU2	0.253943178349007	2.85618868788703	1.41038022908907	0.160560649275481	0.992325013067658	-4.49453
SLC27A1	0.371466402214765	-0.45251	1.41021545040813	0.160609198186775	0.992325013067658	-4.44667
CREBBP	-0.121615	5.67701467193548	-1.40979	0.160735493121124	0.992325013067658	-4.66664
VPS26B	-0.166184	4.7950253550314	-1.40976	0.160744226744662	0.992325013067658	-4.61805
PLCE1	-0.41127	0.181305608444256	-1.40956	0.16080205987135	0.992325013067658	-4.4471
CASP8	0.346537624803824	2.60237998958095	1.4093108627898	0.160875917434124	0.992325013067658	-4.48177
FCER1G	0.185856491150714	8.23766675260145	1.40921978705605	0.160902789997091	0.992325013067658	-4.73888
TBCA	0.360751052032501	2.37196412739489	1.4089285692592	0.160988738936713	0.992325013067658	-4.47449
DNAJC6	-0.178088	5.08909460155132	-1.40892	0.160992556098638	0.992325013067658	-4.63689
INPP1	0.391171292133777	0.264899124610229	1.4076415164534	0.161369014626534	0.992325013067658	-4.44875
KCNN3	0.410299797806594	1.87164903916854	1.4070747061468	0.161536702970066	0.992325013067658	-4.46225
IPP	0.415270117035893	0.170225032880913	1.40698637420754	0.161562847555299	0.992325013067658	-4.44915
LINC00548	-0.318311	2.91531553894392	-1.40668	0.161654337861612	0.992325013067658	-4.49254
PLTP	0.353078678368271	1.65262858482289	1.40648493273779	0.161711325936434	0.992325013067658	-4.45783
UEVLD	0.253748457897235	2.55624237912423	1.40612310172689	0.161818529858313	0.992325013067658	-4.48431
ZCCHC2	-0.152369	5.4519288050072	-1.40572	0.161937132316187	0.992325013067658	-4.66043
FTCDNL1	-0.350754	-0.557113	-1.40532	0.16205804803962	0.992325013067658	-4.45026
CCNG1	0.161106673971432	6.90826253972102	1.40519023679462	0.162095170720155	0.992325013067658	-4.71806
ARHGAP9	0.347425937087133	3.18647877436006	1.40501745899599	0.16214644749089	0.992325013067658	-4.52129
DCAF7	0.164172478007624	4.72075488531593	1.40497577792323	0.162158819397068	0.992325013067658	-4.62651
NDUFA8	0.337505641488485	1.2525702278936	1.40496094574748	0.162163222103424	0.992325013067658	-4.45392
PLEKHO1	-0.196066	7.94150683142341	-1.40476	0.162222735430695	0.992325013067658	-4.73682
SEMA4A	0.35239488118506	1.55443079938777	1.4047595251483	0.162223019775792	0.992325013067658	-4.45764
AKT1	-0.176808	4.73779922416771	-1.4045	0.16229872997972	0.992325013067658	-4.61858
DDX55	-0.427772	0.549837441551748	-1.40437	0.162338303462339	0.992325013067658	-4.45095
FBH1	-0.198906	3.8140612323257	-1.40419	0.162391676249062	0.992325013067658	-4.55249
TTC21B	0.354821736315561	1.86686484032818	1.40403341812515	0.162438725704806	0.992325013067658	-4.46339
ZNF614	-0.39666	0.655457995603473	-1.40372	0.162532458367856	0.992325013067658	-4.45152
HNRNPLL	-0.164698	5.44913574757677	-1.40372	0.162532776829458	0.992325013067658	-4.66288
LANCL3	0.243282123039289	6.01512060841672	1.40351553779279	0.162592706885252	0.992325013067658	-4.69452
SUOX	0.374193027344853	0.695033814938297	1.40268200190789	0.162840775417135	0.992325013067658	-4.45301
ICAM5	-0.391582	-0.436806	-1.40187	0.163082614932744	0.992325013067658	-4.45272
AGPAT5	0.219230879964338	3.65325465146235	1.40144594054626	0.163209170324941	0.992325013067658	-4.5568
LPCAT1	-0.356161	2.01137235531489	-1.40131	0.163249399484944	0.992325013067658	-4.46144
INTS6	0.134261245394806	4.71270566422892	1.40107534572122	0.163319745778528	0.992325013067658	-4.62975
NT5E	-0.406164	0.63423016086669	-1.40081	0.163399035034925	0.992325013067658	-4.45359
CRY1	0.33642739685118	1.6593577563651	1.39990770271308	0.163668511952768	0.992325013067658	-4.46248
CADM2	0.409466721322749	2.40876706107777	1.39988062072243	0.163676607863726	0.992325013067658	-4.48456
TUBD1	0.356066425569027	0.588868335862187	1.39955679790699	0.163773435326997	0.992325013067658	-4.45506
DENND6B	0.302723445954198	2.72353105324844	1.39952586411053	0.163782687238082	0.992325013067658	-4.50035
RRP1	0.404453286764535	0.230087877153005	1.39951649040356	0.163785490874998	0.992325013067658	-4.4546
CCNT1	-0.343393	2.49809089048036	-1.39932	0.163844496110625	0.992325013067658	-4.47416
TBC1D22A	-0.16737	3.85703413459462	-1.39924	0.163868588452948	0.992325013067658	-4.561
LRP12	-0.225592	5.49782855518357	-1.39923	0.163870076870259	0.992325013067658	-4.66913
GCNT1	0.216803963851475	3.67469952763691	1.39904909190288	0.163925334171906	0.992325013067658	-4.55883
SNX12	0.160816008570217	4.34513806927315	1.39847643458913	0.164096794269035	0.992325013067658	-4.60899
PCNT	-0.155625	4.49491727493522	-1.39821	0.164177180333416	0.992325013067658	-4.60905
SLC16A7	0.281285439397623	3.32517683430402	1.3980468787172	0.164225497750411	0.992325013067658	-4.53834
UROD	0.275739661670845	3.07860641386119	1.39727342561997	0.164457433370538	0.992325013067658	-4.52066
SLC25A3	0.156675141014029	5.20467061314098	1.39690096481941	0.164569212185012	0.992325013067658	-4.66414
SPRED2	0.26580685749896	2.42896422427399	1.39661764823678	0.164654276725397	0.992325013067658	-4.48782
MOAP1	0.390148433108113	1.48867986933382	1.39639420125366	0.164721389278149	0.992325013067658	-4.46344
TIMM17B	0.308239067561597	1.97849343423219	1.39637870231638	0.164726045173099	0.992325013067658	-4.47229
DYNLL2	0.171267082479424	7.57733498515337	1.39581832583957	0.1648944500367	0.992325013067658	-4.74369
ZNF850	0.333119898139812	1.80246173421182	1.39517934150336	0.165086637975722	0.992325013067658	-4.46922
EAF2	0.230811553767123	3.69966698379919	1.39457806746012	0.16526763928313	0.992325013067658	-4.56719
ZNF367	-0.211894	5.71409027394651	-1.39432	0.165345655288765	0.992325013067658	-4.68519
RAB32	0.1984991446392	6.38568390540515	1.39424304001618	0.165368557919041	0.992325013067658	-4.7173
HSD17B11	0.255315682472053	3.40848535751476	1.39423668944159	0.165370471323164	0.992325013067658	-4.54453
CEL	0.401083942918298	0.698907404070402	1.39373561670806	0.165521495712465	0.992325013067658	-4.45981
PRDX5	0.17981606468114	4.88242158690427	1.39308153302269	0.165718795672664	0.992325013067658	-4.65041
PQBP1	0.368575012670495	1.64788	1.39170337087766	0.166135094116321	0.992325013067658	-4.46858
TMEM169	0.378345109530228	-0.122506	1.39160523219863	0.166164768933825	0.992325013067658	-4.46006
TRAK2	-0.212277	8.10389488847756	-1.39156	0.166178273242802	0.992325013067658	-4.75521
HAUS2	-0.310945	2.03418270448045	-1.39142	0.166219902571362	0.992325013067658	-4.47087
NICOL1	-0.386964	-0.366741	-1.39112	0.166311403506486	0.992325013067658	-4.46041
ATG4D	-0.35289	1.38436948341493	-1.39067	0.166446481055351	0.992325013067658	-4.46336
SPNS3	-0.38211	-0.258124	-1.39042	0.166523558396843	0.992325013067658	-4.46089
ZNF331	0.426509596947005	0.342134058127897	1.39029553678914	0.166561175478792	0.992325013067658	-4.46142
TMEM129	-0.379836	1.71937976399764	-1.39015	0.166604636593984	0.992325013067658	-4.46722
MARVELD1	-0.398743	0.16281273098712	-1.39	0.166650020259384	0.992325013067658	-4.46112
TUBGCP5	0.279622318763606	1.6966504025736	1.38984244473024	0.166698480314512	0.992325013067658	-4.47137
GTF2A2	0.26523655306069	4.12756984989563	1.38969985939713	0.166741707094297	0.992325013067658	-4.60537
NKAP	-0.372102	0.96242667063271	-1.38945	0.166817795640479	0.992325013067658	-4.46243
PSMD12	0.294472685045198	2.82774714927568	1.38937686301754	0.166839659541749	0.992325013067658	-4.5127
SP140L	-0.267172	2.43491575143287	-1.3892	0.166894531735273	0.992325013067658	-4.48378
BBS2	-0.383217	0.628840240148843	-1.38869	0.167048998635235	0.992325013067658	-4.46232
ZNF688	-0.345517	1.28591631048521	-1.38857	0.167084626360994	0.992325013067658	-4.46437
NISCH	-0.257909	2.61384984138902	-1.38835	0.167150601765648	0.992325013067658	-4.4911
ZAP70	-0.445419	1.78607966444597	-1.38829	0.167170450449524	0.992325013067658	-4.46844
MID1IP1	-0.219894	3.40555662908089	-1.38818	0.167204183696776	0.992325013067658	-4.53742
FAM117B	0.305111402330787	3.1388924859095	1.38806545191814	0.167237809270733	0.992325013067658	-4.53306
KLC4	0.386354501475406	0.0542467142596075	1.38795597200609	0.167271080408794	0.992325013067658	-4.46275
LINC01798	-0.359333	-0.403746	-1.38782	0.167312637833554	0.992325013067658	-4.46277
DOC2B	-0.43883	1.00983416115623	-1.38767	0.16735850618527	0.992325013067658	-4.46376
KNTC1	0.185340354436577	3.59346680554828	1.38733316495545	0.167460448168783	0.992325013067658	-4.56589
SAYSD1	-0.395875	0.595321061635936	-1.38699	0.167564241271296	0.992325013067658	-4.46348
SLC25A28	0.399374958843552	0.742554788340216	1.38667482685669	0.167660796182584	0.992325013067658	-4.46499
DDX54	-0.363949	2.36036502361225	-1.38667	0.167661645005881	0.992325013067658	-4.48133
MRPL28	0.264441816307524	2.35216499670745	1.38649649428789	0.167715098340441	0.992325013067658	-4.49118
RP9	0.365576996506141	0.462438105002757	1.38642969650997	0.167735441658062	0.992325013067658	-4.46436
ZNF780B	-0.302621	2.36206935608204	-1.38624	0.167793837769758	0.992325013067658	-4.48349
TMEM106B	0.297657372062859	2.63053458010698	1.38605457939353	0.167849718663517	0.992325013067658	-4.5066
FARSB	0.284009466187817	2.31508334488382	1.38599908214371	0.167866630556944	0.992325013067658	-4.49242
PNP	0.23540578431974	5.11092602425201	1.38557444342106	0.167996075164085	0.992325013067658	-4.67489
UBE2D3	0.114753510406536	7.28322084391853	1.38526598137607	0.168090152562412	0.992325013067658	-4.74983
SLC8A1	0.278553806533368	3.43579716556862	1.38509108743604	0.168143510965069	0.992325013067658	-4.55681
UXT	0.284917470963689	2.48581068155378	1.38461531974428	0.168288727970933	0.992325013067658	-4.5009
DUSP5	0.350881501597521	1.71464492897849	1.38438485166359	0.168359107173668	0.992325013067658	-4.47589
THUMPD2	0.297600385667108	2.04144523983686	1.38423834605293	0.168403857935767	0.992325013067658	-4.48399
MTFR1	-0.363025	1.65244520724053	-1.38412	0.168441378962007	0.992325013067658	-4.47084
RHD	-0.284142	4.97494445923205	-1.38394	0.168494982750096	0.992325013067658	-4.6559
THAP9-AS1	0.405928268665469	0.774047405438095	1.38381843509669	0.168532171502557	0.992325013067658	-4.46733
ENY2	-0.289706	2.71477506145915	-1.38335	0.168676866634182	0.992325013067658	-4.49901
CTNND2	-0.409139	0.324425008073004	-1.38296	0.16879389657578	0.992325013067658	-4.46615
PFDN1	0.280653203254453	2.29661397372628	1.38277426638015	0.168851562912346	0.992325013067658	-4.49332
RBMX2	-0.429676	0.766630828856347	-1.3827	0.168874836159436	0.992325013067658	-4.46679
ATF3	0.321181701485533	1.90104353948968	1.38268753783342	0.168878112154672	0.992325013067658	-4.48304
ALDOC	0.330996306783975	1.37412434777681	1.38235595998229	0.168979643558248	0.992325013067658	-4.47266
ABTB3	-0.715975	2.00929052750734	-1.38216	0.169038961971564	0.992325013067658	-4.47563
CLTC	0.100161634096801	7.01861865720721	1.38152969934183	0.169232851503667	0.992325013067658	-4.74808
RARS1	0.183604040292312	5.08885756982755	1.38121723448705	0.169328681389082	0.992325013067658	-4.67637
TNIP2	0.264956097658704	2.73414889460989	1.38109823637531	0.169365187744434	0.992325013067658	-4.51445
RAB31	0.189514069580513	9.46561502615295	1.37960563486176	0.169823596128788	0.992325013067658	-4.79009
LINC02884	-0.247756	6.60198055604292	-1.37939	0.169888760763522	0.992325013067658	-4.73555
GLYATL1P1	0.282360144906323	3.47314792757064	1.37825593643543	0.170238924600942	0.992325013067658	-4.56817
TGFB1I1	0.222745504799257	5.84117298493371	1.37817740169965	0.170263114923309	0.992325013067658	-4.71703
CASP9	-0.217775	3.33358151989091	-1.37797	0.170325947188288	0.992325013067658	-4.5441
RPL28	-0.212548	6.73273124704632	-1.37781	0.17037773163083	0.992325013067658	-4.74139
KGD4	0.354571880243089	1.30030553223365	1.37762840969517	0.170432288499795	0.992325013067658	-4.4752
PIM2	0.329356663564454	2.82962512275603	1.37707247464365	0.170603731237274	0.992325013067658	-4.52322
CEACAM3	0.462523290419307	0.0334697120498646	1.3770580756912	0.170608173410125	0.992325013067658	-4.47057
QNG1	-0.423555	0.184089186575144	-1.3767	0.170718498516429	0.992325013067658	-4.47054
OGFRL1	0.171102653313953	5.22748840699173	1.37639313603818	0.170813407110847	0.992325013067658	-4.68942
LDHA	0.246992226030954	4.97774124768505	1.37510765009939	0.171210702145906	0.992325013067658	-4.67787
UBE2A	0.172914309269491	3.68559828180822	1.37456042955836	0.171380039273561	0.992325013067658	-4.58501
MTCO2P12	-0.424857	-0.306185	-1.37454	0.171387119556619	0.992325013067658	-4.47217
PFKL	-0.176859	4.97309658229159	-1.37451	0.171394448517481	0.992325013067658	-4.66733
PRDM10	0.38553823341116	1.11338951491383	1.37424803768499	0.171476765571002	0.992325013067658	-4.47643
AK4	-0.364044	-0.48381	-1.37401	0.171549700598876	0.992325013067658	-4.47259
SBNO2	-0.253054	3.7955533328536	-1.37353	0.171699455165841	0.992325013067658	-4.575
DNAAF11	-0.407323	1.8399938428115	-1.37342	0.171734178406439	0.992325013067658	-4.4816
OAZ2	0.219250313644382	3.73426868691961	1.37336930335087	0.171749070632876	0.992325013067658	-4.58998
PRKG1	0.232727851170134	5.52785	1.37311934026944	0.171826589710345	0.992325013067658	-4.70918
BTG1	0.277452816937584	4.94798470094565	1.37307633518328	0.17183992920507	0.992325013067658	-4.67917
SMAD5	0.251049006895265	5.34987260000475	1.37250532668058	0.172017121199278	0.992325013067658	-4.70114
CCZ1B	0.274478541469155	2.50085822126962	1.37224825688244	0.172096938659497	0.992325013067658	-4.51373
DDR2	-0.446401	0.567483711431196	-1.372	0.172172636713009	0.992325013067658	-4.47406
LRRK2	0.269837025478773	4.69185050178325	1.37191657260429	0.172199964488797	0.992325013067658	-4.66316
TTC22	-0.357998	-0.352649	-1.37185	0.172220364477626	0.992325013067658	-4.47407
RNF122	0.386543790520415	1.0231112032067	1.37138934406431	0.172363825067408	0.992325013067658	-4.47806
CASTOR2	-0.368404	2.21516964960333	-1.37087	0.17252465467311	0.992325013067658	-4.49166
ZDHHC12	0.357986852570692	1.9086034423593	1.37059900734744	0.172609679327045	0.992325013067658	-4.49218
ALG10B	0.380943513505933	0.509775055952843	1.36975672700223	0.172871983529933	0.992325013067658	-4.47642
CDIPT	0.202671580959908	3.73789106050358	1.36956458756396	0.172931862038206	0.992325013067658	-4.59528
GSTCD	0.375282530447549	0.127555885555025	1.36952524478691	0.172944124788987	0.992325013067658	-4.4759
ATG4A	0.302341943738427	2.04981370383758	1.36944421707438	0.172969382387352	0.992325013067658	-4.49592
ARMCX5	-0.396156	0.123006261882605	-1.36935	0.172999601331101	0.992325013067658	-4.47571
TEF	-0.392522	0.396947096005053	-1.36934	0.173002033444246	0.992325013067658	-4.47581
ZBED5-AS1	0.213014613979978	5.07923	1.36913613296992	0.173065442432478	0.992325013067658	-4.69039
CHURC1	0.145728860576008	5.78921261264562	1.36885457389805	0.173153267255612	0.992325013067658	-4.72429
CHST15	0.325611506437728	2.66793976782019	1.36866257098984	0.173213176728184	0.992325013067658	-4.52378
CSPP1	-0.18255	3.77959866085608	-1.36861	0.17323025224567	0.992325013067658	-4.58702
FLYWCH1	-0.400398	1.01874131469957	-1.36796	0.173431004198784	0.992325013067658	-4.47809
PFN1	0.125114728651559	7.37644539392263	1.36794882775415	0.173436018843353	0.992325013067658	-4.77216
PADI4	-0.317161	5.99433739605457	-1.36782	0.173477200268476	0.992325013067658	-4.72626
EGR1	0.49031846533477	2.04765841666642	1.36748115172086	0.173582152164399	0.992325013067658	-4.5013
ANKRD36C	0.217485946680037	3.02662452950792	1.36694129739505	0.173750954378321	0.992325013067658	-4.54424
CSRP1	0.19091044987782	4.59327982616544	1.36666871762955	0.173836231965964	0.992325013067658	-4.66197
TSC1	0.306424428660959	2.31391628808776	1.36662960872497	0.173848469922379	0.992325013067658	-4.5088
ATP5ME	0.336588619923532	0.365708374194349	1.36660425696285	0.17385640334186	0.992325013067658	-4.47832
ZBTB17	-0.376963	1.2386505347999	-1.36643	0.173909890832735	0.992325013067658	-4.48027
CLTA	-0.128986	4.6744652929394	-1.36631	0.173947980364969	0.992325013067658	-4.65812
NOD2	0.399508648661745	1.04282359389117	1.3658804774833	0.174083013572959	0.992325013067658	-4.48203
RP2	0.165967928280486	4.08068702615155	1.36567115054604	0.174148593890687	0.992325013067658	-4.62574
UBE2V2	0.200622423391387	3.72830926437615	1.36562110828451	0.174164274458759	0.992325013067658	-4.59847
AMZ2	0.218315684703449	3.62817687653675	1.36537572228446	0.174241180726537	0.992325013067658	-4.59228
RGS10	0.152932193425762	9.24221083279097	1.36479516933741	0.174423233468069	0.992325013067658	-4.80505
ZBTB41	0.258153479344655	2.62210080115841	1.36473467867335	0.174442210689403	0.992325013067658	-4.52763
KITLG	-0.257842	3.71539	-1.36459	0.17448795536804	0.992325013067658	-4.58761
SLK	-0.130731	5.16928371323472	-1.36447	0.174526254867635	0.992325013067658	-4.69211
FAAP20	0.241413111366588	2.88842612114337	1.36423480503476	0.174599091414345	0.992325013067658	-4.54129
ZUP1	0.230546218345701	3.02874691614497	1.36422303607434	0.174602786275711	0.992325013067658	-4.54922
PPARA	0.267548387984736	2.92847889507073	1.36357815316415	0.174805337227043	0.992325013067658	-4.54101
LAMTOR1	0.167650619971373	7.9438862030164	1.36347833789102	0.174836703986365	0.992325013067658	-4.78844
TMEM248	0.168866101983323	5.69064140164337	1.36342886616871	0.1748522519539	0.992325013067658	-4.72667
SLC39A6	0.395016579363573	0.296843405728016	1.36338355194591	0.174866494217842	0.992325013067658	-4.48051
PTPN4	0.180854976187433	4.62771250160635	1.36284393036071	0.175036164570082	0.992325013067658	-4.66817
MBD5	0.159568253004797	5.0845221198705	1.36253444434136	0.175133530611212	0.992325013067658	-4.69675
PAF1	0.233943900240421	3.03000448370704	1.36241475843764	0.175171195416363	0.992325013067658	-4.54838
HNRNPK	0.104092439610971	8.1568239213789	1.36190172778464	0.175332713861685	0.992325013067658	-4.79335
TVP23B	0.216154851575233	5.02691314750046	1.36173078853384	0.175386555927665	0.992325013067658	-4.69623
PARP14	-0.167953	5.67880402623707	-1.36148	0.175465152647367	0.992325013067658	-4.72169
CCDC159	0.375410099847748	0.93043782785426	1.36128110638704	0.175528255327501	0.992325013067658	-4.48484
TXNL1	0.166807479714032	4.60417677475301	1.3608904155832	0.17565143598881	0.992325013067658	-4.66909
FAM118B	-0.269482	2.19472990109731	-1.36085	0.175665495019843	0.992325013067658	-4.50137
EMC4	0.375667082981048	0.612262313173754	1.35987794664134	0.175970959835781	0.992325013067658	-4.48385
[truncated: 9,455 more rows]
