# Supplementary material for: Ovarian Cancer Diagnosis and Chemoresistance Prediction Model Based on cfRNA Molecular Signature
Source: Adv Sci (Weinh). 2026 Jul 17:e76274. Online ahead of print. doi: 10.1002/advs.76274 (PMC13379254; doi:10.1002/advs.76274)
Supplement: Supplementary file 2 — Supporting File 2: advs76274‐sup‐0002‐TableS1‐S17.zip. [file ADVS-9999-e76274-s002.zip › Table_S11-pathwayactivity_chemo.xlsx]

## Sheet: pathwayactivity_drug
	statistic	source	condition	score	p_value
1	mlm	Androgen	t	-0.459604	0.645809033373889
2	mlm	EGFR	t	-2.46868	0.0135757103289352
3	mlm	Estrogen	t	-0.0143396	0.988559257859325
4	mlm	Hypoxia	t	-0.221381	0.824799711494288
5	mlm	JAK-STAT	t	-0.974613	0.329772755509819
6	mlm	MAPK	t	0.786249996066872	0.431737327827442
7	mlm	NFkB	t	0.474079642833736	0.635452163350341
8	mlm	PI3K	t	0.821386856333919	0.411443066056326
9	mlm	TGFb	t	0.121222224484601	0.903517150520063
10	mlm	TNFa	t	-0.232614	0.81606507124205
11	mlm	Trail	t	-0.943957	0.34521166448351
12	mlm	VEGF	t	0.693664771447235	0.48790654851989
13	mlm	WNT	t	0.0516505972481427	0.958808004202724
14	mlm	p53	t	-0.799407	0.424070831945254
