# Supplementary material for: Ovarian Cancer Diagnosis and Chemoresistance Prediction Model Based on cfRNA Molecular Signature
Source: Adv Sci (Weinh). 2026 Jul 17:e76274. Online ahead of print. doi: 10.1002/advs.76274 (PMC13379254; doi:10.1002/advs.76274)
Supplement: Supplementary file 2 — Supporting File 2: advs76274‐sup‐0002‐TableS1‐S17.zip. [file ADVS-9999-e76274-s002.zip › Table_S12-dignosis-shap_values_top100.xlsx]

## Sheet: dignosis-shap_values_top100
	FLOT1	IFITM2	IFITM3	TRIM40	FCGR2A	LINC02915	PPP1R18	SLC9A6	UBALD2	MTND2P28	RNY3P1	MBOAT7	HBA2	TMEM71	MAGOHB	RHOG	KCND3	ALAS2	UBE2M	HSPB1	RPL41	RAB30	PALM2AKAP2	GPSM3	GPX4	UBB	VIM-AS1	RPA1	PACS2	ENSG00000210196.2	H3C3	ENSG00000237264.4	ALDOA	DAPP1	ENSG00000227063.5	ENSG00000219507.4	HDAC5	RNY3	ZNF542P	LOC100506235	METTL22	DLGAP4	ENSG00000226564.1	G6PD	AIF1L	AK9	C16orf87	SZRD1	FTH1
P0240705001078_1_1	-0.0597703	0.032544369831197795	0.012108819249389132	0.010495382769369723	-0.0087758	0.017330170900634944	-0.0128415	-0.0139693	0.004263694391811019	0.019036454189770072	0.005130028060096298	0.003686483917334662	-0.00375725	-0.00400007	0.008499441750441917	0.0020158400003187416	0.004524250761479313	0.0027754992023799273	-0.0022254	0.001832399135569158	-0.00177061	0.004919315412509464	-0.00135815	0.002666409285669326	-0.00142981	-0.00100864	0.002899055714227712	0.004034016645903432	-0.000921666	0.004779856451225385	-0.0032875	0.003138484729062478	-0.000629514	0.0017051290794399788	0.001320940176263956	0.0014750915616310834	-0.00024083	-0.000415683	0.0010123110918780743	0.00043058397719404303	-0.000215364	0.0007068527323397399	0.0009617826633969808	-0.000865374	0.0007986081587624445	-0.000709656	0.004513726677192547	-0.000668727	-0.000674759
P0240705001079_1_1	-0.0424575	0.024775239643776176	0.019505143091381263	0.00950864961582443	0.005134493468127757	0.018109333336957377	0.0046881814456771745	0.018761802771829244	0.0047272280818874	0.016246790576282966	0.004940984503109143	0.0037622932430185748	0.0092064495437277	-0.00488679	0.009344969654682442	0.0029296096352154164	0.004213186526903131	-0.00435318	0.0017176161118332592	0.0019302544662836575	-0.00158264	0.00312480195213276	0.0011771467550414096	0.001997221909605871	-0.00182981	-0.00101078	0.0031440131068534993	0.0037135990542966624	-0.00191064	0.004022804451224129	-0.00337273	0.0027523980268989337	0.001964039126817437	0.00238545067499582	0.0013485740277320044	-0.000833403	-0.000234902	9.40165180829598e-05	0.0010123110918780743	-0.00931074	-0.000222513	0.001057633132774717	0.0010470951738678102	0.0005657002962980481	0.0005753243904616419	0.0010410199655205622	0.0012628962542606753	-0.000600438	-0.000506069
P0240705001087_1_1	0.047215140988565024	0.02451526499854464	0.02148448316630976	0.007558307088254003	0.007938171642608157	0.011721440180502168	-0.00446136	0.010713580843070685	0.004457315785602123	-0.0025559	0.006472254562285901	-0.00478274	-0.00306595	-0.00455363	0.003958656109025202	-0.00268486	0.003920307503100116	0.0027984901774394436	0.0019219745240605845	-0.00271501	0.004933998539340356	0.0032620238935656145	0.0026178012591102696	-0.0043489	0.0014807507692010486	0.0017175641239996512	0.00550490868889609	0.0021054454683069298	0.0014404211998876788	-0.00118381	-0.000886584	0.0016629910587019473	-0.00138778	0.0014946603310804765	0.0014314755821361494	-0.00049292	-6.29045e-05	0.002447705360257334	0.0006258106017506412	0.0006031601567836297	-0.000220022	0.0008170534141089328	0.0006581343218240567	0.0006905593273175601	-0.00469463	0.000888224651959965	0.0014009403582881089	-0.000406896	-0.000540959
P0240705001094_1_1	0.04801879834189732	0.03481248699935389	0.023826160285698218	0.01066406666118474	0.007600636115563519	0.009092003190926503	0.00819352557803599	0.00938176812297516	0.00518772081495245	0.010704579490304301	0.006019550770579985	0.005465067036807327	-0.00273806	0.002517942988975613	0.0029708807223765054	-0.000737841	0.004213186526903131	0.0029944111194783727	0.003997945669570855	-0.00329999	-0.001707	0.0040860067998661044	-0.000207574	0.0012900722460956566	0.0011007853115153838	0.0010565439681608424	0.0004948870844358891	-0.00071833	-0.00220317	0.0017865740794162845	0.002004573178540193	0.0016049496827037235	0.001987037351726283	0.0014946603310804765	-0.000765483	-0.000470911	-0.00024083	-0.00115081	0.0010123110918780743	0.0005871612053896007	-0.000209784	0.001057633132774717	0.0010470951738678102	0.0003631333544941057	0.0007567841591164286	0.0009047151733334624	-0.000572375	1.209672243008948e-07	-0.000540959
P0240929101089_1_1	0.06017724023192167	-0.0348919	0.023747823446153466	-0.0251788	0.010173326146676535	0.009134101842831808	0.008561779417069999	-0.00486677	0.006558156514060518	-0.00361494	0.005623791702029124	0.005388465237084861	-0.00355683	0.0037674726981030975	0.0007841180190930428	0.0034894077279842973	-0.00505994	-0.00334958	0.002217242346753238	0.002967251147608061	-0.00487373	0.0011695712747741111	0.005011815485961548	0.00277106597171634	0.003171765464182713	0.0025850690692248044	0.00031957297283798737	0.0020081294609937002	0.0025741882647132043	-0.000944825	-0.00139286	-0.000689509	-0.00134995	-0.00167503	-0.00116306	-0.000595911	0.004422503208599532	-0.000408732	-0.000754055	0.0006031601567836297	0.0018456813832187992	0.0008897355902436185	-0.00151188	0.0011902006663942733	0.0004104199012870675	0.0022834258545751484	-0.000611753	0.001447984887838706	0.0006153055633740902
P0240929101093_1_1	0.05641974227185689	0.02503920049867984	0.023496163288561068	0.006435423095468651	0.010765372991947181	0.008403537352248717	0.0074862827742275696	-0.00294036	0.005121534511473101	-0.0025669	0.005522184126986651	0.004455166606019194	-0.00264595	0.004096461885891051	0.003954972597690935	0.00395553003887836	-0.00288464	-0.00334958	0.0008738215451988766	0.002929474466934909	0.0024537521657891064	0.0026761684874280264	0.004182570388225254	0.0022111703801946827	0.0011916811904078087	0.0019259425624442964	0.0024285361697641973	0.0025827256722710714	0.0019391094250790972	-0.000480695	-0.00139286	0.0003361599943915953	-0.000624362	0.0014946603310804765	0.0011782612278855257	-0.000595911	0.0016756000688379431	0.0017909196312322084	0.00040511044954363954	0.0006031601567836297	0.0023067626950758788	0.0005664322584564164	-0.00105739	0.00163921872369439	-0.00346137	0.0006772025134766865	-0.00011808	0.001264555784671603	0.0016293527101878939
P0240929101106_1_1	0.06345073668873157	0.03422247923988625	0.03320331838756381	0.0076777243452278605	0.008895778220999514	-0.000354879	0.009672008913505104	-0.00448998	0.006917009248930014	-0.0025466	0.004685168806186271	-2.28988e-05	-0.00240354	0.003935474187833862	0.0029454643382730967	0.004974144036411923	0.003563787813333354	0.003161476003914637	0.0025247705073504563	0.0026553933005775653	-0.00160977	0.0015419770133218158	0.004701117566504866	0.0025037628309244253	0.003171765464182713	0.0032805384434506555	0.0005332948482322539	-0.00090604	-0.00236339	-0.000615478	-0.00167964	-0.000520359	-0.000861928	0.0008073122893398742	-0.000765483	-0.000493194	0.00017440433812315032	0.0019241804582925271	0.0005131135303446477	0.0006031601567836297	0.0016514821186642797	0.0009897983904785623	-0.00105745	0.001275564914444726	0.0007567841591164286	-0.000498929	-0.000524644	0.000984567396657015	0.001513100231457004
P0240929101111_1_1	0.060645369215471374	0.03842025705352514	0.030771699820858728	0.007722987548748793	0.009602798142360256	0.008344623417541577	0.008319901747572207	-0.00502944	0.0070559026360202575	-0.00269693	0.005145710317685766	0.004237459573465632	-0.00259242	0.004231141788409553	0.003388118440985824	0.0043826019536677445	-0.00377255	0.003796334956131102	0.0032124406747701915	0.002212720256868252	-0.00165304	0.0011459699147259184	0.0016607891991699479	0.002388999061639513	-0.000120104	0.0017114363691672334	0.00224212162853715	0.0015751587009062197	0.0025741882647132043	-0.000679628	0.001426007732743946	-0.000630463	-0.000642483	0.0010090927714582372	-0.000725759	-0.000474696	0.0015105155165109792	-2.56177e-05	0.0007916109396710726	-0.0102611	-0.000245003	0.0010747149132189192	-0.00237149	0.0008321510429272137	0.0005753243904616419	-0.000438415	0.0005764646016767364	0.0014101295527891196	0.0006944473817160716
P0240929101120_1_1	0.0771970141925019	-0.0253292	-0.0213243	0.004633173159955853	0.009549024528637599	-0.0114785	-0.0173308	-0.00575451	0.006801643576601907	-0.00624325	0.00672984029814061	0.0071337533372310075	-0.00648915	-0.00575943	-0.00193861	0.005041077008835306	0.00418985141565656	0.004076991260103468	0.004469137940164755	0.0026553933005775653	-0.00472629	0.0016093446380042735	0.0028527444725663944	-0.00363401	0.0027421454296403984	-0.0040028	-0.00150177	-0.00183629	-0.0044729	-0.000971388	0.0019483490941668371	-0.00129739	-0.001552	-0.00105807	-0.00186998	-0.000517867	-0.000223889	-0.00043034	0.00040511044954363954	0.000347001428892751	-0.000590893	0.001057633132774717	-0.00265681	-0.00202564	0.0004460198605058988	0.00284750287218236	-0.000753082	-0.000382429	0.001513100231457004
P0240929101122_1_1	0.06220156091029213	0.03210031304291849	0.026861949336779573	0.0074673292606207	0.010245821443277854	0.008476237540026832	0.009299661269784404	-0.00466365	0.0051431989033392635	-0.00284404	0.004070257814554231	0.0052024711257054445	-0.00217212	0.0035388921957969777	0.0029910414534943287	0.002977756632923423	0.002728172435136549	0.0026642801465365192	0.003668900115362695	0.0027733869418872688	-0.00167284	0.0014126983285170105	0.0023082878390722384	0.0015759447210873026	0.0026752589482461455	0.0025850690692248044	-0.00280846	0.0020270873134565935	0.002317778008302948	-0.000592055	0.0005507784612789843	-0.000188271	0.0016817550848183685	-0.000960552	-0.000641983	-0.000442312	-0.00036736	0.002997821293738532	0.0003417828732626954	0.0006031601567836297	0.0018103494813063352	0.0010747149132189192	-0.00171766	0.0010685604461870193	0.0007052430950148469	0.0009337280909474163	-0.000646295	0.0009274313672851854	0.0004758249774340915
P0240929101132_1_1	0.051056972963278005	0.029830553812319995	0.028042889463094984	0.007747702835432652	0.00979685968363858	0.007837429700679169	0.006853125205862067	0.004298560324237539	0.006646633565627097	-0.00265734	0.006054342849351984	0.005513727697028984	-0.00235529	0.0031362567784030105	0.003074806565756851	0.0028307414744132924	0.003163251743496186	0.0027902156675497602	0.002927601114996337	0.002765270591791561	-0.00158299	0.002960531899580523	0.003993330354846621	0.0032645333164358433	0.002459607012386956	0.001537700692840884	0.0007194251994508702	0.0011952444559726338	0.0016826991686688408	-0.000557519	-0.00134897	-0.000647731	-0.00064895	0.001456879674776504	0.0006836207481842665	-0.000517867	-0.00036736	0.00191915444559549	0.00039505532379542006	-0.000678525	0.001546537886176375	0.0008070119771222007	0.0007046183267792616	0.0013650486442296215	0.0006841866779692407	-0.000438415	-0.000565121	0.0007440022641180824	0.0006153055633740902
P0240705001042_1_1	-0.0781018	0.03494030814703242	0.007542351437786981	0.0094138716056423	-0.0116539	-0.00945343	-0.00588887	-0.0152955	-0.00908079	0.012111932595943758	0.005506112615316051	0.005418028596702569	-0.00403971	-0.00628472	-0.00474064	-0.00347732	0.0040441319284700164	0.004060439734484585	0.004055995637196462	-0.00602852	-0.00165682	0.0008934021276605904	0.0016952416401928327	-0.00230585	-0.00348848	-0.00405594	-0.00273611	-0.00219818	-0.00215918	0.006680144692826434	0.0016054064320165054	0.0038543275042974123	0.0028577784887858482	0.00238545067499582	-0.000765483	-0.00049292	-0.000338413	0.0029868937313706503	0.0010123110918780743	0.0003882788780465178	-0.000706226	-0.00461479	0.0009617826633969808	-0.000424228	0.0010151372958442585	0.0024710812604249385	0.0018874607424768874	-0.000416198	-0.000540959
P0240705001045_1_1	0.06056719735246477	0.029567014018885285	0.03236601644030902	0.008168678528349946	0.012131715501209199	0.009465383281638632	0.009569098175231674	-0.00483498	0.006066312927969558	-0.00281	0.006152093566554702	-0.0090792	-0.00355242	0.0038108942532976255	0.0031993028236727977	-0.00623648	0.003530077496414995	-0.00467811	-0.00444852	0.0029995495007663336	-0.00158624	0.0016643461158937951	0.0031368221185229966	0.002522858275731561	0.0027919463722357553	0.002535174615185273	-0.000339323	-0.000495875	0.0021985154343771617	0.0009946055687610911	0.00026183594041908253	-0.000520359	-0.0010862	0.0014946603310804765	-0.000687531	-0.000876575	0.0017999006933794792	-0.000129428	-0.000700782	-0.00958108	0.0029296910450923434	0.001057633132774717	0.0010011382732725393	0.0014095894917481846	0.0005753243904616419	-0.000438415	-0.000912914	-0.000104074	0.0024899520833088565
P0240705001005	0.05657912675646905	0.030923403843244716	0.02566560913644354	0.00915796044933929	-0.0107262	0.008680317893072277	0.008413754787787487	-0.00486056	0.004112143218133842	0.00801445045739088	0.002958654912992495	0.0044686003241888456	-0.00257331	0.002732241515689272	0.0002742795695856096	0.004721142679689024	-0.00409424	0.002786368059182341	0.002575349143722778	0.0033810586829786994	-0.00150621	0.0014941572001238752	0.002612124078126398	0.002566370775656722	-0.00366044	0.0011324097538711877	0.0007197822238388006	-0.00101891	0.0014217802265834932	0.0009503515714066054	0.0012503611407211864	0.0017733434650871434	-0.000700073	0.0011861457481740431	0.0013485740277320044	0.0013569372481289583	0.0014770586601646533	-0.000339367	0.0006258106017506412	0.0006031601567836297	0.0016009160885384263	0.0009068173706878206	0.00091578107335394	0.0009255723021515816	0.0007567841591164286	-0.000498929	-0.00093123	0.0020692234813131	0.0007505962945197437
P0240705001007	0.049793201540655634	0.02713333611983646	0.023309107018148884	0.009634092723053907	0.006877623524848198	0.007601918588334309	0.006056414592915463	0.00667768000198549	0.004629786932959431	-0.00216443	0.00291084339788206	0.00413851937792293	0.0053974407486255685	0.0033159551798852584	0.0031274918817841353	0.0026403975384511383	0.0029086174574271236	0.002061574164227382	0.0035122244110291426	-0.00514085	-0.00151158	0.002015794125512293	0.0021208596931920204	0.002059829854338168	0.001853612297379626	0.0013275682806359324	0.002828382709616884	0.002069032111945387	0.0018210283441310042	-0.000600515	0.0009548969307738637	0.0016783521006657272	0.0017572350105249785	0.000926542494826991	0.0013485740277320044	0.0014750915616310834	0.0017681053863697717	0.0008532712458994465	0.0006258106017506412	0.0006031601567836297	-0.000225013	0.0009727166100343603	0.000635052806226709	0.000893712468351671	0.0003937480581807124	0.0009405332329094772	-0.000415946	0.0007756660522585545	-0.00010515
P0240705001023	0.05484109859284649	0.023087703895194506	0.0233615916474083	0.009362389193365612	0.005614115370549531	-0.000712635	0.007314615349874732	-0.0054593	0.004127674567370546	0.008724672505818697	0.003189158573397561	0.004373078822908773	0.005245861771695903	0.003190092260313393	0.0027495382095382133	0.002374369462489709	0.004114175151761687	0.0020781256898462657	0.003963089107350716	0.001379469694343078	0.0031492535580405563	0.0017699701212115938	0.0012957886536284471	0.001097071358116804	-0.00279588	-0.00334371	0.0028902710228005334	0.0021801432230564985	0.0007908144361564347	0.001779528697237852	0.002473065724149944	0.001568579484706428	0.0019008367038493004	0.0006835509742821199	0.0013485740277320044	0.0013569372481289583	-0.000228507	9.58155969545775e-05	0.0010123110918780743	0.0006031601567836297	-0.000269076	0.0006980277770326466	0.0008973585057085744	0.001128639240969816	0.0005753243904616419	0.0008552889568963027	-0.000511088	5.021003860088817e-05	-3.31873e-05
P0240705001034	0.0461459904866022	0.020572984774797465	0.023692713059254827	0.007457897529035166	0.009858528881342843	0.008066842226807015	0.007122192941150109	0.006538061386330605	0.0023050684431690704	0.005817603431463109	0.002648760702191975	0.0041041363756795495	0.005566944722206712	0.0032320450086309087	0.003931032854839275	0.0032305261568490464	0.0012050797731020775	-0.00213848	0.0018431232145851685	0.003266710975366743	-0.00132217	0.0036883221564646446	0.002945196650851516	0.0015486124203651884	0.0006345273779492833	0.0010622565645470143	0.002741563432273324	0.0020995650505094133	0.0011829870212882998	0.0013554351400471417	0.001216123182932758	0.001661508832527122	0.0019602610611870394	0.0007310313451832824	0.0008738570828078056	0.0028273023066527083	0.0013179983631876487	-0.00033926	0.00039505532379542006	0.0006031601567836297	0.0015332326984324996	0.0009897983904785623	0.0006443063493688384	0.0015135043394591185	-0.00208415	-0.000438415	0.0011895057556617964	0.0009274313672851854	0.00020221940244146027
P0240705001035_1_1	0.06946298250693968	0.03492091085780542	0.03246279149311333	0.008022916704420997	0.010220234138843622	-0.00115923	0.009645204732963927	-0.00457148	0.006095216375302129	-0.00259788	0.0046141935016255934	0.005729706336527967	-0.00247507	0.004352887800290906	-0.00174823	0.0037971466332313492	0.0032586732584730833	0.0037797834305122193	0.002677408049053264	0.002765270591791561	-0.0015634	-0.00528214	0.0024836016933521094	0.00313128154134469	0.00195571898906888	0.0026760479425870973	-0.00248105	-0.00082202	0.002211272539103178	0.00034559457382408424	0.002272605196098499	0.0003210477318700064	-0.000658315	-0.000691579	-0.000689777	-0.000474696	-0.000339576	0.0015930417306443915	0.0007815558139228531	0.0006031601567836297	-0.000289066	0.0006616785919304887	0.0010011382732725393	0.001128639240969816	0.00033613791570883067	-0.000491013	-0.000123987	0.000984567396657015	0.0004758249774340915
P0240705001040_1_1	0.07493080375428246	0.033760245710572165	0.031191890791972203	0.003484838094644312	0.00899254507141544	-0.0110655	0.009590779645747342	-0.00460709	0.005664875032656219	-0.00284019	0.005731776266346419	0.005350990186913229	-0.00252871	-0.00682923	-0.00184445	-0.00187161	0.0027201496230844	0.0031536295996165424	-0.00313034	0.0032037525406466505	-0.0015729	0.001796027241897376	0.0027205323790620117	-0.00331212	0.002440085797577253	0.003309683521170863	6.555191741608826e-05	-0.000556788	0.0024185258211213336	-0.000400221	-0.00163018	-0.000615351	-0.000990898	-0.00167503	-0.000689202	-0.000474696	-0.000232444	0.0019569956569108348	-0.00192585	0.0006031601567836297	-0.00046051	-0.00199994	-0.00218183	0.001128639240969816	0.0003613370775979004	-0.000438415	-0.00115877	0.0008579122440951267	0.002267299742354453
P0240705001051	0.05233082302865911	0.023649897317795966	0.02293671152140877	0.008703098959815506	0.009699112335886268	0.008984645345567357	0.009860228357254343	-0.00439336	0.0018371539351584867	0.009848221513312369	-0.0076588	0.004896865408047228	-0.00327431	0.0020351655939572846	0.0029560512087045267	0.004582857619570838	0.0036656153466018376	0.0023167340901174057	0.00415683759642266	0.0018381559042792953	0.004113512101945304	0.0016969538394362993	0.00277867465816372	0.001352680190827954	0.0030737516472569794	0.0026978113451795157	-0.000373845	0.001862429967714931	-0.00229369	0.0015824154714262164	0.0011995295393824276	0.001516323167587571	0.003055271634590278	0.001456879674776504	0.0013767835844389704	0.004382640192364847	-0.000363947	6.589028713425816e-05	0.0003151762218955927	0.0006031601567836297	0.0018103494813063352	0.0010747149132189192	0.0010011382732725393	0.0008321510429272137	0.0007567841591164286	0.0007877379193488801	-0.000565121	0.002223592573634709	0.001513100231457004
P0240705001060	0.057626653351319806	0.019662683869575995	0.030306878314521488	-0.0440919	0.00986649162266407	-0.00985662	0.007977769815238551	0.003887635090050465	0.005221092443928433	0.008741381997785078	-0.00940349	0.004981004645745093	0.004586473900231848	0.0040168989490818475	0.003159571154062902	0.0041811351562234	-0.00451466	-0.00364462	0.0017803455182023203	0.0030408169290903073	0.003238181069632756	0.001144934187383387	0.004719622246941884	0.0018938136963099195	0.003218397588535045	0.0025747551754912216	-0.00295498	-0.000919075	0.001161155374498668	0.0017918048222181457	-0.00157786	0.0016049496827037235	0.0013439113863189323	-0.00167503	0.0012938820300348254	0.006500652931272645	-0.000260402	-2.62226e-05	9.639082505279e-05	0.0006031601567836297	0.0027048011679349057	0.0008669508378155403	0.0009670249269809106	0.000893712468351671	0.00036508802318048906	-0.000394696	-0.000497463	0.002806337149510354	0.001513100231457004
P0240705001048_1_1	0.05348930470504728	0.0315878540449901	-0.0486186	0.009801045597290585	0.009528662213983253	0.010188142480123907	0.007623822187578792	-0.00440616	0.006925443467943954	-0.00490862	0.004690492071442621	0.003016960588049474	-0.00270312	-0.00500604	0.004456966371793956	-0.00583087	0.004071139114728064	0.0023791261453851085	-0.00304689	0.0027980526671451474	-0.00156262	0.0009280528616679079	0.00028042809770386355	0.0013380362599491348	0.0025622251155602025	0.0008324617751667324	0.003104094558515261	-0.0016201	-0.00289603	0.0027887392893707953	-0.00172028	-0.00129468	0.0014182537242230678	0.0014946603310804765	-0.00213405	0.0009771157167530226	-0.000988241	0.006164531500459601	0.0007815558139228531	0.000347001428892751	0.0016009160885384263	0.0009727166100343603	9.031898321764625e-05	0.0003416752501344471	0.00041401035993855046	0.00284750287218236	0.0022513699240814962	-0.000104074	-0.00100358
P0240929101029_1_1	0.049384851000242314	0.03293122397873554	0.0320583668921077	0.005278835393842656	0.009795718608678665	0.012535438654923993	0.008454461614394065	0.010425314275204276	0.006567197874690687	-0.00337096	-0.0137741	0.004112402629192357	-0.00307731	-0.00388942	0.0034389506951177785	-0.0037798	0.0031795195615446146	0.0029320190642106703	0.0026312449293763853	0.0025784858788801797	0.0027691757135355688	0.003939108773645527	0.002873005335979118	0.0017524932284881558	0.0021627660106784173	-0.00197141	0.0027766677445797095	0.0022194556665140193	0.0015634365947430544	-0.00119041	0.0005294632510049361	-0.000580639	-0.0011794	0.0014946603310804765	-0.000765483	0.005304962048081762	-0.00034879	-0.000518598	0.0007815558139228531	0.0006031601567836297	-0.000246941	0.001057633132774717	0.0009026007692925042	0.0004032366755589044	0.00026456009185111206	0.0007877379193488801	-0.000565121	-0.000724685	0.0013778095003113507
P0240929101080_1_1	0.05406256441293897	0.030123053514269138	0.03365657019141026	0.007608872463445632	0.010757259729815151	0.007009895011834884	0.007682848143783426	0.00418992831837436	0.006126732836081198	-0.00254862	0.004727555302338493	0.00569317085506495	-0.00229842	0.0029532279183553303	0.002862706710178681	0.0027642350407243925	0.0017595056367196754	0.0026642801465365192	0.0033816379628155684	0.0026400547023269667	-0.00151036	0.0014200863558017918	0.0026548023931418714	0.002484772553946238	0.0021644146072749264	0.001826033066665486	4.9404171907222625e-05	-0.000752816	0.002317778008302948	-0.000631491	0.0012830920587101676	-0.000520359	-0.000625332	-0.000704768	-0.000601684	-0.000485484	0.0018985716832666192	-0.000117802	0.00026190377136286807	0.0006031601567836297	0.0016009160885384263	0.0010747149132189192	-0.00114267	0.0009255723021515816	0.0008335609635633291	8.371544686590189e-06	-0.000611753	0.0009274313672851854	0.0004758249774340915
P0240929101115_1_1	0.01601461723930984	0.033165529325471635	0.03510608591561994	0.008089477753642611	0.011474250029828867	-0.0052997	0.009382309199611413	-0.00896536	-0.00492218	-0.0027521	0.0032695189638009656	0.006007843473289831	-0.0028822	0.0048750374344681225	-0.00488428	0.00512743096703728	0.00339321440743259	-0.00480972	0.0033429549992621387	0.003503093332215421	-0.00184537	0.0014541035556045437	-0.00187738	0.0032645333164358433	0.003171765464182713	0.003230643989411124	-0.000167915	-0.0015185	0.0027059229709717907	-0.000915401	0.0004997589255430276	-0.000520359	-0.000682922	0.00238545067499582	-0.000689202	0.0006896068067486599	0.0030690096271400675	0.0014888145089663521	-0.002881	0.0006031601567836297	0.0049792252743634914	0.0008170534141089328	2.8632428293949974e-05	0.0016117565343353418	-0.00545545	-0.000316225	-0.000611753	9.554682616565497e-05	0.0013453379624734176
P0240929101133_1_1	0.06970183609372403	0.03462863336665479	0.02808518595725624	0.008839181464437712	0.007410596901084681	-0.00249716	0.010161448054122967	-0.00511267	0.001284988784728772	-0.00279794	0.006171479188561489	-0.000333464	-0.0025822	0.004459710358410325	-0.00182116	0.004298084422869019	0.004081791401207488	0.0026642801465365192	0.0024624594744507415	0.0032037525406466505	-0.0016141	0.003251554392313879	0.0028111750209749635	-0.00335235	0.0030271195229046475	-0.00402486	-0.00279867	-0.00093437	0.0014799593350999917	0.0013159369394805116	0.000686977300473972	-0.000506276	-0.00106658	-0.00167503	0.0013767835844389704	-0.000517867	-0.000357345	0.0018891493376225366	0.0007282833633901285	-0.00923502	0.0016995878371602628	-0.00467812	-0.00233876	-0.000846621	0.00036822339876952905	0.0009075975378458148	-0.000497463	-0.000101555	-0.000469037
P0240929101147_1_1	0.0652939177567859	0.024880973599304104	0.034758327075425775	-0.0213305	0.01039876310537511	-0.00250391	0.008946029825350754	-0.0049938	0.00727075048125166	-0.00245028	0.004626848921553754	0.006578537160548125	0.0007496066104413419	0.00429052386049821	0.0002545330054629724	-0.00665619	-0.00467075	0.002775858029231404	0.0027845383631252955	0.001705427841512926	-0.000123444	0.0015500653867373511	0.0027174794060934554	0.0014734686174238069	0.002819904889524211	0.0032805384434506555	-0.000821913	-0.00100544	0.0025741882647132043	-0.00106012	0.0011947202864616058	0.00028002873359712216	0.0002557983120749401	-0.00118551	-0.000521085	-0.00049292	0.0018985716832666192	-2.56177e-05	0.0006258106017506412	0.0006031601567836297	0.0025517769044856456	0.0010747149132189192	0.0009163278410279385	0.0010893069873467941	-0.00100637	-0.000316225	-0.000544095	0.0011966231235235737	0.0008297381128617249
P0241029101099_1_1	-0.0965078	-0.0449691	-0.0553399	0.004863427900952656	-0.0184822	-0.0174055	-0.0146762	-0.0143347	-0.00738697	-0.00905931	0.005863680288087255	-0.0137761	-0.00746196	0.003983978716289891	-0.00857818	-0.00524051	0.004064071980542637	-0.00600356	-0.00427146	-0.00606242	-0.00520391	-0.0066993	-0.00285427	-0.00443133	-0.00398772	-0.00340188	-0.00398528	-0.00307135	-0.00319199	0.004801724397492582	-0.00343415	-0.00156245	-0.00171385	-0.0023113	-0.00247667	-0.000804019	-0.00129621	0.008174916751645942	-0.00170515	0.00022939542390150097	-0.000976527	0.0008591089125412029	0.002002284581255208	-0.0011049	0.0008429018713590386	-0.00187935	-0.00172217	-0.000680961	-0.00113252
P0241026101002_1_1	-0.0342714	-0.0267975	0.023231707154503616	0.005148511416345929	0.00676220158522999	0.013157468146534018	0.006490643026247753	0.017139468704524555	0.004602066657211218	-0.00485485	0.0032040548048255565	-0.00950151	0.007790868792931701	0.0031064799665101142	-0.00336195	-0.00346968	0.0019864284918333836	0.0007247731792322149	-0.00170067	0.0031443159279161805	0.007211923095879454	-0.00784031	0.0030559715713581767	-0.00170833	0.00020808909514644905	0.0008225075211854204	-0.00491449	0.004927378226977973	0.002573263563335135	-0.00291149	0.0006023331432159517	-0.00168365	-0.00150322	-0.000959046	0.0010444867229134611	-0.000413581	-0.000841226	0.00028383939885141644	-0.00282432	0.0005037789155779648	-0.000360977	0.0004788921785741273	0.001165636894100828	0.00022406585144263262	-0.00484361	-0.00042222	0.002212757344919243	-0.000358628	-0.00146134
P0241026101015_1_1	0.06701409283070772	-0.0303443	0.023183463217008333	-0.0293523	0.011881861725076348	0.007987856838480575	0.009201677709144453	-0.00475368	0.0071480829526001	-0.00347296	-0.0118413	0.005556120723491612	-0.00541418	0.004417554327392666	-0.0024607	0.004465513194169518	-0.00531194	-0.00405217	0.0020129124140039444	0.003123647078193501	-0.00444964	0.0008867626447604938	0.003007497733305092	0.0025964382382587274	0.0026410931683981545	0.0028024816700570943	-0.00393329	-0.00164808	0.0021021542538190896	-0.00252072	0.0001658230606039575	-0.000974518	-0.00143372	-0.000572847	-0.00120278	-0.00198042	0.0030690096271400675	-0.000368176	0.00040702520490783846	0.0006031601567836297	0.00420744845046251	0.0007947836879213818	9.10851860021395e-05	0.0012573662776013351	0.000327739483660892	-0.000860067	-0.0004912	0.0028441924845599405	0.001513100231457004
P0241029101054_1_1	-0.0881011	-0.0534139	-0.0548765	0.004659545950482978	-0.0174826	-0.0181033	-0.00986419	0.024633532669886018	-0.00900971	-0.00909298	-0.0135537	-0.0104939	-0.00858418	-0.0050882	-0.00589526	-0.00379422	0.00410506195770185	-0.00634971	-0.00494279	0.00333157021749163	-0.00614451	9.922879128847407e-05	0.0024608909433516605	-0.00355506	-0.00310476	-0.0032224	-0.00549751	-0.00336244	-0.00320697	-0.00250212	-0.00367262	-0.00200522	-0.00263666	0.00238545067499582	-0.00290407	-0.00206598	-0.00125276	-0.00142827	0.0009178139105251526	0.00020564758279614692	-0.000846727	-0.00388001	0.0023312590034938784	-0.00192891	0.0005177142479897601	0.003053170378942565	0.002311491257453186	-0.00104317	0.0009693624619296963
P0241029101121_1_1	-0.0988883	-0.0372787	-0.0624434	0.011189554403370052	-0.0177142	-0.0109689	-0.0170415	-0.0157744	-0.0136882	-0.00980585	0.006346501820043369	-0.00288425	-0.0080066	-0.00679324	-0.00713625	-0.00668644	-0.00661152	-0.00581151	0.0016328487158382015	-0.00532526	-0.0056691	0.0006346291514178103	-0.004236	-0.00363401	-0.00398772	-0.00320704	5.785399106515235e-05	0.007951232699954326	-0.00376331	0.0008220990910127695	0.0012557039382477238	-0.00186435	-0.00197111	-0.0023113	-0.00290407	-0.000876575	-0.000861581	3.276286773723139e-05	0.0007338136825516494	0.00022939542390150097	-0.000976527	0.001057633132774717	0.0008420646988940272	-0.00202564	0.0007567841591164286	-0.00187935	-0.00140144	-0.0011864	-0.00132754
P0241029101089_1_1	0.07814808087658118	-0.0533901	-0.0623167	0.009092017159912124	0.012177242395528363	-0.0116657	0.010357714974858833	-0.00589789	0.006962987922976526	-0.00742129	-0.0102998	-0.00710874	-0.00639796	0.004086622116536919	-0.00300808	-0.00748494	-0.0063484	0.002341272591339845	0.00272057177025763	-0.00563979	-0.00497891	-0.00717696	-0.00614176	-0.00443133	-0.00474196	0.0030809606272925285	-0.00351648	-0.00185648	-0.00453186	-0.000641963	0.001745296723713793	0.0038717031169543566	-0.00227578	-0.00128303	-0.00239195	0.005304962048081762	-0.00129621	-0.00149506	-0.00193434	0.000347001428892751	-0.000590893	0.0006370264769712426	0.001116223748092449	0.0013650486442296215	-0.00421985	0.003820779024052671	-0.00105001	0.003308248658290794	-0.00104003
P0241029101118_1_1	-0.0934313	-0.0422512	-0.0574894	-0.0216401	-0.0171378	-0.0165362	-0.0151436	-0.0134303	-0.0095053	-0.0119192	-0.010778	-0.00821046	0.01719497371051234	-0.00596284	-0.0066891	-0.00554943	-0.00595937	-0.0030719	-0.00525611	-0.00478756	0.0072054788811283955	-0.00255851	-0.00275977	-0.00443133	-0.0030691	-0.00381317	-0.00510937	-0.00388618	-0.0018601	0.005854722787221566	-0.00365025	0.0037615436513259125	-0.002482	-0.0023113	-0.00290407	-0.00189057	-0.00101447	-0.00199509	-0.00177301	0.0002060793617253352	-0.000723857	-0.00273398	-0.00293204	-0.00320206	-0.00206629	-0.000680506	-0.0022009	-0.00156085	-0.00191911
P0241029101052_1_1	0.0532243051714606	0.02578122053820661	-0.0374798	-0.039124	-0.00665167	-0.000321289	0.004682714765798382	-0.00431537	0.00455594500406313	-0.00575785	0.004228541465520183	0.002270181874884846	-0.00343363	0.003621625113243016	-0.00290713	0.002408015494761053	0.0034445737368948358	0.003031420134548739	-0.00376081	0.001904508825366045	-5.07048e-06	0.0009696590673041095	0.0012112789657606714	-0.00320323	0.0017757986749886844	0.0008745237210467779	0.0005096056328428608	-0.00146516	0.0010869664426927245	-0.0004475	-0.00108402	0.004022568884113761	0.0026246001742195523	-0.00164804	-0.0016374	-0.000479905	-0.000650459	-0.00073432	0.0007636582803846553	0.0002855512630590738	-0.000279403	-0.00326219	0.0005083976536648207	0.000656948360429814	-0.00119238	-0.0016311	-0.000457376	0.0008579122440951267	0.0024067803282944514
P0241029101112_1_1	-0.0972643	-0.0596724	-0.0640969	0.001512291377157243	-0.0215652	-0.0158275	-0.0184424	-0.0155172	-0.0125322	-0.0104712	-0.0137278	-0.00974964	-0.00875245	-0.00677177	-0.00634322	-0.00565916	-0.00366627	-0.00525415	-0.00617906	-0.00748623	-0.00574719	-0.00931366	-0.00518755	0.0032645333164358433	-0.00366669	-0.00373791	-0.00353238	-0.0037162	0.001380759299032963	-0.0030572	-0.00289003	-0.00286942	-0.00193509	-0.0023113	-0.00264763	-0.00206598	-0.00129621	-0.00216591	-0.002881	-0.000344889	-0.000976527	0.0007465951146708458	-0.00200493	-0.000684151	0.0008812145786613049	-0.00187935	-0.00205825	-0.00156085	-0.00191911
P0240929101152_1_1	-0.0718373	0.02807944541989717	0.0304408999384952	0.006819310593743137	0.008066152097767716	0.017281496636639512	-0.0116669	0.013286037947573695	-0.010464	-0.00537514	0.00351456290433493	0.0047560966796737995	0.009184111886169168	-0.00758337	0.010434058614816489	-0.00517577	-0.00501989	-0.00233236	0.0038089424145883043	0.0031521004447227245	-0.00132978	0.00023587020463347494	0.004077707657854132	0.0018953395653112963	0.001276307877242736	-0.00232535	-0.00111906	-0.00171393	0.0014511431064102842	-0.00258835	-0.00165229	-0.000734924	-0.000654011	-0.0023113	-0.000647231	0.0028273023066527083	0.002077964381988125	0.0018277972204947415	-0.00412494	0.0004855541517923798	0.0028130431977128763	0.0009917338934281774	0.00047433976662765903	0.0011958048521768779	0.0006521011949085423	-0.000316225	-0.00106336	0.0030434658740273075	0.001513100231457004
P0240929101170_1_1	0.0639916918057161	-0.0194877	0.018447068690153945	0.007561613342921275	-0.0149879	0.0066795662423886105	0.008146955455161493	-0.00620796	0.002836688466091622	-0.0031453	0.003714645061793953	0.004598291436821992	-0.00550462	0.00403733966237535	-0.0034682	0.0045529527929110535	0.003783000497124715	0.003931481760967026	0.004563999620292668	0.0015931157265966305	-0.00281523	-0.00650495	0.001824929562345161	0.0020339231185868725	-0.00467017	-0.00219276	-0.00437312	-0.00122665	-0.00219041	-0.000528339	0.0017729049611775677	0.0026703046777308637	0.0038327075506849255	-0.00167503	-0.00120336	0.0010599721027940079	-0.000174023	-0.000262264	0.0010123110918780743	0.0006031601567836297	-0.000375387	0.0007465951146708458	-0.000489916	-0.00212467	0.0005845487346312087	-0.000769529	-0.000680031	0.000984567396657015	-0.000540959
P0240929101084_1_1	0.06177957181717566	0.03558642675815906	0.03570463067150621	0.007920764086115435	0.010274054378413819	0.007147771842919091	0.009384105967983225	-0.00433629	0.005573285445801661	-0.00276355	0.0056523300082578515	0.00495028275039964	-0.00339455	0.002732834039818828	0.0030711604325770387	0.0037819116994553983	0.0021778605883324646	-0.00467811	0.003251183984752235	0.001977301277232958	-0.00160618	0.0017820889406025345	0.0024836016933521094	0.0017024336638885044	0.002481144062340456	0.003309683521170863	-0.000165477	-0.0011048	0.0009930042924454674	-0.000678741	0.002413793698545698	0.0009554636901201617	0.0015408324545963465	-0.00144618	-0.000729501	-0.000844191	-0.000339114	-0.000513924	0.0007815558139228531	0.0006031601567836297	0.002665879449962383	0.0009746521129839754	0.000786977447424897	0.0015720531124873282	0.0005753243904616419	8.371544686590189e-06	-0.00051158	0.0010540865198470737	0.0006944473817160716
P0241029101082_1_1	-0.0974719	-0.0383635	-0.0591139	0.008812131654147256	-0.0165798	-0.0151519	0.009667079851569192	-0.0124602	-0.0074735	-0.00869685	0.00601338738515335	-0.013252	-0.0074725	0.003542791149778489	-0.00852897	0.005000493498781757	-0.00814236	-0.00621809	0.005505772530518398	-0.00429769	-0.0047161	-0.00939189	0.002110034497709164	-0.0036171	-0.00399423	0.001949911583999408	-0.0030167	-0.00280719	-0.00255311	0.004408017071568619	-0.000768109	-0.000864231	-0.00171385	-0.0023113	-0.00264839	-0.000876575	-0.000996718	9.616333064873563e-05	0.0010123110918780743	0.00021903272960098287	-0.000976527	0.0007465951146708458	0.0011819315751743977	-0.000777291	0.0005845487346312087	-0.00117487	-0.00177462	-0.00117417	-0.00139951
P0240929101183_1_1	0.057508939112325276	0.035576143596906515	0.034879962927491126	0.007348073838530582	0.01142706909759029	0.008026591518946753	0.010086034580533598	-0.00432687	0.0056514026291501875	-0.00280873	0.0040585349800557015	0.005159482775807858	-0.00227646	0.004774965208767279	0.0027325872848128407	0.004276888442953927	0.003542145621924402	0.0018703159895182462	0.0030225043221827163	0.002348830260853904	-0.00162169	0.001682046390929579	0.003032580469465742	0.0018953395653112963	0.002245638913703831	0.0021681625253752554	-0.0018033	-0.000990325	0.0021277952794601152	-0.000813869	0.0013096331663254327	0.0015574540004930154	-0.000682922	-0.000617454	-0.000729501	-0.000448879	-0.000362455	-2.90904e-05	0.00039505532379542006	0.0006031601567836297	0.0018103494813063352	0.0009897983904785623	0.0008514016051133035	0.0012892261114012457	0.0006072933098961975	-0.000438415	-0.000494173	0.0008706574166799707	0.0004758249774340915
P0241026101020_1_1	0.059264537375982605	0.036844752004872465	0.03637372483170204	-0.036488	-0.0162124	0.006396819510237678	0.007854746721641537	-0.00495864	0.006994845457239022	-0.00278334	0.00530389112072159	0.005884105760127937	-0.00335967	-0.00776223	0.0032227648454045627	0.004464983172934936	-0.00683368	-0.00485305	0.0027949378534901153	0.002517743246901068	-0.00175677	0.0013903849393604529	0.0033573695080473327	0.0020671363836654217	0.003171765464182713	-0.00406268	-0.00172227	-0.000921782	0.0013785607337013903	-0.000528652	0.0012697788750601964	-0.000615351	0.0016040348775644827	-0.00167503	-0.000725759	-0.0007359	0.001677793135676089	-2.95546e-05	0.0002842730077536255	0.0006031601567836297	-0.000384921	0.001057633132774717	0.00046153896187861533	0.0005476952071352099	0.0002988819207049566	-0.000528434	-0.000919743	-0.000924573	0.001513100231457004
P0240929101094_1_1	0.06316323361148349	0.03592505522257666	0.03351791023174502	0.010080875813684664	-0.00158235	0.00040617486131608663	0.009157690007019246	-0.0061281	0.0057474060923217	-0.00227343	0.005506340767564047	0.0061128279754526105	-0.00273987	0.004103905660036576	0.0030582388886124137	0.004248558015881406	0.0041034335926164395	0.0035602214246021496	0.004037591115597215	0.001502430738288578	-0.00155128	0.00078093938202147	0.001798957488727334	0.0022972268784903736	-0.00274473	-0.00420255	0.0005426500583646661	-0.000913609	-0.00207586	0.0017732867276328522	0.0022933300426042063	-0.000567135	-0.00062914	0.0008073122893398742	-0.000712518	-0.000517867	-0.000344481	0.0019191070558745654	0.0005131135303446477	0.0006031601567836297	-0.000279403	0.0009897983904785623	-0.00227543	0.000893712468351671	0.0007567841591164286	-0.000528434	-0.000578637	-0.000382429	-0.000397074
P0241029101083_1_1	-0.0981806	-0.0488007	-0.0687249	0.0031526884992774474	-0.00605666	-0.0163068	0.007827857106016519	-0.0149186	-0.00963454	-0.010358	0.006391478479577921	-0.00867552	-0.00601635	0.005101613138276645	-0.00711585	-0.00807212	0.0023798119079288375	0.0034421323078870033	0.001102192965318084	-0.00209043	-0.00498781	-0.0021963	-0.00311361	-0.00337495	-0.00467017	-0.00427229	-0.00468985	-0.00323391	0.001561681184510116	-0.00275811	0.0012815760287387468	0.006036801660401736	-0.00191956	-0.00181932	-0.00211925	-0.000481262	-0.00129621	-9.23205e-05	-0.00323496	0.00022075984531773587	0.00513764111594765	-0.00345037	0.0014508837268164866	-0.00202564	0.0006096736076384687	-0.00123549	-0.00150161	-0.000668727	-0.00022391
P0241029101025_1_2	-0.0780263	-0.0329526	-0.0356198	0.007622545503402087	-0.00777279	-0.0148458	-0.00961207	-0.0136971	-0.0051301	0.03419923446414932	0.004043305562068916	-0.0109884	0.011647878557047771	-0.00527585	-0.0078351	-0.0055986	0.0033825618125102154	-0.00607856	-0.00314104	-0.00513849	0.01283850630643779	-0.00148147	-0.0044543	-0.0015074	-0.00125129	-0.00349456	-0.000735221	-0.00278809	0.0006832989826426551	-0.00205132	-0.00189645	0.006553159093410948	-0.00183209	0.0015761050599507236	0.004681359245187776	-0.000863559	-0.000772129	0.0006754351968746287	0.0007916109396710726	0.00022939542390150097	-0.000916497	0.0009170260022446257	-0.00190463	-0.00166756	0.0005845487346312087	-0.00142403	0.00025002202190957634	-0.000668727	-0.00109763
P0240929101178_1_1	-0.0847333	-0.0352797	-0.0574182	0.0018945421794997496	-0.0109813	-0.0169365	-0.0159084	0.020600090409665334	-0.0117989	-0.00969193	0.0039015396786745704	0.006331427655930143	-0.00636923	-0.00697113	-0.00537104	-0.00382088	0.0023122808048545913	-0.00457345	-0.00312859	-0.00554581	-0.00498802	-0.0070668	0.004077615765842688	-0.00323251	0.0025442336992218834	-0.00334528	-0.00327115	-0.00343666	-0.00273093	-0.00275646	-0.00162993	-0.00154199	-0.00118672	-0.0023113	-0.00290407	0.0026112781025345788	-0.00129621	-0.00193684	0.0007916109396710726	0.00022939542390150097	-0.000916497	0.0006616785919304887	-0.00258663	0.0010333412314377341	0.0006850897716325675	-0.00140749	-0.00121863	-0.000656493	0.0026223642882599214
P0241029101077_1_1	-0.0803969	-0.0589894	-0.0580932	0.003974962785359349	0.009585468519451175	0.02083207389901623	-0.015238	-0.0140903	-0.0120173	-0.0104551	-0.0135687	-0.00193793	-0.00762267	0.004228029077506246	0.0013499977076209565	0.003769790481374168	0.0035989685316184556	0.004076991260103468	-0.00418135	0.0028201306038705748	-0.00612845	0.0008385206821928206	0.003047970823379839	-0.00419187	0.0016779953374246755	-0.00242571	-0.00131213	-0.00385173	0.0014799593350999917	0.004367451568461534	-0.00259654	-0.000775818	-0.0023105	0.00238545067499582	-0.00264763	-0.00142781	-0.00129621	-0.00146181	0.0007916109396710726	0.00022939542390150097	-0.000658261	0.0008840326182597423	-0.00348248	-0.00150043	0.0008812145786613049	0.00026675543445798795	-0.0021298	-0.00104317	0.0024899520833088565
P0241029101003_1_2	0.06802458071470827	0.03765533849483846	0.002585059955196712	0.005154778184892823	0.008864529328896857	-0.00735229	-0.000952397	-0.00643403	0.007461211026379408	-0.00339684	-0.00800025	0.005893506063269767	-0.00293905	0.00458683264952073	-0.00342521	-0.00612434	-0.00542391	0.00315158107012074	-0.00519583	-0.00575298	-0.00162534	-0.00599278	0.002220857756200816	-0.00337763	-0.00384334	-0.00419704	-0.00150059	-0.0015452	0.0029182394397649436	-0.00131066	0.0012003305183141536	0.002528422775810102	-0.00149877	-0.000801689	-0.000689777	0.004382640192364847	-0.00034813	0.004640226896037404	-0.00282432	0.00042879964479739397	-0.00046051	0.0006616785919304887	0.0009813873467858615	-0.00203658	0.00030113568324330927	-0.00178881	-0.000942597	0.0023792713078518	-0.0007564
P0240705001029	0.0465476026622287	0.017248682832092042	0.019616326405231227	0.0071377180124739875	0.007509154745726886	0.008072627199956571	0.007766542646663329	0.007620562255294181	0.003592189303192819	-0.00238861	0.0015566936009759876	0.004176223931384208	0.006156302299983792	0.0031323071938610006	0.0036836715038509812	-0.00398069	-0.00221369	-0.00213848	0.0021143514370212326	0.0017470658167141847	-0.00137687	0.0013263727164947716	0.0028576595944996936	0.001275428315216838	0.001853612297379626	0.0008324617751667324	0.0012007114360205085	0.001649193450851952	0.002588840297756007	-0.000674587	0.0010540790906844598	0.0015665174681057058	0.0021140823047103557	0.0006272045045256991	0.0011235692301883467	0.002693810654378673	0.0015449502268631567	0.0017411571096432623	0.00039505532379542006	0.000548189982185293	0.0014324122672568268	0.0010747149132189192	0.0006785205963802509	0.0007232799952040064	-0.00331975	-0.000438415	0.0010644726297651128	0.0012282869116640458	0.0006153055633740902
P0241029101063_1_1	0.0736318140616259	-0.0424356	-0.0600429	-0.0337643	0.009947752019960253	-0.012514	0.001030458615936392	-0.00673859	-0.013663	-0.00638287	0.004072000581578112	0.004251708508411432	-0.00672379	-0.00722153	-0.00231113	-0.00433941	0.002299948087079051	-0.00336259	0.0034607826714939567	0.002983173969918764	-0.00523884	-0.00873187	0.0005049688275520401	-0.00311243	0.0005705177376217019	0.003230643989411124	-0.00169273	-0.0034591	-0.00422535	-0.00132799	0.0007529799336542373	-0.00132905	-0.00123512	-0.00167503	-0.00264763	-0.000819244	0.007074499050030492	-0.00145766	-0.00333033	0.00033100247749872193	-0.000976527	0.0007219429997115995	0.00017988521361817406	0.0015720531124873282	0.0003849741794966242	-0.00123549	-0.00108455	-0.000406896	0.001513100231457004
P0241029101062_1_1	0.014493001402476311	-0.0280808	-0.0584644	0.009467078031489063	-0.00984615	-0.011916	-0.0153735	-0.00855939	-0.0138535	-0.00627388	-0.0133732	0.005472259628778358	-0.00572891	-0.00489074	0.007525904377294236	-0.00501825	0.002592046417320025	0.0036976725362251593	0.00431548462822188	-0.0062735	0.0071117999547528265	-0.000323234	0.0004641741792613192	0.002389606500640408	0.003218397588535045	-0.00325364	-0.000218223	-0.00250497	0.0023756120901427752	-0.0019773	-0.000350631	-0.00210294	-0.00155501	-0.0023113	-0.00267642	-0.0012524	0.005219662156346886	-0.00193126	0.0007916109396710726	0.000347001428892751	-0.00083661	-0.00145535	-0.0031129	0.0014322142554366833	0.0011450560003974635	-0.00116665	0.0008122385303807544	-0.000475996	-0.00139951
P0240929101186_1_1	-0.0840442	0.036106188080926895	0.030132096369754724	0.007566442398749996	-0.0111977	0.018516592047950444	0.009069228250715811	-0.0121387	0.004693213466538589	-0.00577855	0.006157529008829244	0.0054843156228811755	-0.00265398	0.003814154916922241	0.009285554771538569	-0.00123106	-0.00616739	0.00414593196246386	-0.0027388	0.0027274769413140557	-0.00144276	0.0010543168265882818	0.0026629702416821016	-0.00270266	0.002819904889524211	0.001879830151550653	-0.00258556	-0.00201621	0.0013626284259266918	-0.00144104	0.00013409811312519338	0.0016923233902689263	-0.00100877	0.001899883115373581	-0.000729501	-0.00049292	-0.000343045	-6.74107e-05	0.0007815558139228531	-0.00648155	-0.000282161	0.0009341077826888278	0.0008695999066305458	0.0005041388708735908	0.0005955866922194799	0.0009405332329094772	-0.00149192	-0.0011864	0.0016293527101878939
P0241029101068_1_1	-0.084036	-0.0348192	-0.0500883	-0.0402014	-0.0171984	-0.0146479	0.007255650656808718	0.014063937615938028	0.007681783496772779	-0.00821584	0.005246657919224085	0.00129334453929351	-0.00722952	0.005100066549088825	0.0012820546224103805	0.004293618022834002	-0.00576952	-0.00624357	0.004334413763318462	0.0019352685262516657	-0.00472431	-0.00800229	-0.00469517	0.0032645333164358433	0.0021644146072749264	0.00259586436758487	-0.00310351	-0.00291428	0.0013306763703319151	-0.00233535	-0.00094311	0.0007023557178130359	-0.001697	-0.0023113	-0.00242067	-0.000851627	0.0055919111982606065	0.0011277551098113736	-0.000946713	0.00022939542390150097	-0.000429567	0.0006370264769712426	-0.00147866	0.0015720531124873282	0.0003497122336129167	0.003294051865201159	-0.00179163	0.0004689203285887414	-0.00132754
P0241029101119_1_1	-0.0964869	-0.0399064	0.02491023289431843	0.0021665547056408563	-0.0204983	-0.0194448	-0.0145418	0.013273231057064034	0.0006486396428669977	-0.00794098	-0.0156749	-0.0134023	-0.00659331	0.00389207625511701	-0.00705532	-0.000518586	-0.00675485	-0.00634971	0.004074630086080622	-0.00596184	-0.00536505	0.0006872047097568765	-0.00579076	-0.0036171	-0.00350955	-0.00274295	-0.00330521	-0.00330304	-0.00350985	-0.0028153	0.001234574577726842	-0.00165693	-0.00243628	-0.00169435	-0.00105141	-0.00189057	-0.000718086	-0.000920433	-0.00412494	0.00048195599404914416	-0.000730811	0.0009170260022446257	0.0007765166655870847	-0.00186638	-0.0044504	-0.00133193	-0.00123549	-0.00120346	-0.000612923
P0240929101129_1_1	-0.0727217	-0.0427492	-0.0408778	0.006453612746492195	0.010480697180372686	0.019525123952521765	0.008036152774299754	-0.0131521	0.004563515927276887	-0.0088423	0.006165264125067364	0.00395476763388513	-0.00610653	0.0038013302618539863	0.010031815034126257	-0.004758	-0.00221722	0.002638366702355533	-0.00108451	0.0017515322203203042	0.000570946799977828	0.005927599965834955	0.0021715046937242	-0.00260523	0.00046097703150231747	0.0016793297308429784	0.006328680478468059	0.007758882544073865	0.0014670754141849827	-0.00378706	-0.000952107	-0.00184417	-0.00116636	0.00238545067499582	0.0043533962863005265	-0.000445964	0.004695641809792579	0.000621107119781874	0.0007916109396710726	0.00022939542390150097	-0.000247524	0.0007899301966779986	-0.00270683	0.0014322142554366833	-0.00331975	0.003294051865201159	0.0036144759584254217	0.0021489955409510495	0.0008668487732506336
P0241026101010_1_1	-0.0661997	0.036420930342917344	0.030581074512503983	0.008139522243069597	0.010406782444672679	-0.0129071	0.008104686220528472	0.015569395620614946	-0.0101378	-0.00459147	0.003909669231644347	0.004870187663638594	-0.00320351	0.00432325462663638	-0.00653921	0.003722945241780661	-0.00383854	0.0032795651206297834	0.002201769968810026	0.0032652459279172395	-0.00158466	-0.00707726	-0.00536469	0.002143547261296075	0.0021146136646795688	0.0025459699135453383	-0.00159064	-0.00194151	0.002622043158706029	-0.00278156	0.0030444996007264764	0.000795112423658501	-0.000627984	-0.00134105	-0.000649478	-0.000474696	0.0018336733250191456	-4.34285e-05	-0.00412494	0.0005551509324330661	-0.000474753	0.0009147995203309372	2.0954756895499025e-05	0.0009255723021515816	0.00034547882350454003	-0.000400994	-0.000486347	0.0021510492062457136	0.0008297381128617249
P0241029101091_1_1	-0.0775136	-0.0389498	0.0026235542116967723	0.009675503356031382	-0.0149576	-0.0161289	-0.0157179	-0.0139367	-0.0105385	-0.00705226	-0.0117605	0.00575013391093504	-0.00675769	0.004150582372260089	-0.00645576	-0.00688287	0.003961325226780055	0.003409928796085046	-0.00590959	0.0022126268874188503	-0.00548923	0.0012783252805768346	-0.00152098	-0.00356931	-0.00451928	0.0030809606272925285	-0.00296963	-0.00289235	-0.00359356	-0.00188796	-0.00358901	-0.00206915	-0.00217579	-0.0017332	-0.00127907	0.005266101944454819	-0.000691683	-0.000353017	-0.00412494	0.00035644490062015715	-0.00083661	0.001057633132774717	0.0016456090173257581	-0.00255614	0.0006817044044620899	-0.00172164	-0.00180025	-0.00104317	-0.00146134
P0240705001004	0.04431286067208675	0.030834369258337997	0.022659808832918488	0.00942517235816883	0.0062362122264362045	0.008597086816313142	0.008516954289625693	0.0046004476366653954	0.004370427517821065	0.005908845528135455	-0.010538	0.004390638248324544	-0.00301757	0.0025423567229100716	0.0028493271176172766	0.003276119754103722	0.0035910559299797084	0.0035602214246021496	0.004085774616513736	0.002367961388793322	-0.00143569	0.002544154529659533	0.001797546247857849	0.0017520926374680818	0.001553225662055907	0.001904712782650901	0.002282371300144519	0.0020989687843691062	0.0018102702159290072	0.00042752346183887375	0.0019254684468970743	0.0016701444111108872	0.003101251136563529	0.0006835509742821199	-0.000725759	-0.00140484	4.866863235140083e-05	-0.000444027	0.0006258106017506412	0.0006031601567836297	-0.000205466	0.0009897983904785623	0.0005728218113532271	0.0005657002962980481	0.0003937480581807124	0.0010410199655205622	-0.00049904	-0.00062304	0.00011069789495491431
P0241029101098_1_1	0.07269814893577053	0.03496041649131821	0.010601589942592884	0.005503163146547629	-0.0146514	-0.0111729	0.010416617244689359	-0.00562046	-0.0145567	-0.00263989	0.004813632393840649	0.005073107682682767	-0.0026032	0.004724317478067733	-0.0035678	0.004939945830644564	-0.00547292	0.004060439734484585	0.004533181944397272	-0.00555751	-0.00155205	-0.00705731	0.002016553929828423	-0.00223453	-0.00467017	0.0032597890671313312	-0.00376907	-0.00198745	-0.00158525	-0.000343525	-0.00301087	-6.54329e-06	0.002303981970491414	-0.00164804	-0.000725759	-0.000517867	-0.000324789	0.0037855627169329255	-0.00170515	0.00046498783759221167	-0.000534783	0.0009147995203309372	0.0009617826633969808	0.0011902006663942733	0.0008429018713590386	-0.0015562	-0.00156575	0.0020692234813131	-0.000891734
P0240929101172_1_1	0.06533557337276989	0.03226152867878182	0.03083963436492455	0.007058243294815634	0.008590326887275278	0.010339177652322052	0.008587950602788762	-0.00509315	0.00410948227745459	-0.00253846	0.005289921686539258	0.005708077897705443	-0.00151364	0.004906407179049922	-0.00178701	-0.00472486	-0.00445218	0.002518770647400077	-0.00433561	-0.00500333	-0.00197608	0.0007557235835226796	0.002178868730517795	-0.00111355	0.0030271195229046475	0.0021681625253752554	-0.00177501	-0.00113805	0.002074476117332663	-0.000792821	0.0012697788750601964	0.0015574540004930154	-0.000656895	-0.000801689	-0.000601684	-0.000448879	-0.00030371	0.002594745129181033	-0.00282432	0.0006031601567836297	0.0018103494813063352	0.0010747149132189192	0.00046165916190223604	0.001168938607694053	0.0006072933098961975	-0.000388592	-0.000624984	0.001447984887838706	-0.00147603
P0240929101167_1_1	0.05639893902605415	0.032394626951121025	0.029868987117733656	0.009131231101023169	0.009732458570558648	0.01202959024262709	0.006659891265188266	-0.00606508	-0.0130883	-0.00319082	0.005266981568451591	-0.00994284	-0.00279384	-0.0037903	0.0032672203408131125	-0.00563997	-0.00445961	0.0027565131319436434	-0.00445883	0.0014344893514639636	-0.00027346	0.005562681176434833	0.004144518821676279	-0.0018332	0.002337857425098724	-0.00132424	0.0047277271772586185	0.0023440958507396957	-0.00343429	0.0033304537152859075	-0.00166543	-0.000535472	-0.00116398	0.0014946603310804765	-0.000629232	-0.00049292	-0.000357345	0.0019592589686834422	0.0007338136825516494	0.0006031601567836297	-0.000317328	0.001057633132774717	0.0011115193315562166	0.0012892261114012457	0.0009635962317426767	-0.000468561	0.002333335608848112	-0.000912339	-0.00078849
P0240929101097_1_1	-0.0910859	-0.0509692	0.013418891293640317	0.007376532918759918	0.009971393116831949	-0.0158847	-0.017499	-0.0134195	-0.0109327	-0.00748692	0.005289486426188262	-0.00302027	-0.00703425	0.003194624840051703	-0.00703861	-0.00471701	-0.00678451	-0.00405217	0.0058180441629093246	0.0030098298241713764	-0.00518	-0.00627818	-0.00375474	-0.00443133	-0.0035949	-0.00387656	-0.00333643	-0.00321987	0.0020309101265108204	-0.00350367	-0.000488121	-0.000711336	-0.00209843	-0.0023113	-0.00127907	-0.000851627	0.003824726246809832	-0.000406624	-0.002881	-0.00800543	0.006256982679733658	-0.00440008	-0.00188001	0.0015720531124873282	-0.00479329	0.003294051865201159	-0.00106336	-0.0011864	-0.000532261
[truncated: 51 more columns]
