# Supplementary material for: Ovarian Cancer Diagnosis and Chemoresistance Prediction Model Based on cfRNA Molecular Signature
Source: Adv Sci (Weinh). 2026 Jul 17:e76274. Online ahead of print. doi: 10.1002/advs.76274 (PMC13379254; doi:10.1002/advs.76274)
Supplement: Supplementary file 2 — Supporting File 2: advs76274‐sup‐0002‐TableS1‐S17.zip. [file ADVS-9999-e76274-s002.zip › Table_S13-chemo-shap_values_top100.xlsx]

## Sheet: drug-shap_values_top100
	RN7SL1	ND1	ND2	ND3	ATP6	COX3	CYTB	ND6	PPBP	RNY4	COX2	RNY1	ND4L	COX1	ND4	ND5	TMSB4X	HBB	HLA-E	S100A9	MTND2P28	MTATP6P1	B2M	NCOA4	CA2	PF4V1	TUBB1	ACTB	FLNA	TMSB4XP4	S100A8	H2BC21	RSU1	H2AC6	CCL5	H3C10	SPARC	TAGLN2	RGS18	TLN1	MYH9	MTND1P23	H2BC4	HBA2	H2BC9	ATP8	CAPN1-AS1	MYL9	H2BC12
P0240929101111_1_1	0.5262946486473083	-0.077118	-0.0213574	-0.0162499	0.09322158247232437	0.07444671541452408	-0.12294	-0.018006	-0.212353	0.0467694066464901	-0.065535	-0.0569655	-0.0134018	-0.00262412	-0.0916409	-0.0692004	-0.0396703	-0.0508725	0.005259248428046703	0.00778114702552557	-0.0353166	-0.034068	0.01858251541852951	-0.0395451	-0.0583205	0.03354954719543457	-0.0308684	0.014597355388104916	-0.00548758	0.013312329538166523	0.009378665126860142	-0.0353672	-0.01147	-0.0247494	-0.0201144	-0.0302435	-0.0069353	0.0058351485058665276	-0.0241507	-0.00418565	-0.00801202	-0.00690308	-0.0125094	-0.0146284	-0.0216264	-0.00876318	0.011922748759388924	-0.000780157	-0.00817465
P0240705001079_1_1	0.5334188938140869	0.5487880110740662	0.3116737902164459	-0.0906051	-0.153591	-0.0405024	0.16523610055446625	-0.230379	0.12425526231527328	-0.0227031	-0.0689896	0.01339150220155716	0.04499959573149681	0.12629736959934235	0.08567019551992416	0.0958276316523552	0.18109716475009918	-0.0384332	-0.0383159	-0.00895021	0.0199379064142704	0.07739385217428207	-0.0208608	-0.025644	0.00862001720815897	-0.0086478	-0.0191178	0.03471928834915161	-0.0174263	0.008163157850503922	-0.0028796	-0.0115158	0.004249861463904381	-0.0113898	-0.0081337	-0.0132724	-0.0156509	-0.01075	-0.00614169	-0.0125612	-0.00963263	-0.00570143	-0.00675822	0.00922187976539135	-0.00518782	0.024367520585656166	0.004752069711685181	0.009321951307356358	-0.0130226
P0240705001005	-0.539948	0.1706111580133438	-0.0628404	0.13574327528476715	-0.00667852	0.193217933177948	-0.0495332	-0.210345	0.10958875715732574	-0.432468	0.07596734911203384	0.3598290979862213	-0.0156139	-0.0347103	-0.0280246	-0.000833353	0.04534801468253136	0.06615106761455536	-0.0547969	0.013769310899078846	-0.00205329	0.0004957126802764833	-0.0399195	-0.0148185	0.027814865112304688	0.0072938986122608185	-0.0252945	0.013109679333865643	-0.0214929	0.012951496988534927	0.006698784418404102	-0.0185736	0.020382685586810112	-0.0123359	0.000957612763158977	-0.00992403	-0.0221486	-0.0137226	-0.0119566	-0.0133129	-0.0116057	-0.00767103	0.002659954596310854	0.007953650318086147	0.009288470260798931	0.023534545674920082	0.0035031544975936413	0.005839585326611996	0.002728826366364956
P0240929101147_1_1	-0.366231	-0.0190506	0.050464920699596405	-0.148168	-0.0758791	0.10265666991472244	-0.202327	-0.0642295	-0.147845	0.08982551842927933	-0.0709152	-0.14385	-0.150132	-0.0154354	-0.0526206	-0.0380437	0.026572970673441887	0.09870351105928421	0.11853417009115219	0.0445968359708786	-0.0335642	0.010397792793810368	0.012784535065293312	0.006301865912973881	-0.10555	0.002354424213990569	0.06175632402300835	-0.0218634	0.027292301878333092	-0.276158	0.021056564524769783	0.004426063038408756	-0.0104333	0.0036921738646924496	0.0361093170940876	-0.0109857	0.02395073138177395	0.016404299065470695	0.052846793085336685	0.027003595605492592	0.016177738085389137	-0.00821361	-0.0228437	0.014129174873232841	-0.00275954	-0.00858487	0.004812793806195259	-0.0332776	-0.0157034
P0240705001023	0.6272610425949097	0.5714884996414185	0.17272262275218964	0.02780541405081749	-0.122841	0.06937436014413834	-0.075958	-0.289876	0.15404929220676422	-0.0270966	-0.0796802	0.04249103367328644	0.014099227264523506	-0.0416487	-0.0467204	-0.0494273	0.11163919419050217	-0.0560259	-0.0520839	-0.145847	0.0009752688347361982	0.020155860111117363	-0.052336	-0.0258581	0.028749968856573105	-0.0376218	-0.0242988	0.012688332237303257	-0.0184235	0.009856229647994041	-0.0853472	-0.0272396	0.011083177290856838	-0.0226819	-0.0184668	-0.0214967	-0.0271719	-0.0200192	-0.011964	-0.012402	-0.0102026	-0.00736408	-0.00346059	0.011109502986073494	0.007409871090203524	0.07838975638151169	0.013567340560257435	0.003244692226871848	0.009268947876989841
P0240705001087_1_1	0.5388315320014954	-0.438155	-0.238846	0.17149610817432404	0.22923752665519714	0.16733677685260773	0.06353921443223953	0.08131332695484161	0.1307269185781479	0.03880466893315315	0.27730968594551086	0.02441910095512867	0.014743536710739136	-0.10036	0.04745829850435257	0.028644157573580742	0.06889063119888306	0.11980307847261429	-0.0188426	0.021576562896370888	-0.0131345	-0.0265274	-0.0652253	-0.0222203	0.02625778503715992	-0.0111437	-0.0168816	0.010076077654957771	0.001426571048796177	0.006562964059412479	0.010040456429123878	-0.0181998	0.01107198465615511	-0.0187473	-0.030855	-0.0194447	-0.0053059	-0.00934737	-0.0137818	0.0004083713865838945	0.008720897138118744	-0.00415406	-0.00960861	0.005219403654336929	-0.0153101	-0.00101871	0.0012879972346127033	0.005562284961342812	-0.00906585
P0240705001051	0.15299579501152039	0.5122708678245544	0.23242327570915222	0.1701073944568634	-0.296934	-0.0529045	0.015601770021021366	-0.221044	-0.00111088	0.008970135822892189	-0.114172	0.0602116584777832	0.03885730728507042	0.10108289122581482	-0.0411869	-0.0254534	0.05177334323525429	0.010021746158599854	-0.0337232	-0.00470926	0.01828196831047535	0.10140024870634079	-0.0106136	-0.00219949	0.034844037145376205	0.020390234887599945	-0.0066777	-0.00211461	-0.0163956	0.011027062311768532	-0.00136904	-0.00116967	-0.0189023	-0.015564	0.014610229060053825	-3.05926e-06	-0.0151075	-0.012782	0.0019331405637785792	-0.0085417	-0.00864526	-0.00841821	0.024887118488550186	0.010674701072275639	-0.0107779	0.007391038350760937	0.005066118203103542	-0.000946783	-0.00406469
P0240929101089_1_1	-0.28869	-0.55563	-0.507678	0.3453826308250427	0.3924613893032074	0.209971085190773	-0.234286	0.1497562974691391	-0.0634575	0.0780438706278801	0.013767761178314686	-0.0401468	-0.13501	-0.129956	-0.0298787	-0.0801698	-0.0187557	-0.0119161	0.06575957685709	0.0553789883852005	-0.0316898	-0.0341136	0.01880260370671749	0.051499947905540466	-0.0137802	0.030018899589776993	0.06718237698078156	-0.0256202	0.034450553357601166	0.011100162751972675	0.02519090287387371	-0.00234123	0.023488907143473625	0.019108427688479424	0.021557642146945	-0.008817	0.01998518407344818	0.012298326008021832	0.00876567792147398	0.018176913261413574	0.018674738705158234	-0.00558464	-0.0112017	0.008420450612902641	0.0033793721813708544	0.0026383802760392427	-0.00591983	-0.00414511	0.001582019729539752
P0240705001060	-0.130392	0.49696919322013855	0.3146495521068573	0.17811155319213867	-0.294525	-0.0496814	-0.00670758	-0.21331	0.0022504106163978577	-0.0631664	-0.0464201	0.17732083797454834	0.06680582463741302	0.07735047489404678	-0.0396007	-0.00505904	0.011016035452485085	0.003541140118613839	0.007475613616406918	-0.0171144	0.002455085515975952	0.07767936587333679	0.06137366592884064	0.007499251514673233	-0.0227722	0.016490962356328964	0.002145957900211215	0.004458890296518803	-0.0124014	0.010893277823925018	-0.00699099	0.0007403503987006843	-0.0172118	0.005175634287297726	0.05096856877207756	-0.00558362	0.003119312459602952	-0.00909559	0.011807141825556755	-0.00520522	-0.00349971	-0.00693209	0.027518559247255325	0.012669723480939865	0.0182326827198267	0.007447617128491402	-0.0105539	0.0034328773617744446	-0.00650102
P0240929101122_1_1	0.5599396228790283	-0.552676	-0.399606	0.23937642574310303	0.22802549600601196	0.16337701678276062	-0.105393	0.1296490579843521	-0.126972	0.049745865166187286	0.03650186210870743	-0.0627306	-0.102899	-0.0519773	-0.0228685	-0.012581	-0.0870012	-0.04885	-0.0130606	0.054457444697618484	-0.0234505	-0.0440804	0.017591865733265877	0.06140153110027313	0.03725312277674675	-0.0219498	0.03090122900903225	-0.0673663	0.00304684997536242	0.010008217766880989	0.024892417713999748	0.07631278038024902	-0.00878976	0.047250956296920776	0.02778708189725876	0.02825210429728031	-0.00329791	0.028106102719902992	0.024028345942497253	0.0026902470272034407	-0.00296022	0.04013440012931824	0.029557498171925545	-0.0384271	0.012931971810758114	0.001929375808686018	0.007784572895616293	-0.00547107	0.02422640658915043
P0240705001045_1_1	-0.109959	0.04840068146586418	0.17655789852142334	-0.52591	-0.123346	-0.207499	0.20791767537593842	0.13361603021621704	-0.02925	0.09909867495298386	0.013661408796906471	-0.09707	0.06089874729514122	0.05263150483369827	0.02986483834683895	0.06431201845407486	-0.0217949	0.11050599068403244	0.008651120588183403	0.033439524471759796	-0.0313658	0.009912951849400997	0.006149204447865486	-0.004686	0.020761311054229736	-0.178895	0.009361131116747856	0.005884387064725161	-0.00179646	0.012163395993411541	0.015537966042757034	-0.00549617	-0.0282581	0.013374270871281624	0.024828704074025154	0.009455232881009579	0.004698599223047495	-0.00831976	0.0018649526173248887	0.001255812356248498	0.0006441857549361885	0.13198643922805786	0.009675796143710613	0.01340363547205925	-0.00976383	-0.00997693	-0.0225566	0.004732176195830107	0.0018124660709872842
P0240929101106_1_1	0.18433436751365662	-0.498735	-0.32834	0.2041444033384323	0.1833416223526001	0.16880489885807037	-0.120451	0.12206199765205383	-0.11357	0.00615789694711566	0.018007908016443253	-0.0940935	-0.0908558	-0.0228422	-0.064555	-0.0449879	-0.0453653	-0.0831106	-0.0154761	0.01234190259128809	-0.0381391	-0.050354	0.06642799079418182	0.007912143133580685	-0.0330083	0.010716970078647137	-0.00906374	0.02990848757326603	-0.0237505	0.01056323479861021	0.011564393527805805	0.02707895264029503	0.012559362687170506	0.020744118839502335	-0.0222965	0.02627878449857235	0.015390527434647083	-0.00474858	-0.00231262	-0.0137685	-0.0150853	-0.00600046	0.006199169903993607	-0.0818708	0.015088804997503757	-0.00540077	-0.0152538	0.01576283946633339	0.013894911855459213
P0240705001034	-0.12414	-0.351119	-0.468784	0.4034666121006012	0.2720852196216583	0.16064132750034332	-0.16024	-0.0378911	0.11081070452928543	-0.406973	-0.015133	0.12093495577573776	-0.0668557	-0.174828	-0.0121376	-0.0534455	-0.0562307	0.0030064925085753202	0.07639604806900024	0.05000464618206024	-0.00632115	-0.0330703	-0.00460212	-0.0347015	0.021015040576457977	0.03178689628839493	0.03567716106772423	-0.0544223	0.06674633175134659	0.009671574458479881	0.02143200673162937	0.04027087241411209	-0.0248477	0.02364426478743553	-0.00528936	0.01111256331205368	0.041574910283088684	0.051535721868276596	-0.0117148	0.04628348723053932	0.044052187353372574	-0.00554731	0.0049944184720516205	0.00948492530733347	0.0037630971055477858	-0.011793	-0.00469227	-0.0334436	0.019528957083821297
P0240929101080_1_1	0.5221601724624634	-0.493891	-0.453371	0.3176131546497345	0.2785698175430298	0.1769597828388214	-0.17438	0.14047814905643463	-0.0159371	0.09022094309329987	-0.00444617	-0.0845725	-0.150073	-0.0700028	-0.0426931	-0.0580013	-0.0334191	-0.0133307	0.024915756657719612	0.036337681114673615	-0.0235229	-0.0420909	0.009534639306366444	0.0631500855088234	0.009197856299579144	0.022127965465188026	0.03246193006634712	-0.0455529	0.022074801847338676	0.011538023129105568	0.016016138717532158	0.0219756830483675	-0.0399805	0.023310594260692596	0.022747956216335297	0.030182763934135437	0.014593573287129402	0.023884082213044167	0.015058017335832119	0.01401586551219225	0.010956419631838799	-0.00502431	-0.0086698	-0.00407202	0.00743226520717144	0.0037366701290011406	0.012724967673420906	-0.0106881	0.018530014902353287
P0240929101120_1_1	-0.709229	0.12414633482694626	0.03284938260912895	-0.0431107	-0.0606398	0.04684534668922424	-0.105269	0.13567164540290833	-0.148823	-0.0208829	-0.0659019	0.06746271252632141	-0.000477917	0.021500980481505394	-0.0955875	-0.0910803	-0.05635	0.009472060017287731	-0.0464151	0.029216991737484932	-0.0385294	-0.042921	0.11072644591331482	0.058645982295274734	-0.0228801	0.012415564619004726	-0.00862172	0.005427527707070112	-0.0292941	0.014975940808653831	0.015229509212076664	0.03447945788502693	-0.0230754	0.01921883039176464	0.0003998213214799762	0.06154773756861687	0.00020967063028365374	-0.00239504	0.0240790992975235	-0.0199434	-0.0207851	-0.0112757	0.031510528177022934	-0.00933986	0.0508151613175869	-0.0155196	-0.0375573	0.010518534108996391	0.023489156737923622
P0240929101093_1_1	0.24000269174575806	-0.224121	-0.287427	0.2629656493663788	0.1900923103094101	0.12484002113342285	-0.0995804	0.10777150839567184	0.07353252172470093	0.018079180270433426	0.018171990290284157	-0.0331719	-0.0543701	-0.0489453	-0.0102724	-0.0354618	0.045017194002866745	-0.0038192	0.13638371229171753	0.04206382855772972	-0.0203876	-0.0214355	-0.0224627	-0.0177784	0.022241557016968727	0.03550180792808533	0.04241044819355011	-0.0292386	0.07290012389421463	0.009756527841091156	0.018876055255532265	0.014812535606324673	0.043477561324834824	0.028755176812410355	-0.00321061	0.012872155755758286	0.03204728662967682	0.014066352508962154	-0.0200116	0.03590189665555954	0.02789815329015255	-0.0050042	-0.00961073	0.006027385592460632	-0.00954634	-0.00133547	-0.0214713	-0.0310367	0.00445135310292244
P0240929101133_1_1	-0.72228	-0.17339	-0.14082	-0.100212	-0.0119831	-0.201924	-0.071757	0.11129706352949142	-0.0131716	0.11746987700462341	-0.176656	-0.071046	-0.0937768	0.049279481172561646	-0.101339	-0.073893	-0.0931555	-0.0425611	-0.016079	-0.0370382	-0.0347076	-0.0401821	0.02562922053039074	-0.0243267	-0.0189601	0.024532463401556015	-0.0237788	0.030967755243182182	-0.0163151	0.01124617364257574	-0.0392234	0.020085636526346207	-0.0161771	-0.012462	-0.0145473	0.0049291858449578285	-0.014894	-0.0208089	0.018072020262479782	-0.00433709	-0.00977198	-0.00990179	-0.0166812	-0.00380682	0.006194406189024448	-0.0124853	0.0201734472066164	0.011510808020830154	-0.00554643
P0240929101115_1_1	-0.522019	-0.269597	-0.315926	0.20267099142074585	0.24758674204349518	0.10145936906337738	-0.130407	0.115657277405262	-0.066299	0.04405605047941208	0.058016423135995865	-0.00591942	-0.054254	-0.0544234	-0.0182028	-0.0308122	-0.0667398	-0.0341975	-0.00963549	0.04260693117976189	-0.0300389	-0.0329979	-0.00741176	0.10245304554700851	-0.0186509	-0.00104577	0.00391387427225709	-0.00400141	0.003209455171599984	0.012857194058597088	0.02002045325934887	-0.00417473	-0.000301395	0.003380456008017063	0.0027004105504602194	0.001256515271961689	-8.39815e-05	0.006236934568732977	0.004071423318237066	0.0005892831250093877	-0.00337284	-0.00842069	0.009735304862260818	0.008689278736710548	-0.000559881	-0.00387602	-0.0135983	-0.0164588	0.0005809605936519802
P0240929101132_1_1	0.17820605635643005	-0.371334	-0.43288	0.28702208399772644	0.21860942244529724	0.120989590883255	-0.0589511	0.07999955117702484	0.02608483098447323	0.09126102179288864	0.051583629101514816	-0.0634384	-0.0641801	-0.0417756	-0.00693106	-0.0227037	-0.0486495	0.000539200147613883	0.018223188817501068	0.041746944189071655	-0.0182403	-0.0186776	0.01454174891114235	-0.00744336	-0.0122254	-0.0228136	0.02225273847579956	-0.0461292	0.016945872455835342	0.009921090677380562	0.018412252888083458	0.0040780603885650635	0.031292788684368134	0.007475115824490786	0.002508253324776888	0.001690953504294157	0.012686819769442081	0.027889950200915337	-0.00100689	0.009343932382762432	-6.44093e-05	-0.00466043	-0.00720161	0.006058300379663706	-0.0113568	0.0008123427978716791	-0.0126927	-0.00102619	0.014146370813250542
P0240929101029_1_1	-0.604664	0.17173394560813904	0.2979378402233124	-0.44268	-0.298638	-0.189814	-0.0685345	-0.000668651	-0.106848	-0.0324966	-0.11812	0.023754851892590523	0.05927182734012604	0.05048359930515289	-0.027536	-0.043188	-0.0203027	0.018412169069051743	-0.00498104	0.007243606261909008	-0.0327389	-0.00374835	0.016131054610013962	-0.0252525	0.01280700322240591	0.02164057269692421	-0.0174548	0.026244549080729485	-0.0201185	0.010512791574001312	0.005594027228653431	-0.00779327	-0.002889	-0.00353597	-0.017307	-0.00503436	0.018999075517058372	-0.00782456	-0.0164179	-0.0154445	-0.00938554	-0.00957088	-0.018655	0.008159494958817959	-0.00917879	-0.0120752	-0.00184798	0.004928566049784422	-0.0123404
P0240705001007	-0.0737733	-0.491921	-0.380055	0.28968897461891174	0.31084561347961426	0.21804939210414886	0.05109429359436035	0.028007792308926582	0.1772628128528595	-0.076735	0.2988116443157196	0.08669620007276535	0.009242359548807144	-0.16766	0.09751401096582413	0.055803582072257996	0.08139564096927643	-0.0515271	0.03193076327443123	-0.251423	-0.0150295	-0.0371526	-0.114104	-0.0205657	0.034187667071819305	-0.000650226	0.0014145404566079378	-0.00903075	0.03990672156214714	0.009850551374256611	-0.0922887	-0.0277648	0.009504944086074829	-0.0237254	-0.0243084	-0.0218771	-0.000221665	0.006909587886184454	-0.022566	0.025867203250527382	0.046961355954408646	-0.00625731	-0.0136055	0.008592690341174603	-0.0123061	-0.00669062	0.0007172465557232499	0.008775324560701847	-0.000823918
P0240705001094_1_1	0.11389679461717606	0.09596382826566696	-0.0399771	-0.0271738	-0.0854382	0.04254775494337082	-0.027102	-0.16082	0.12488435208797455	-0.0181181	-0.0617248	0.049952246248722076	-0.00172771	-0.0280549	-0.0491915	-0.0379137	-0.0147429	-0.0187316	-0.034493	-0.0221894	0.2544306218624115	0.00294285430572927	-0.0209759	-0.0213143	0.0124860480427742	-0.003589	-0.0138618	0.016134800389409065	-0.0157226	0.010905750095844269	-0.0121112	-0.0231258	0.009341118857264519	-0.01647	-0.00360018	-0.0178439	-0.0182279	-0.0144877	-0.0100606	-0.0106521	-0.00904935	-0.00715558	0.003586568869650364	0.007675630040466785	-0.0136212	-0.00717808	0.007862352766096592	0.008351649157702923	-0.0104234
P0240705001040_1_1	0.15237396955490112	0.2720048427581787	0.32034623622894287	-0.27044	-0.190457	-0.155905	0.278066486120224	0.03791648894548416	-0.0688183	0.08919636160135269	0.021815577521920204	-0.0952874	0.16751748323440552	0.050452593713998795	0.04401867464184761	0.07623486965894699	-0.0144098	0.021340670064091682	0.037982698529958725	0.023677809163928032	-0.0175029	0.025514351204037666	0.008614509366452694	0.012916507199406624	0.005872376728802919	0.015103435143828392	0.010899114422500134	-0.00117122	-0.00216918	0.010806792415678501	0.011165007017552853	-0.0159712	0.018484048545360565	0.005551337264478207	-0.000749187	-0.00622424	0.007977135479450226	0.0001469683920731768	-0.00250181	0.00024051069340202957	8.460834214929491e-05	-0.00633254	-0.00332468	0.003540804609656334	-0.00103682	-0.00759766	-0.000930057	0.00689656613394618	-0.00521645
P0240705001048_1_1	-0.309756	0.4613904356956482	0.8210769891738892	-0.639955	-0.406093	-0.506743	0.4703857898712158	-0.00754887	0.019383881241083145	0.07858247309923172	0.13086210191249847	-0.0735026	0.302507221698761	0.210183247923851	0.29114601016044617	0.22078053653240204	-0.0333417	0.044963035732507706	-0.0521315	0.0052845715545117855	-0.0176381	0.05482591688632965	-0.00470169	-0.00806813	0.022220181301236153	0.0279662124812603	-0.0470367	0.012709151953458786	-0.0205447	0.01053659152239561	0.0010709991911426187	-0.015427	0.0195750929415226	-0.0239407	-0.00666485	-0.00425776	-0.0205506	-0.0104929	-0.0187517	-0.015763	-0.0130075	-0.00563489	-0.0106827	0.00605367124080658	-0.0213096	-0.012287	0.010291852988302708	0.006265752948820591	-0.0117581
P0240705001035_1_1	-0.573483	0.1831260472536087	0.5111801624298096	-0.434178	-0.161127	-0.32183	0.19123181700706482	0.11160826683044434	-0.120615	0.11017724126577377	-0.049094	-0.113341	0.047560159116983414	0.040250521153211594	-0.0352807	0.03241206705570221	-0.0936008	-0.0855881	-0.0435935	-0.027927	-0.037143	0.008897959254682064	0.02863355167210102	-0.0173546	-0.0436389	-0.00457522	-0.027217	0.03446033224463463	-0.0262185	0.011288427747786045	-0.0130218	0.008904170244932175	-0.0322402	-0.00431373	-0.00836593	0.012183237820863724	-0.00820319	-0.0159031	0.025533514097332954	-0.016442	-0.0155385	-0.00911811	0.01711396314203739	-0.00910243	0.019457982853055	-0.0185014	0.01701635867357254	0.013355717994272709	-0.00565499
P0240705001042_1_1	-0.191034	0.531556248664856	0.8378551602363586	-0.487316	-0.251551	-0.370482	0.4172549545764923	-0.0444163	0.0640682578086853	0.05825364217162132	0.034790799021720886	-0.0114673	0.17538242042064667	0.18369616568088531	0.22770510613918304	0.23115701973438263	-0.0151871	-0.00744629	-0.0484244	-0.00143581	-0.00683803	0.0507163368165493	-0.00224281	-0.034744	-0.00321935	0.015635134652256966	-0.0303484	0.035825133323669434	-0.0200196	0.007564901374280453	0.0013123134849593043	-0.0172286	0.008993623778223991	-0.0144523	-0.00366582	-0.00433972	-0.0177214	-0.0152838	-0.00406374	-0.013907	-0.0119605	-0.0062975	-0.00250248	-0.00271429	-0.000916754	-0.0091566	0.012424366548657417	0.010751618072390556	-0.012023
P0240705001078_1_1	0.9358835816383362	0.32828885316848755	-0.00182891	-0.00959619	-0.104355	-0.0442322	-0.0465111	0.013729656115174294	0.11817087978124619	-0.0140725	-0.11248	0.020138787105679512	-0.0082578	0.022035960108041763	-0.00710939	-0.0329164	0.13596707582473755	0.03994961455464363	-0.0494597	-0.00489091	0.21127094328403473	0.0210863184183836	-0.0500669	-0.0252598	0.028676750138401985	-0.0365931	-0.019855	0.019299276173114777	-0.0204229	0.00812455452978611	-0.000256875	-0.0217762	0.011071308515965939	-0.0163128	-0.0176005	-0.0204134	-0.019712	-0.0173324	-0.0106577	-0.015311	-0.0115911	-0.0049769	-0.0101229	0.006877399515360594	-0.00873605	0.0019931530114263296	0.01316665206104517	0.008023280650377274	-0.0139216
[truncated: 51 more columns]
