# Supplementary material for: Ovarian Cancer Diagnosis and Chemoresistance Prediction Model Based on cfRNA Molecular Signature
Source: Adv Sci (Weinh). 2026 Jul 17:e76274. Online ahead of print. doi: 10.1002/advs.76274 (PMC13379254; doi:10.1002/advs.76274)
Supplement: Supplementary file 2 — Supporting File 2: advs76274‐sup‐0002‐TableS1‐S17.zip. [file ADVS-9999-e76274-s002.zip › Table_S14-miscRNA_subclass_percentage.xlsx]

## Sheet: Sheet1
%	7SK	7SL	Vault RNA	Y RNA[RNY1]	Y RNA[RNY3]	Y RNA[RNY4]
OVCA	0.00830072	96.3221	9.7877e-06	3.02152	0.142674	0.505399
Control	0.0178984	97.5149	0.00260933	1.67222	0.213104	0.579253
Chemosensitive	0.0104212	94.6493	0	4.45468	0.188791	0.696786
Chemoresistant	0.0093892	96.4146	5.56353e-05	2.95208	0.129078	0.494777

## Sheet: OVCA Control
subclass	7SK	7SL	Vault RNA	Y RNA[RNY1]	Y RNA[RNY3]	Y RNA[RNY4]	DISEASE
P0240705001002	0.0114804	87.4175	0	11.3197	0.493657	0.757706	OVCA
P0240705001004	0.00559461	92.6804	0	6.21375	0.268541	0.831733	OVCA
P0240705001005	0.00808391	91.9282	0	6.51967	0.347608	1.19642	OVCA
P0240705001007	0.00754945	94.1416	0	4.96754	0.113242	0.770044	OVCA
P0240705001008	0.00241926	94.7526	0	3.88533	0.251603	1.10802	OVCA
P0240705001009	0.00425891	99.5596	0	0.332195	0.0340713	0.0698461	OVCA
P0240705001010	0.0312463	99.4558	0	0.447864	0.0130193	0.0520772	OVCA
P0240705001011	0.000975962	99.7414	0	0.197144	0.0136635	0.0468462	OVCA
P0240705001012	0.0225543	94.7223	0	3.66507	0.180434	1.40964	OVCA
P0240705001013	0	94.1607	0	4.22406	0.18286	1.4324	OVCA
P0240705001014	0.0045685	95.6325	0	3.47206	0.118781	0.772077	OVCA
P0240705001015	0.01831	92.0443	0	6.62822	0.210565	1.0986	OVCA
P0240705001016	0	93.359	0	5.1919	0.292455	1.15668	OVCA
P0240705001017	0	97.129	0	2.11954	0.0928046	0.658614	OVCA
P0240705001018	0.00296789	95.56	0	3.43385	0.172137	0.831008	OVCA
P0240705001019	0	88.1447	0	10.031	0.376834	1.44752	OVCA
P0240705001020	0	87.5579	0	9.86021	0.641508	1.94036	OVCA
P0240705001021	0	92.3729	0	5.73762	0.256082	1.63339	OVCA
P0240705001022	0	93.852	0	5.25201	0.146202	0.749752	OVCA
P0240705001023	0.00497067	94.0302	0	5.10488	0.169003	0.690924	OVCA
P0240705001024	0.00606299	85.1881	0	12.5443	0.515355	1.74614	OVCA
P0240705001025	0	83.2609	0	14.5198	0.567718	1.65154	OVCA
P0240705001026	0.00727008	82.2028	0	14.8237	0.90149	2.0647	OVCA
P0240705001027	0.0119019	95.0607	0	3.80862	0.0952154	1.02357	OVCA
P0240705001028	0.00603482	92.209	0	5.44341	0.187079	2.15443	OVCA
P0240705001029	0.0443485	97.6673	0	1.81533	0.0177394	0.455311	OVCA
P0240705001030	0.0126823	93.4432	0	5.27222	0.192046	1.07981	OVCA
P0240705001031	0.0242321	91.0341	0	6.1065	0.496759	2.3384	OVCA
P0240705001032	0.072692	96.5835	0	2.47153	0.0484614	0.823843	OVCA
P0240705001033	0.0173681	95.2469	0	3.27679	0.219997	1.23893	OVCA
P0240705001034	0.00236233	97.1794	0	1.82372	0.106305	0.888238	OVCA
P0240705001035	0.00429369	99.3001	0	0.562473	0.0343495	0.0987548	OVCA
P0240705001036	0.0540443	81.9672	0	14.9162	0.0720591	2.99045	OVCA
P0240705001037	0.16538	76.4057	0	20.2315	0.0551268	3.14223	OVCA
P0240705001038	0.00523355	99.4479	0	0.447468	0.0183174	0.08112	OVCA
P0240705001039	0	99.3719	0	0.510901	0.0357956	0.0813537	OVCA
P0240705001040	0.00191201	99.74	0	0.206497	0.00382402	0.0478002	OVCA
P0240705001041	0.00085637	99.7782	0	0.159285	0.00513822	0.0565204	OVCA
P0240705001042	0.00632738	99.4453	0	0.417607	0.033746	0.0970198	OVCA
P0240705001043	0.0213907	99.4883	0	0.391615	0.0394906	0.0592359	OVCA
P0240705001044	0.00335404	99.4047	0	0.477951	0.0352175	0.07882	OVCA
P0240705001045	0	99.3467	0.00211414	0.513737	0.0486253	0.088794	OVCA
P0240705001046	0.00970575	99.8172	0	0.121322	0.0161763	0.0355878	OVCA
P0240705001047	0.0169924	99.3585	0	0.497026	0.0212404	0.106202	OVCA
P0240705001048	0.00810012	99.8015	0	0.121502	0.00810012	0.0607509	OVCA
P0240705001049	0.00129268	99.4687	0	0.420122	0.024561	0.0853171	OVCA
P0240705001050	0.0161586	97.5439	0	2.01443	0.0754067	0.350102	OVCA
P0240705001051	0	94.6196	0	4.68453	0.129129	0.566735	OVCA
P0240705001052	0.00279041	99.4252	0	0.460418	0.0502274	0.0613891	OVCA
P0240705001053	0.00378515	92.6303	0	6.68458	0.158976	0.522351	OVCA
P0240705001054	0	92.7996	0	6.35626	0.103667	0.740477	OVCA
P0240705001055	0.00315166	96.7275	0	2.6621	0.0546287	0.552591	OVCA
P0240705001056	0	87.8277	0	10.4625	0.350927	1.35882	OVCA
P0240705001057	0.00523003	99.735	0	0.226635	0.0139468	0.0191768	OVCA
P0240705001058	0	79.1665	0	18.9482	0.356187	1.52911	OVCA
P0240705001059	0	99.0442	0	0.763971	0.0558153	0.13605	OVCA
P0240705001060	0.0122309	90.3947	0	8.42303	0.212003	0.958089	OVCA
P0240705001061	0.00431975	79.317	0	18.0004	0.565887	2.11236	OVCA
P0240705001062	0.0103029	85.466	0	11.9514	0.690295	1.882	OVCA
P0240705001063	0.00148699	99.6401	0	0.248327	0.0252788	0.0847584	OVCA
P0240705001064	0.0130531	93.8476	0	5.12118	0.295871	0.722273	OVCA
P0240705001065	0.00890353	90.0993	0	9.0727	0.142456	0.676668	OVCA
P0240705001066	0.00143672	81.9907	0	15.4131	0.767208	1.82751	OVCA
P0240705001067	0.0196178	88.1469	0	10.2013	0.204026	1.42818	OVCA
P0240705001068	0.00934579	67.243	0	29.0748	0.570093	3.1028	OVCA
P0240705001069	0.0186995	78.1029	0	20.1861	0.18232	1.50998	OVCA
P0240705001070	0.0172548	93.7538	0	5.47839	0.215685	0.534898	OVCA
P0240705001071	0	96.0507	0	3.03724	0.271486	0.640536	OVCA
P0240705001072	0.0478088	94.2895	0	4.23904	0.435591	0.988048	OVCA
P0240705001073	0.00249227	96.7077	0	2.64181	0.154521	0.49347	OVCA
P0240705001074	0	88.7629	0	9.73196	0.639175	0.865979	OVCA
P0240705001075	0.0170999	90.2274	0	8.73803	0.256498	0.760944	OVCA
P0240705001076	0.00194598	92.004	0	7.09504	0.182922	0.71612	OVCA
P0240705001077	0.0043826	91.9667	0	6.84124	0.394434	0.793251	OVCA
P0240705001078	0.00807428	93.4841	0	5.23214	0.387566	0.888171	OVCA
P0240705001079	0	94.9328	0	4.10477	0.197767	0.764701	OVCA
P0240705001080	0	82.1044	0	15.2217	0.937609	1.73631	OVCA
P0240705001081	0	97.9155	0	1.58779	0.177407	0.319333	OVCA
P0240705001082	0	88.5639	0	9.56217	0.542907	1.331	OVCA
P0240705001083	0.172239	90.9321	0	6.93009	0.425532	1.54002	OVCA
P0240705001084	0	94.9043	0	4.34015	0.154415	0.601114	OVCA
P0240705001085	0.00626881	95.6244	0	3.6077	0.225677	0.535983	OVCA
P0240705001086	0.00428339	95.4168	0	3.82078	0.102801	0.655359	OVCA
P0240705001087	0.0329743	94.2735	0	4.94614	0.120906	0.626511	OVCA
P0240705001088	0	98.3703	0	0.930793	0.13297	0.565898	OVCA
P0240705001089	0.00300517	97.8393	0	1.66787	0.126217	0.363625	OVCA
P0240705001090	0	88.6739	0	9.79853	0.501533	1.02599	OVCA
P0240705001091	0.00606575	93.815	0	5.17813	0.329573	0.671277	OVCA
P0240705001092	0.00590449	81.7994	0	15.6705	0.826629	1.69754	OVCA
P0240705001093	0.000966847	94.5944	0	4.60606	0.332595	0.46602	OVCA
P0240705001094	0.00421048	93.6611	0	5.43363	0.368417	0.532626	OVCA
P0240705001095	0.0076118	94.3673	0	4.7726	0.258801	0.59372	OVCA
P0240705001096	0.00174001	99.3881	0	0.332922	0.0719203	0.205321	OVCA
P0240705001097	0.00279105	84.5096	0	13.5422	0.771727	1.17364	OVCA
P0240705001098	0.0894454	91.2343	0	7.51342	0	1.16279	OVCA
P0240705001099	0.0260213	91.8293	0	5.98491	0.477058	1.68271	OVCA
P0240705001100	0.00734763	87.2911	0	10.4287	0.693126	1.57974	OVCA
P0240929101018	0.00468589	98.5849	0	0.799725	0.281153	0.329574	OVCA
P0240929101023	0.004585	97.2146	0	1.97957	0.365654	0.435575	OVCA
P0240929101029	0.00419214	97.4075	0	1.89605	0.19763	0.494673	OVCA
P0240929101038	0.00371216	98.4929	0	1.18789	0.092804	0.22273	OVCA
P0240929101073	0.00554737	99.878	0	0.0919278	0.0039624	0.0206045	OVCA
P0240929101074	0	99.6519	0	0.278479	0.0116033	0.0580164	OVCA
P0240929101075	0.00245978	99.556	0	0.286565	0.0258277	0.129139	OVCA
P0240929101076	0.00174691	99.3717	0	0.469336	0.0291151	0.128107	OVCA
P0240929101077	0.00790342	96.724	0	2.46982	0.201537	0.596708	OVCA
P0240929101078	0.00631493	99.419	0	0.359951	0.0315746	0.183133	OVCA
P0240929101079	0.0074631	98.0783	0	1.45157	0.250014	0.212698	OVCA
P0240929101080	0.00548827	99.5518	0	0.358567	0.0365885	0.047565	OVCA
P0240929101081	0.00145096	99.5009	0	0.385955	0.0362739	0.0754498	OVCA
P0240929101082	0.00488601	99.1332	0	0.646908	0.0977202	0.117264	OVCA
P0240929101083	0	98.8592	0	0.655773	0.0685136	0.416519	OVCA
P0240929101084	0	99.4225	0	0.37104	0.0884908	0.117988	OVCA
P0240929101085	0	98.8801	0	0.87934	0.132731	0.107844	OVCA
P0240929101086	0.00282777	99.3114	0	0.581108	0.0169666	0.087661	OVCA
P0240929101087	0.00217113	98.6626	0	1.09859	0.0477648	0.188888	OVCA
P0240929101088	0	99.1284	0	0.684837	0.061105	0.125669	OVCA
P0240929101089	0.00135367	99.1404	0	0.69985	0.0460249	0.112355	OVCA
P0240929101090	0.00291479	99.1605	0	0.569842	0.0393497	0.227354	OVCA
P0240929101091	0.00363723	99.4487	0	0.284743	0.03949	0.22343	OVCA
P0240929101092	0.000482265	99.5105	0	0.395457	0.0260423	0.0675171	OVCA
P0240929101093	0	99.5056	0	0.336588	0.00901574	0.14876	OVCA
P0240929101094	0.00313696	99.2565	0	0.558379	0.0125478	0.169396	OVCA
P0240929101095	0.00207297	99.8197	0	0.124378	0.00829187	0.0456053	OVCA
P0240929101096	0.004997	99.3504	0	0.564661	0.014991	0.064961	OVCA
P0240929101097	0.00321072	99.0293	0	0.717061	0.100603	0.149834	OVCA
P0240929101098	0	99.8015	0	0.159244	0.00620431	0.0330896	OVCA
P0240929101100	0.000608724	98.452	0	1.23815	0.0900912	0.219141	OVCA
P0240929101101	0.00375108	99.1204	0	0.740838	0.0187554	0.116283	OVCA
P0240929101102	0.00119483	99.5914	0	0.256888	0.0262862	0.124262	OVCA
P0240929101103	0	99.3306	0	0.525521	0.024211	0.119631	OVCA
P0240929101104	0	99.3953	0	0.425153	0.0330087	0.146559	OVCA
P0240929101105	0.0031985	99.645	0	0.222829	0.0181248	0.110881	OVCA
P0240929101106	0.00291707	99.3145	0	0.478399	0.0160439	0.188151	OVCA
P0240929101109	0.00393711	99.0669	0	0.776923	0.010499	0.141736	OVCA
P0240929101110	0.00188847	99.3749	0	0.470858	0.0239206	0.128416	OVCA
P0240929101111	0.000988689	99.1873	0	0.619908	0.0593214	0.132484	OVCA
P0240929101112	0.000919097	99.5579	0	0.374991	0.0174628	0.0487121	OVCA
P0240929101113	0.00289563	99.6641	0	0.227307	0.00723909	0.0984516	OVCA
P0240929101114	0	99.4472	0	0.418772	0.0130496	0.121005	OVCA
P0240929101115	0.00110044	99.0465	0	0.740598	0.0286115	0.183224	OVCA
P0240929101117	0.000566174	99.2317	0	0.593351	0.022647	0.151735	OVCA
P0240929101118	0.00210676	99.5871	0	0.254215	0.0266856	0.129917	OVCA
P0240929101119	0.000944323	99.6591	0	0.226637	0.00944323	0.103876	OVCA
P0240929101120	0.00148021	98.0091	0	1.63563	0.0473667	0.306403	OVCA
P0240929101121	0	99.7641	0	0.167178	0.0124993	0.0562468	OVCA
P0240929101122	0	99.4473	0	0.441694	0.010773	0.100189	OVCA
P0240929101123	0	99.4869	0	0.358125	0.0207883	0.134179	OVCA
P0240929101124	0.00350727	99.4423	0	0.39866	0.02572	0.129769	OVCA
P0240929101125	0.00268668	99.5477	0	0.361806	0.00716448	0.0806004	OVCA
P0240929101126	0	99.5657	0	0.353285	0.0112511	0.069757	OVCA
P0240929101127	0.00837802	99.091	0	0.619973	0.0523626	0.228301	OVCA
P0240929101128	0	99.5466	0	0.341501	0.0137386	0.0981325	OVCA
P0240929101129	0.00120882	99.1224	0	0.6576	0.0411	0.177697	OVCA
P0240929101130	0	99.6569	0	0.203858	0.0136734	0.125547	OVCA
P0240929101132	0.00166229	99.8255	0	0.131321	0.00831145	0.0332458	OVCA
P0240929101133	0.00919435	99.2782	0	0.593035	0.027583	0.0919435	OVCA
P0240929101134	0.00769451	98.5699	0	0.932134	0.15389	0.33636	OVCA
P0240929101135	0.0164806	99.0474	0	0.629558	0.136789	0.16975	OVCA
P0240929101138	0.00800312	99.3077	0	0.364142	0.0720281	0.248097	OVCA
P0240929101145	0.00845895	97.5407	0	1.37824	0.20527	0.867324	OVCA
P0240929101147	0.0013838	99.2431	0	0.552135	0.0622708	0.141147	OVCA
P0240929101148	0.0216986	99.2058	0	0.390574	0.0694354	0.312459	OVCA
P0240929101149	0.00152593	98.677	0	0.923185	0.143437	0.25483	OVCA
P0240929101151	0	98.8088	0	0.835545	0.0733924	0.282279	OVCA
P0240929101152	0	99.4084	0	0.311576	0.0315076	0.24856	OVCA
P0240929101153	0.00374763	99.2467	0	0.494688	0.0787003	0.176139	OVCA
P0240929101154	0	98.8969	0	0.850137	0.0421556	0.210778	OVCA
P0240929101155	0	99.5379	0	0.380748	0.0145323	0.0668488	OVCA
P0240929101156	0	99.2569	0	0.381796	0.12272	0.238623	OVCA
P0240929101157	0.00269957	99.8137	0	0.0863861	0.0161974	0.080987	OVCA
P0240929101158	0	99.7086	0	0.211013	0.0150723	0.0653135	OVCA
P0240929101159	0	99.6286	0	0.27656	0.00395085	0.0908696	OVCA
P0240929101160	0	99.8659	0	0.0977184	0.00454504	0.0318153	OVCA
P0240929101161	0	99.8275	0	0.124458	0.0106678	0.0373373	OVCA
P0240929101162	0.00427739	99.6108	0	0.280169	0.00855478	0.0962412	OVCA
P0240929101163	0.00172873	99.7908	0	0.17633	0.00691491	0.0242022	OVCA
P0240929101164	0	99.5487	0	0.300849	0.0429784	0.107446	OVCA
P0240929101165	0.0219092	99.7634	0	0.0832548	0.0394365	0.0920185	OVCA
P0240929101166	0.00316957	99.3756	0	0.51981	0.0348653	0.066561	OVCA
P0240929101167	0.00974421	99.084	0	0.62363	0.0292326	0.25335	OVCA
P0240929101168	0.0158165	98.9087	0	0.72756	0.0948992	0.253064	OVCA
P0240929101169	0	98.6015	0	1.10321	0.145963	0.149358	OVCA
P0240929101170	0.00394446	99.0731	0	0.710003	0.0867782	0.126223	OVCA
P0240929101171	0	99.2015	0	0.538839	0.0454442	0.214237	OVCA
P0240929101172	0	99.3614	0	0.491207	0.0245604	0.122802	OVCA
P0240929101173	0	99.6487	0	0.199553	0.0309167	0.120856	OVCA
P0240929101174	0.00680561	99.51	0	0.292641	0.0578477	0.132709	OVCA
P0240929101175	0.00301805	99.0765	0	0.748476	0.0935595	0.0784692	OVCA
P0240929101176	0.00231965	98.4853	0	1.19694	0.148457	0.167015	OVCA
P0240929101177	0.00713598	99.3863	0	0.421023	0.0642238	0.121312	OVCA
P0240929101178	0.00867867	98.9238	0	0.694294	0.216967	0.156216	OVCA
P0240929101179	0.00952411	99.0476	0	0.796851	0.0190482	0.126988	OVCA
P0240929101181	0.00351908	99.3173	0	0.492672	0.0175954	0.168916	OVCA
P0240929101182	0.00312086	99.5724	0	0.36514	0.0249668	0.0343294	OVCA
P0240929101183	0	99.5943	0	0.226244	0.109221	0.0702138	OVCA
P0240929101184	0.00778938	99.6027	0	0.140209	0.0467363	0.202524	OVCA
P0240929101185	0.00878529	99.5695	0	0.327984	0.0292843	0.0644254	OVCA
P0240929101186	0	99.7619	0	0.127866	0.0440917	0.0661376	OVCA
P0240929101187	0.00468878	98.6449	0	1.02684	0.135975	0.187551	OVCA
P0240929101188	0	99.1217	0	0.671992	0.0825253	0.123788	OVCA
P0240929101192	0.00386287	98.5746	0	0.950266	0.0386287	0.432641	OVCA
P0240929101193	0	98.9251	0	0.6556	0.0762326	0.343047	OVCA
P0240929101194	0	99.3201	0	0.545998	0.0309055	0.103018	OVCA
P0240929101195	0.00129445	98.9188	0	0.693824	0.0741072	0.311962	OVCA
P0241026101001	0.00274057	99.0797	0	0.228015	0.0668698	0.622657	OVCA
P0241026101002	0.183486	98.0734	0	0.917431	0.0917431	0.733945	OVCA
P0241026101007	0.00680627	99.2944	0	0.487783	0.0453751	0.165619	OVCA
P0241026101009	0	99.2596	0	0.603263	0.0304678	0.106637	OVCA
P0241026101010	0.00732306	99.1383	0	0.593168	0.0512614	0.209928	OVCA
P0241026101012	0.0143385	98.5408	0	0.988253	0.0816191	0.375007	OVCA
P0241026101013	0	99.0236	0	0.533808	0.0711744	0.371441	OVCA
P0241026101015	0	98.5322	0	0.959348	0.096625	0.411807	OVCA
P0241026101017	0.0024214	99.1864	0	0.556921	0.0338995	0.220347	OVCA
P0241026101019	0	99.4126	0	0.33235	0.0231872	0.231872	OVCA
P0241026101020	0.00137414	99.2951	0	0.423234	0.0577137	0.22261	OVCA
	0.00830072	96.3221	9.7877e-06	3.02152	0.142674	0.505399
subclass	7SK	7SL	Vault RNA	Y RNA[RNY1]	Y RNA[RNY3]	Y RNA[RNY4]	DISEASE
P0241029101001	0.0642223	95.8985	0	2.0522	0.531294	1.45376	HD
P0241029101002	0.00270647	97.0472	0	1.27475	0.449274	1.22603	HD
P0241029101003	0.00399553	99.0051	0	0.751159	0.0479463	0.191785	HD
P0241029101009	0	97.0522	0	1.58296	0.582055	0.782813	HD
P0241029101011	0	97.4466	0	1.31339	0.524621	0.715393	HD
P0241029101015	0.00689351	98.0822	0	1.21602	0.110296	0.58457	HD
P0241029101016	0.00502689	94.8776	0	2.63409	0.618308	1.86498	HD
P0241029101017	0.00262199	95.3237	0	2.96809	0.541441	1.16416	HD
P0241029101021	0	98.358	0	0.918057	0.167873	0.55608	HD
P0241029101023	0.00363255	96.8194	0	1.97818	0.437982	0.76076	HD
P0241029101025	0.129646	96.1322	0	2.59291	0.259291	0.885912	HD
P0241029101026	0.00112565	98.0931	0	1.14816	0.210497	0.547066	HD
P0241029101031	0.00161262	97.4537	0	1.88676	0.196739	0.461208	HD
P0241029101033	0.0925314	97.7264	0	1.52016	0.0528751	0.608063	HD
P0241029101035	0.00221581	94.1093	0	4.07764	0.523485	1.28738	HD
P0241029101038	0.00455063	97.1088	0	1.58362	0.150171	1.15283	HD
P0241029101040	0.045775	97.3817	0	1.20846	0.0823949	1.2817	HD
P0241029101041	0.0053817	97.7424	0	1.50957	0.204504	0.53817	HD
P0241029101043	0	97.3816	0	1.53131	0.177694	0.909376	HD
P0241029101044	0.00565913	94.648	0	3.57966	0.310738	1.45594	HD
P0241029101045	0.00377601	98.9276	0	0.653249	0.0981762	0.317185	HD
P0241029101046	0	97.3922	0	1.88994	0.0953382	0.622503	HD
P0241029101048	0.00482579	96.6654	0	2.44185	0.260593	0.627353	HD
P0241029101051	0.00460968	96.9599	0	2.0974	0.207435	0.730634	HD
P0241029101052	0.180152	98.551	0	0.767604	0.0469962	0.454296	HD
P0241029101054	0	94.9243	0	3.34073	0.307916	1.42701	HD
P0241029101055	0.459242	96.0964	0.229621	1.60735	0.459242	1.14811	HD
P0241029101057	0.00500859	97.0385	0	1.91185	0.154551	0.890097	HD
P0241029101058	0.0913075	98.6486	0	0.785245	0.109569	0.36523	HD
P0241029101059	0	98.7351	0	0.829415	0.0850237	0.350506	HD
P0241029101060	0.00202589	99.3497	0	0.380867	0.0445696	0.222848	HD
P0241029101061	0.00719657	96.9523	0	2.12299	0.14753	0.770033	HD
P0241029101062	0.00600557	95.7469	0	2.52474	0.22581	1.49659	HD
P0241029101063	0.00354551	95.8541	0	2.70404	0.178457	1.25984	HD
P0241029101065	0	99.3982	0	0.394733	0.0841233	0.122949	HD
P0241029101067	0.00535992	99.0942	0	0.522209	0.0826959	0.295561	HD
P0241029101068	0.00500917	99.1595	0	0.492902	0.0380697	0.304557	HD
P0241029101069	0.0124789	99.1231	0	0.442433	0.0816799	0.340333	HD
P0241029101070	0	99.4792	0	0.242241	0.00605602	0.272521	HD
P0241029101071	0.00612801	99.0502	0	0.71085	0.0612801	0.171584	HD
P0241029101072	0.0506244	98.1227	0	1.27827	0.0506244	0.497806	HD
P0241029101073	0.00660611	96.6628	0	2.36279	0.377649	0.590146	HD
P0241029101074	0.0144132	97.8899	0	1.5278	0.112423	0.455456	HD
P0241029101076	0.0454144	97.2978	0	1.80901	0.176612	0.671124	HD
P0241029101077	0	98.1046	0	1.34064	0.128018	0.426727	HD
P0241029101078	0.0077373	98.4015	0	1.03061	0.126892	0.433289	HD
P0241029101079	0.0018472	98.295	0	1.17851	0.162554	0.362051	HD
P0241029101082	0.00627865	98.9797	0	0.734602	0.116155	0.163245	HD
P0241029101083	0.0133965	98.9441	0	0.679568	0.119351	0.243573	HD
P0241029101084	0.00241613	95.4323	0	3.69789	0.344299	0.523092	HD
P0241029101085	0.00307815	98.8088	0	0.772617	0.16622	0.249331	HD
P0241029101086	0	98.8951	0	0.859762	0.117397	0.127756	HD
P0241029101087	0.00253232	99.6075	0	0.286152	0.0405171	0.063308	HD
P0241029101088	0.00259882	97.9157	0	1.56449	0.244289	0.272876	HD
P0241029101089	0.0090105	97.2668	0	2.11747	0.225262	0.381444	HD
P0241029101091	0.00356672	98.0882	0	1.37675	0.153369	0.378072	HD
P0241029101092	0.0381659	98.4952	0	1.22131	0.0763317	0.16902	HD
P0241029101093	0	98.6065	0	0.942674	0.18307	0.267774	HD
P0241029101094	0	97.3189	0	1.92557	0.286705	0.468801	HD
P0241029101095	0.047937	97.5073	0	1.60931	0.349255	0.486218	HD
P0241029101096	0.0108786	99.612	0	0.232077	0.0652718	0.0797766	HD
P0241029101097	0.00860511	98.4081	0	1.07349	0.187161	0.322692	HD
P0241029101098	0.00271761	99.7581	0	0.195668	0.0271761	0.0163057	HD
P0241029101099	0.0133174	99.8446	0	0.0932215	0.00887824	0.0399521	HD
P0241029101100	0.00427113	99.9274	0	0.0469824	0.00427113	0.0170845	HD
P0241029101101	0.00457732	97.3452	0	1.97283	0.276165	0.401279	HD
P0241029101102	0.015772	97.9444	0	1.67184	0.147206	0.220809	HD
P0241029101104	0.00672058	95.1097	0	3.54399	0.618293	0.721342	HD
P0241029101105	0	97.736	0	1.76314	0.184328	0.316563	HD
P0241029101106	0	97.9735	0	1.42218	0.134713	0.469569	HD
P0241029101107	0.00594542	98.7614	0	0.994867	0.103054	0.134763	HD
P0241029101108	0	93.7177	0	4.53337	0.514377	1.2345	HD
P0241029101109	0.0180034	97.1375	0	2.01638	0.270051	0.558106	HD
P0241029101110	0.00625611	98.3625	0	1.25748	0.118866	0.254936	HD
P0241029101111	0.00545093	95.3122	0	3.64122	0.436074	0.605053	HD
P0241029101112	0	93.005	0	5.57918	0.377728	1.03805	HD
P0241029101113	0.00365751	95.8393	0	3.24996	0.292601	0.614462	HD
P0241029101114	0.00729109	96.9961	0	2.29852	0.255188	0.442934	HD
P0241029101115	0	96.5412	0	2.73525	0.352936	0.370583	HD
P0241029101116	0.00430154	97.3976	0	1.70771	0.374234	0.516185	HD
P0241029101117	0.0048992	97.7856	0	1.77841	0.146976	0.284154	HD
P0241029101118	0.00179186	96.6546	0	2.56594	0.340453	0.437213	HD
P0241029101119	0	96.6731	0	2.29335	0.323949	0.709603	HD
P0241029101120	0.00110511	95.7663	0	2.95285	0.342583	0.93713	HD
P0241029101121	0.002864	98.0883	0	1.19429	0.0959439	0.618623	HD
P0241029101122	0.00204992	97.7922	0	1.52719	0.0778968	0.600625	HD
P0241029101123	0.00837272	98.0789	0	1.21497	0.089309	0.608417	HD
P0241029101124	0.00632206	98.2693	0	1.09372	0.0758647	0.554761	HD
	0.0178984	97.5149	0.00260933	1.67222	0.213104	0.579253

## Sheet: Chemosensitive Chemoresistant
subclass	7SK	7SL	Vault RNA	Y RNA[RNY1]	Y RNA[RNY3]	Y RNA[RNY4]	DISEASE	SEN
P0240705001002	0.0114804	87.4175	0	11.3197	0.493657	0.757706	OVCA	0
P0240705001005	0.00808391	91.9282	0	6.51967	0.347608	1.19642	OVCA	0
P0240705001007	0.00754945	94.1416	0	4.96754	0.113242	0.770044	OVCA	0
P0240705001008	0.00241926	94.7526	0	3.88533	0.251603	1.10802	OVCA	0
P0240705001009	0.00425891	99.5596	0	0.332195	0.0340713	0.0698461	OVCA	0
P0240705001010	0.0312463	99.4558	0	0.447864	0.0130193	0.0520772	OVCA	0
P0240705001012	0.0225543	94.7223	0	3.66507	0.180434	1.40964	OVCA	0
P0240705001013	0	94.1607	0	4.22406	0.18286	1.4324	OVCA	0
P0240705001015	0.01831	92.0443	0	6.62822	0.210565	1.0986	OVCA	0
P0240705001016	0	93.359	0	5.1919	0.292455	1.15668	OVCA	0
P0240705001017	0	97.129	0	2.11954	0.0928046	0.658614	OVCA	0
P0240705001020	0	87.5579	0	9.86021	0.641508	1.94036	OVCA	0
P0240705001021	0	92.3729	0	5.73762	0.256082	1.63339	OVCA	0
P0240705001022	0	93.852	0	5.25201	0.146202	0.749752	OVCA	0
P0240705001023	0.00497067	94.0302	0	5.10488	0.169003	0.690924	OVCA	0
P0240705001025	0	83.2609	0	14.5198	0.567718	1.65154	OVCA	0
P0240705001026	0.00727008	82.2028	0	14.8237	0.90149	2.0647	OVCA	0
P0240705001027	0.0119019	95.0607	0	3.80862	0.0952154	1.02357	OVCA	0
P0240705001028	0.00603482	92.209	0	5.44341	0.187079	2.15443	OVCA	0
P0240705001029	0.0443485	97.6673	0	1.81533	0.0177394	0.455311	OVCA	0
P0240705001031	0.0242321	91.0341	0	6.1065	0.496759	2.3384	OVCA	0
P0240705001032	0.072692	96.5835	0	2.47153	0.0484614	0.823843	OVCA	0
P0240705001033	0.0173681	95.2469	0	3.27679	0.219997	1.23893	OVCA	0
P0240705001034	0.00236233	97.1794	0	1.82372	0.106305	0.888238	OVCA	0
P0240705001035	0.00429369	99.3001	0	0.562473	0.0343495	0.0987548	OVCA	0
P0240705001036	0.0540443	81.9672	0	14.9162	0.0720591	2.99045	OVCA	0
P0240705001038	0.00523355	99.4479	0	0.447468	0.0183174	0.08112	OVCA	0
P0240705001040	0.00191201	99.74	0	0.206497	0.00382402	0.0478002	OVCA	0
P0240705001044	0.00335404	99.4047	0	0.477951	0.0352175	0.07882	OVCA	0
P0240705001046	0.00970575	99.8172	0	0.121322	0.0161763	0.0355878	OVCA	0
P0240705001047	0.0169924	99.3585	0	0.497026	0.0212404	0.106202	OVCA	0
P0240705001049	0.00129268	99.4687	0	0.420122	0.024561	0.0853171	OVCA	0
P0240705001050	0.0161586	97.5439	0	2.01443	0.0754067	0.350102	OVCA	0
P0240705001051	0	94.6196	0	4.68453	0.129129	0.566735	OVCA	0
P0240705001052	0.00279041	99.4252	0	0.460418	0.0502274	0.0613891	OVCA	0
P0240705001053	0.00378515	92.6303	0	6.68458	0.158976	0.522351	OVCA	0
P0240705001054	0	92.7996	0	6.35626	0.103667	0.740477	OVCA	0
P0240705001055	0.00315166	96.7275	0	2.6621	0.0546287	0.552591	OVCA	0
P0240705001056	0	87.8277	0	10.4625	0.350927	1.35882	OVCA	0
P0240705001058	0	79.1665	0	18.9482	0.356187	1.52911	OVCA	0
P0240705001059	0	99.0442	0	0.763971	0.0558153	0.13605	OVCA	0
P0240705001060	0.0122309	90.3947	0	8.42303	0.212003	0.958089	OVCA	0
P0240705001061	0.00431975	79.317	0	18.0004	0.565887	2.11236	OVCA	0
P0240705001063	0.00148699	99.6401	0	0.248327	0.0252788	0.0847584	OVCA	0
P0240705001064	0.0130531	93.8476	0	5.12118	0.295871	0.722273	OVCA	0
P0240705001065	0.00890353	90.0993	0	9.0727	0.142456	0.676668	OVCA	0
P0240705001066	0.00143672	81.9907	0	15.4131	0.767208	1.82751	OVCA	0
P0240705001067	0.0196178	88.1469	0	10.2013	0.204026	1.42818	OVCA	0
P0240705001068	0.00934579	67.243	0	29.0748	0.570093	3.1028	OVCA	0
P0240705001070	0.0172548	93.7538	0	5.47839	0.215685	0.534898	OVCA	0
P0240705001071	0	96.0507	0	3.03724	0.271486	0.640536	OVCA	0
P0240705001072	0.0478088	94.2895	0	4.23904	0.435591	0.988048	OVCA	0
P0240705001073	0.00249227	96.7077	0	2.64181	0.154521	0.49347	OVCA	0
P0240705001074	0	88.7629	0	9.73196	0.639175	0.865979	OVCA	0
P0240705001075	0.0170999	90.2274	0	8.73803	0.256498	0.760944	OVCA	0
P0240705001076	0.00194598	92.004	0	7.09504	0.182922	0.71612	OVCA	0
P0240705001078	0.00807428	93.4841	0	5.23214	0.387566	0.888171	OVCA	0
P0240705001079	0	94.9328	0	4.10477	0.197767	0.764701	OVCA	0
P0240705001080	0	82.1044	0	15.2217	0.937609	1.73631	OVCA	0
P0240705001081	0	97.9155	0	1.58779	0.177407	0.319333	OVCA	0
P0240705001082	0	88.5639	0	9.56217	0.542907	1.331	OVCA	0
P0240705001083	0.172239	90.9321	0	6.93009	0.425532	1.54002	OVCA	0
P0240705001084	0	94.9043	0	4.34015	0.154415	0.601114	OVCA	0
P0240705001085	0.00626881	95.6244	0	3.6077	0.225677	0.535983	OVCA	0
P0240705001086	0.00428339	95.4168	0	3.82078	0.102801	0.655359	OVCA	0
P0240705001087	0.0329743	94.2735	0	4.94614	0.120906	0.626511	OVCA	0
P0240705001090	0	88.6739	0	9.79853	0.501533	1.02599	OVCA	0
P0240705001093	0.000966847	94.5944	0	4.60606	0.332595	0.46602	OVCA	0
P0240705001094	0.00421048	93.6611	0	5.43363	0.368417	0.532626	OVCA	0
P0240705001095	0.0076118	94.3673	0	4.7726	0.258801	0.59372	OVCA	0
P0240705001096	0.00174001	99.3881	0	0.332922	0.0719203	0.205321	OVCA	0
P0240705001097	0.00279105	84.5096	0	13.5422	0.771727	1.17364	OVCA	0
P0240929101073	0.00554737	99.878	0	0.0919278	0.0039624	0.0206045	OVCA	0
P0240929101075	0.00245978	99.556	0	0.286565	0.0258277	0.129139	OVCA	0
P0240929101076	0.00174691	99.3717	0	0.469336	0.0291151	0.128107	OVCA	0
P0240929101083	0	98.8592	0	0.655773	0.0685136	0.416519	OVCA	0
P0240929101088	0	99.1284	0	0.684837	0.061105	0.125669	OVCA	0
P0240929101089	0.00135367	99.1404	0	0.69985	0.0460249	0.112355	OVCA	0
P0240929101090	0.00291479	99.1605	0	0.569842	0.0393497	0.227354	OVCA	0
P0240929101092	0.000482265	99.5105	0	0.395457	0.0260423	0.0675171	OVCA	0
P0240929101093	0	99.5056	0	0.336588	0.00901574	0.14876	OVCA	0
P0240929101096	0.004997	99.3504	0	0.564661	0.014991	0.064961	OVCA	0
P0240929101100	0.000608724	98.452	0	1.23815	0.0900912	0.219141	OVCA	0
P0240929101101	0.00375108	99.1204	0	0.740838	0.0187554	0.116283	OVCA	0
P0240929101102	0.00119483	99.5914	0	0.256888	0.0262862	0.124262	OVCA	0
P0240929101103	0	99.3306	0	0.525521	0.024211	0.119631	OVCA	0
P0240929101106	0.00291707	99.3145	0	0.478399	0.0160439	0.188151	OVCA	0
P0240929101110	0.00188847	99.3749	0	0.470858	0.0239206	0.128416	OVCA	0
P0240929101111	0.000988689	99.1873	0	0.619908	0.0593214	0.132484	OVCA	0
P0240929101117	0.000566174	99.2317	0	0.593351	0.022647	0.151735	OVCA	0
P0240929101118	0.00210676	99.5871	0	0.254215	0.0266856	0.129917	OVCA	0
P0240929101119	0.000944323	99.6591	0	0.226637	0.00944323	0.103876	OVCA	0
P0240929101120	0.00148021	98.0091	0	1.63563	0.0473667	0.306403	OVCA	0
P0240929101122	0	99.4473	0	0.441694	0.010773	0.100189	OVCA	0
P0240929101123	0	99.4869	0	0.358125	0.0207883	0.134179	OVCA	0
P0240929101125	0.00268668	99.5477	0	0.361806	0.00716448	0.0806004	OVCA	0
P0240929101126	0	99.5657	0	0.353285	0.0112511	0.069757	OVCA	0
P0240929101127	0.00837802	99.091	0	0.619973	0.0523626	0.228301	OVCA	0
P0240929101132	0.00166229	99.8255	0	0.131321	0.00831145	0.0332458	OVCA	0
P0241026101002	0.183486	98.0734	0	0.917431	0.0917431	0.733945	OVCA	0
P0241026101017	0.0024214	99.1864	0	0.556921	0.0338995	0.220347	OVCA	0
	0.0104212	94.6493	0	4.45468	0.188791	0.696786
subclass	7SK	7SL	Vault RNA	Y RNA[RNY1]	Y RNA[RNY3]	Y RNA[RNY4]	DISEASE	SEN
P0240705001014	0.0045685	95.6325	0	3.47206	0.118781	0.772077	OVCA	1
P0240705001018	0.00296789	95.56	0	3.43385	0.172137	0.831008	OVCA	1
P0240705001019	0	88.1447	0	10.031	0.376834	1.44752	OVCA	1
P0240705001024	0.00606299	85.1881	0	12.5443	0.515355	1.74614	OVCA	1
P0240705001030	0.0126823	93.4432	0	5.27222	0.192046	1.07981	OVCA	1
P0240705001037	0.16538	76.4057	0	20.2315	0.0551268	3.14223	OVCA	1
P0240705001039	0	99.3719	0	0.510901	0.0357956	0.0813537	OVCA	1
P0240705001041	0.00085637	99.7782	0	0.159285	0.00513822	0.0565204	OVCA	1
P0240705001042	0.00632738	99.4453	0	0.417607	0.033746	0.0970198	OVCA	1
P0240705001043	0.0213907	99.4883	0	0.391615	0.0394906	0.0592359	OVCA	1
P0240705001045	0	99.3467	0.00211414	0.513737	0.0486253	0.088794	OVCA	1
P0240705001048	0.00810012	99.8015	0	0.121502	0.00810012	0.0607509	OVCA	1
P0240705001057	0.00523003	99.735	0	0.226635	0.0139468	0.0191768	OVCA	1
P0240705001062	0.0103029	85.466	0	11.9514	0.690295	1.882	OVCA	1
P0240705001069	0.0186995	78.1029	0	20.1861	0.18232	1.50998	OVCA	1
P0240705001077	0.0043826	91.9667	0	6.84124	0.394434	0.793251	OVCA	1
P0240929101018	0.00468589	98.5849	0	0.799725	0.281153	0.329574	OVCA	1
P0240929101023	0.004585	97.2146	0	1.97957	0.365654	0.435575	OVCA	1
P0240929101029	0.00419214	97.4075	0	1.89605	0.19763	0.494673	OVCA	1
P0240929101038	0.00371216	98.4929	0	1.18789	0.092804	0.22273	OVCA	1
P0240929101078	0.00631493	99.419	0	0.359951	0.0315746	0.183133	OVCA	1
P0240929101080	0.00548827	99.5518	0	0.358567	0.0365885	0.047565	OVCA	1
P0240929101086	0.00282777	99.3114	0	0.581108	0.0169666	0.087661	OVCA	1
P0240929101098	0	99.8015	0	0.159244	0.00620431	0.0330896	OVCA	1
P0240929101104	0	99.3953	0	0.425153	0.0330087	0.146559	OVCA	1
P0240929101113	0.00289563	99.6641	0	0.227307	0.00723909	0.0984516	OVCA	1
P0240929101114	0	99.4472	0	0.418772	0.0130496	0.121005	OVCA	1
P0240929101115	0.00110044	99.0465	0	0.740598	0.0286115	0.183224	OVCA	1
P0240929101128	0	99.5466	0	0.341501	0.0137386	0.0981325	OVCA	1
P0240929101133	0.00919435	99.2782	0	0.593035	0.027583	0.0919435	OVCA	1
P0240929101134	0.00769451	98.5699	0	0.932134	0.15389	0.33636	OVCA	1
P0240929101135	0.0164806	99.0474	0	0.629558	0.136789	0.16975	OVCA	1
P0240929101138	0.00800312	99.3077	0	0.364142	0.0720281	0.248097	OVCA	1
P0240929101145	0.00845895	97.5407	0	1.37824	0.20527	0.867324	OVCA	1
P0240929101147	0.0013838	99.2431	0	0.552135	0.0622708	0.141147	OVCA	1
P0240929101149	0.00152593	98.677	0	0.923185	0.143437	0.25483	OVCA	1
P0240929101195	0.00129445	98.9188	0	0.693824	0.0741072	0.311962	OVCA	1
P0241026101019	0	99.4126	0	0.33235	0.0231872	0.231872	OVCA	1
	0.0093892	96.4146	5.56353e-05	2.95208	0.129078	0.494777
