# Supplementary material for: Ovarian Cancer Diagnosis and Chemoresistance Prediction Model Based on cfRNA Molecular Signature
Source: Adv Sci (Weinh). 2026 Jul 17:e76274. Online ahead of print. doi: 10.1002/advs.76274 (PMC13379254; doi:10.1002/advs.76274)
Supplement: Supplementary file 2 — Supporting File 2: advs76274‐sup‐0002‐TableS1‐S17.zip. [file ADVS-9999-e76274-s002.zip › Table_S15-benchmark_metrics_summary.xlsx]

## Sheet: Sheet1
Task	display_name	AUC	Accuracy	Precision_Macro	Recall_Macro	F1_Macro	Sensitivity	Specificity	Precision	F1	NPV	TP	FP	TN	FN
Diagnosis Task	LogisticRegression	0.967172	0.935484	0.921717	0.921717	0.921717	0.954545	0.888889	0.954545	0.954545	0.888889	42	2	16	2
	RandomForest	0.967172	0.903226	0.882576	0.882576	0.882576	0.931818	0.833333	0.931818	0.931818	0.833333	41	3	15	3
	LinearSVM	0.933081	0.870968	0.843434	0.843434	0.843434	0.909091	0.777778	0.909091	0.909091	0.777778	40	4	14	4
	XGBoost	0.968434	0.887097	0.880142	0.838384	0.855478	0.954545	0.722222	0.893617	0.923077	0.866667	42	5	13	2
Chemoresistance Task	LogisticRegression	0.559211	0.518519	0.480114	0.476974	0.47218	0.375	0.578947	0.272727	0.315789	0.6875	3	8	11	5
	RandomForest	0.677632	0.740741	0.708333	0.598684	0.600423	0.25	0.947368	0.666667	0.363636	0.75	2	1	18	6
	LinearSVM	0.559211	0.555556	0.533333	0.539474	0.523529	0.5	0.578947	0.333333	0.4	0.733333	4	8	11	4
	XGBoost	0.710526	0.62963	0.34	0.447368	0.386364	0	0.894737	0	0	0.68	0	2	17	8
