# Supplementary material for: Ovarian Cancer Diagnosis and Chemoresistance Prediction Model Based on cfRNA Molecular Signature
Source: Adv Sci (Weinh). 2026 Jul 17:e76274. Online ahead of print. doi: 10.1002/advs.76274 (PMC13379254; doi:10.1002/advs.76274)
Supplement: Supplementary file 2 — Supporting File 2: advs76274‐sup‐0002‐TableS1‐S17.zip. [file ADVS-9999-e76274-s002.zip › Table_S16-ablation_summary.xlsx]

## Sheet: Sheet1
task_name	removed_group	valid_auc	test_auc	test_accuracy	test_f1	test_sensitivity	test_specificity
Diagnosis Task	protein_coding	0.396465	0.417929	0.467742	0.62069	0.613636	0.111111
	lncRNA	0.633838	0.455177	0.580645	0.697674	0.681818	0.333333
	miRNA	0.583333	0.700758	0.758065	0.835165	0.863636	0.5
	MiscRNA	0.808081	0.752525	0.645161	0.725	0.659091	0.611111
Chemoresistance Task	protein_coding	0.375	0.309211	0.37037	0.190476	0.25	0.421053
	lncRNA	0.475	0.519737	0.518519	0.380952	0.5	0.526316
	miRNA	0.5625	0.532895	0.444444	0.285714	0.375	0.473684
	MiscRNA	0.45	0.5625	0.592593	0.47619	0.625	0.578947
