# Supplementary material for: Ovarian Cancer Diagnosis and Chemoresistance Prediction Model Based on cfRNA Molecular Signature
Source: Adv Sci (Weinh). 2026 Jul 17:e76274. Online ahead of print. doi: 10.1002/advs.76274 (PMC13379254; doi:10.1002/advs.76274)
Supplement: Supplementary file 2 — Supporting File 2: advs76274‐sup‐0002‐TableS1‐S17.zip. [file ADVS-9999-e76274-s002.zip › Table_S17-Primer Sequence.xlsx]

## Sheet: Sheet1
Ensemble_ID	Symbol	Direction	Sequence
ENSG00000075624	ACTB	Forward primer	CCTGGCACCCAGCACAAT
ENSG00000075624	ACTB	Reverse primer	GGGCCGGACTCGTCATAC
ENSG00000206379	FLOT1	Forward primer	GCAGGTGCAGGTGGTGGAG
ENSG00000206379	FLOT1	Reverse primer	CCGCTTCCGCTGGCTTCC
ENSG00000185201	IFITM2	Forward primer	TTGTGCAAACCTTCTCTCCTGTC
ENSG00000185201	IFITM2	Reverse primer	CCCCAGCATAGCCACTTCCTG
ENSG00000142089	IFITM3	Forward primer	CTGTCCAAACCTTCTTCTCTCC
ENSG00000142089	IFITM3	Reverse primer	GAACAGGGACCAGACGACAT
ENSG00000170473	PYM1	Forward primer	GTAAACCAGAGTTGCCCCCA
ENSG00000170473	PYM1	Reverse primer	GTCTTGGAGAGGCCTGGTTC
ENSG00000204710	SPDYC	Forward primer	TGGGAAAAGATTGGTGTTTACGAGTG
ENSG00000204710	SPDYC	Reverse primer	TGGGAAGATGCGGAGGGAGTAG
