# Supplementary material for: Ovarian Cancer Diagnosis and Chemoresistance Prediction Model Based on cfRNA Molecular Signature
Source: Adv Sci (Weinh). 2026 Jul 17:e76274. Online ahead of print. doi: 10.1002/advs.76274 (PMC13379254; doi:10.1002/advs.76274)
Supplement: Supplementary file 2 — Supporting File 2: advs76274‐sup‐0002‐TableS1‐S17.zip. [file ADVS-9999-e76274-s002.zip › Table_S1-Quality_Control.xlsx]

## Sheet: Sheet1
sample_labels	Group	Analysis data	duplication_rate	mapping_rate	rRNA_pct	Mt_rRNA
P0241029101001	HD	20241123	10.995064%	0.7563	0.0173185131611622	32.229981%
P0241029101002	HD	20241123	31.932631%	93.31%	0.0104636096895856	39.214957%
P0241029101003	HD	20241129	16.054518%	92.87%	0	12.005566%
P0241029101009	HD	20241123	43.312586%	96.73%	0.0110510136560528	58.755793%
P0241029101011	HD	20241123	39.268041%	95.08%	0.00849016462161895	45.762216%
P0241029101015	HD	20241129	27.660879%	94.40%	0.00152016347430893	19.084295%
P0241029101016	HD	20241123	29.622137%	94.84%	0.00269778070024601	32.664427%
P0241029101017	HD	20241123	31.617032%	95.53%	0.00921240415437988	23.9848234%
P0241029101021	HD	20241123	24.329260%	95.69%	0.00823388872151553	36.0357303%
P0241029101023	HD	20241123	37.390875%	93.57%	0.0150587078338692	35.1449170%
P0241029101025	HD	20241129	26.919710%	92.07%	0.00630032225634	71.847880%
P0241029101026	HD	20241123	33.970837%	95.14%	0.00823480727710083	27.6903584%
P0241029101031	HD	20241123	31.913392%	96.20%	0.0349434056951671	38.0450514%
P0241029101033	HD	20241123	31.528764%	95.66%	0.00136663069463724	82.152872%
P0241029101035	HD	20241123	39.239215%	94.51%	0.00759589349647898	22.1035171%
P0241029101038	HD	20241123	36.042759%	96.01%	0.00344095074956041	29.548149%
P0241029101040	HD	20241123	39.884121%	88.40%	0.00200132852574012	50.086706%
P0241029101041	HD	20241123	26.254475%	95.21%	0.00563255167396238	26.3844854%
P0241029101043	HD	20241123	22.824640%	70.11%	0.00688118454960183	41.965126%
P0241029101044	HD	20241123	39.120441%	96.08%	0.0154534145916055	42.3279101%
P0241029101045	HD	20241123	21.103854%	96.26%	0.00202545261917305	30.461159%
P0241029101046	HD	20241123	20.950343%	94.60%	0.00117136281815692	19.019141%
P0241029101048	HD	20241123	31.081358%	96.21%	0.00213042529882823	48.7021076%
P0241029101051	HD	20241123	36.000332%	96.13%	0.00412370757393338	33.995032%
P0241029101052	HD	20241123	8.010642%	82.02%	0.0217367776871205	34.01907%
P0241029101054	HD	20241123	23.465835%	94.93%	0.00440963529803545	32.181898%
P0241029101055	HD	20241123	28.375599%	0.818	0.05027448495999	56.353220%
P0241029101057	HD	20241123	31.908301%	95.16%	0.00875328082949618	31.360929%
P0241029101058	HD	20241123	23.983778%	66.26%	0	68.118606%
P0241029101059	HD	20241123	17.902870%	94.55%	0	22.1149313%
P0241029101060	HD	20241123	23.491541%	95.53%	0.00248241407961798	37.34221%
P0241029101061	HD	20241123	25.167173%	95.17%	0.00565861251015372	31.908508%
P0241029101062	HD	20241123	25.207325%	93.73%	0.0159168342727333	35.677033%
P0241029101063	HD	20241123	21.257318%	92.59%	0.00425852245278203	27.751017%
P0241029101065	HD	20241123	14.028476%	94.55%	0.00286459440795201	23.749027%
P0241029101067	HD	20241123	22.435325%	94.72%	0.00686753125027368	18%
P0241029101068	HD	20241123	31.067267%	91.71%	0.0166785616394154	31.1022297%
P0241029101069	HD	20241123	26.531280%	95.53%	0.00807944382247025	27.28781%
P0241029101070	HD	20241123	23.589924%	93.30%	0.00280658926942454	38.895067%
P0241029101071	HD	20241123	18.509850%	70.21%	0.00603480164784641	38.110538%
P0241029101072	HD	20241123	10.188157%	89.48%	0.0135375149572524	29.433232%
P0241029101073	HD	20241123	35.667417%	93.69%	0.00504976274583641	26.1309653%
P0241029101074	HD	20241123	18.430016%	94.49%	0.00608053381303725	29.6752785%
P0241029101076	HD	20241123	17.169807%	85.05%	0.00690145531306943	29.528623%
P0241029101077	HD	20241123	28.481486%	95.30%	0.007428496241633	28.953133%
P0241029101078	HD	20241123	21.220892%	94.01%	0.00285043529168856	23.9953454%
P0241029101079	HD	20241129	21.026537%	96.08%	0.00138790359872478	23.1293690%
P0241029101082	HD	20241129	27.475037%	95.63%	0.00285555018351134	27.184689%
P0241029101083	HD	20241129	24.878088%	95.09%	0.00444305056182591	28.156729%
P0241029101084	HD	20241129	29.219918%	97.29%	0.00656121454883514	25.688627%
P0241029101085	HD	20241129	16.384190%	96.34%	0.00196655965761161	12.613024%
P0241029101086	HD	20241129	21.871892%	92.79%	0.00539322106430026	31.22574%
P0241029101087	HD	20241129	21.827191%	95.15%	0	23.6456786%
P0241029101088	HD	20241129	27.438998%	90.81%	0.00713190714193558	38.604283%
P0241029101089	HD	20241129	24.613459%	96.47%	0.0133608918361789	30.8782202%
P0241029101091	HD	20241129	26.649240%	96.44%	0.0110757388680918	35.06639%
P0241029101092	HD	20241129	23.075267%	47.43%	0	17.659633%
P0241029101093	HD	20241129	19.543602%	95.52%	0.00436683857468854	18.518100%
P0241029101094	HD	20241129	22.646532%	95.31%	0.00350723644897641	27.010842%
P0241029101095	HD	20241129	15.593460%	85.43%	0.00259757131036629	17.8131859%
P0241029101096	HD	20241129	11.791459%	94.71%	0	18.041268%
P0240705001002	OVCA	20241031	28.304295%	64.66%	0.00118775089859832	40.2432905%
P0240705001005	OVCA	20241031	34.214905%	92.81%	0.00127616955429935	5.270631%
P0240705001007	OVCA	20241031	26.290301%	96.54%	0.00351860766456825	11.828847%
P0240705001008	OVCA	20241031	29.978006%	95.77%	0.0037784360653056	19.247177%
P0240705001009	OVCA	20240905	23.446331%	95.56%	0.00307054525449361	12.304781%
P0240705001010	OVCA	20240905	31.025835%	93.10%	0.0104745652839639	23.49158%
P0240705001012	OVCA	20241031	31.462902%	94.16%	0.00435380173994774	21.906316%
P0240705001013	OVCA	20241031	37.690405%	96.66%	0	32.364475%
P0240705001015	OVCA	20241031	25.650330%	93.29%	0	25.5584227%
P0240705001016	OVCA	20241031	29.620693%	91.21%	0.00114946941468492	18.175040%
P0240705001017	OVCA	20241031	30.591290%	96.70%	0.000700254217671912	19.664731%
P0240705001020	OVCA	20241031	30.132496%	82.39%	0.00159978957461327	29.3552925%
P0240705001021	OVCA	20241031	30.111328%	94.59%	0.00110003318542443	25.951695%
P0240705001022	OVCA	20241031	31.470384%	95.92%	0.000975703674922713	33.5387064%
P0240705001023	OVCA	20241031	26.567411%	95.86%	0	21.597818%
P0240705001025	OVCA	20240802	0.2572	0.934	0.0400558	0.5769
P0240705001026	OVCA	20241031	30.561539%	94.75%	0.0009961301789211	24.309604%
P0240705001027	OVCA	20241031	34.646271%	95.45%	0	29.6606703%
P0240705001028	OVCA	20240802	0.1474	0.9033	0.231782	0.4335
P0240705001029	OVCA	20240802	0.1017	0.9013	0.412912	0.2974
P0240705001031	OVCA	20240802	0.1197	0.8552	0.183546	0.4938
P0240705001032	OVCA	20240802	0.07	0.8676	0.211993	0.2638
P0240705001033	OVCA	20240802	0.1332	0.9051	0.222047	0.3174
P0240705001034	OVCA	20240802	0.1489	0.926	0.186075	0.2428
P0240705001035	OVCA	20240905	16.165511%	94.32%	0	14.06933%
P0240705001036	OVCA	20240814	0.486833	0.9223	0.0172134	0.825442
P0240705001038	OVCA	20240905	28.917320%	95.19%	0	24.077240%
P0240705001040	OVCA	20240905	18.982242%	95.11%	0.00399768388402833	12.4624282%
P0240705001044	OVCA	20240905	23.085219%	93.17%	0.0133602467306649	20.455164%
P0240705001046	OVCA	20240905	18.456744%	92.98%	0.00433251178264985	20.09331%
P0240705001047	OVCA	20240905	26.508106%	92.96%	0.000971602140629182	20.335479%
P0240705001049	OVCA	20240905	23.384878%	95.73%	0.00169122070773211	17.711482%
P0240705001050	OVCA	20240818	0.21989	0.9465	0.00440038	0.127827
P0240705001051	OVCA	20240818	0.168108	0.931	0.0102532	0.249507
P0240705001052	OVCA	20240905	16.051522%	93.62%	0.00313497314250414	17.569808%
P0240705001053	OVCA	20240814	0.177217	0.9314	0.0114534	0.20409
P0240705001054	OVCA	20240814	0.192991	0.9053	0.0322427	0.179058
P0240705001055	OVCA	20240814	0.167097	0.9488	0.0170013	0.151112
P0240705001056	OVCA	20240814	0.221239	0.9313	0.0161186	0.257795
P0240705001058	OVCA	20240814	0.198534	0.9311	0.0393322	0.222717
P0240705001059	OVCA	20240905	18.538055%	95.23%	0.00371708952853119	15.3374907%
P0240705001060	OVCA	20240814	0.193262	0.9381	0.0175167	0.202538
P0240705001061	OVCA	20240814	0.174336	0.9184	0.0624001	0.196772
P0240705001063	OVCA	20240905	17.458233%	94.27%	0.00182793882401018	6.533199%
P0240705001064	OVCA	20240905	14.193738%	94.37%	0.00639209701848267	19.8558287%
P0240705001065	OVCA	20240905	16.412024%	82.40%	0.289619608576572	9.44873%
P0240705001066	OVCA	20240905	21.742981%	92.13%	0.0845117402762263	25.970098%
P0240705001067	OVCA	20240814	0.246221	0.9344	0.0188909	0.222429
P0240705001068	OVCA	20240814	0.358953	0.9386	0.0173895	0.308392
P0240705001070	OVCA	20240905	26.779941%	64.97%	0.0351508055033856	30.118062%
P0240705001071	OVCA	20240905	34.581217%	82.94%	0.00349147365760439	41.470070%
P0240705001072	OVCA	20240905	29.947201%	81.99%	0.0179899422999547	54.226721%
P0240705001073	OVCA	20240905	28.787053%	85.79%	0.0208652188337789	36.558266%
P0240705001048	OVCA	20240905	18.303603%	95.41%	0	12.808332%
P0240705001057	OVCA	20240905	20.900240%	94.11%	0.00594194189172739	9.781712%
P0240705001062	OVCA	20240814	0.255052	0.9433	0.0360152	0.268773
P0240705001069	OVCA	20240814	0.218525	0.9518	0.0201674	0.283298
P0240705001077	OVCA	20240905	25.025445%	87.76%	0.0111887160712202	25.876412%
P0240929101018	OVCA	20240117	31.630002%	94.30%	0.00716771108164536	20.2484363%
P0240929101023	OVCA	20240117	31.904055%	95.29%	0.00978012538706976	25.4788972%
P0240929101029	OVCA	20240117	31.363333%	95.55%	0.00788551462783018	29.213346%
P0240929101038	OVCA	20240117	23.237180%	94.78%	0.00489920931459534	13.3538528%
P0240929101078	OVCA	20241114	25.295995%	88.86%	0.00315479903963021	46.454915%
P0240929101080	OVCA	20241114	16.528637%	96.14%	0.0032551765147632	22.015575%
P0240929101086	OVCA	20241109	36.321552%	97.60%	0.0050493721025547	51.388514%
P0240929101098	OVCA	20241114	26.664500%	95.42%	0.00114034914339966	35.217616%
P0240929101104	OVCA	20241109	37.136039%	95.34%	0.0078201083329671	40.2959393%
P0240929101113	OVCA	20241109	23.370895%	96.29%	0.00110888246651021	27.445589%
P0240929101114	OVCA	20241109	25.573169%	94.48%	0.0134040187599825	17.8561678%
P0240929101115	OVCA	20241109	32.709128%	93.83%	0.00197018861722177	36.6701406%
P0240929101128	OVCA	20241109	31.493768%	97.00%	0.0155739050208501	40.029847%
P0240929101133	OVCA	20241129	18.225292%	95.37%	0.00420142038289449	29.835070%
P0240929101134	OVCA	20240117	26.093571%	93.59%	0.00244118166450015	29.626813%
P0240929101135	OVCA	20240117	31.381582%	93.72%	0.00448854711654605	23.989176%
P0240929101138	OVCA	20240117	20.881335%	95.69%	0.00374110319360513	27.176320%
P0240929101145	OVCA	20240117	23.607178%	94.80%	0.00602652449323249	20.9186528%
P0240929101147	OVCA	20240117	18.996437%	95.54%	0.00331201205403742	14.844624%
P0240929101149	OVCA	20240117	31.157951%	94.48%	0.0023826539870552	30.218141%
P0240929101195	OVCA	20240117	25.732619%	95.57%	0.00228859972464907	16.420381%
P0241026101019	OVCA	20241207	18.109136%	95.75%	0.00819599253749515	25.205628%
P0240705001004	OVCA	20241031	38.532649%	93.18%	0	4.894302%
P0240705001011	OVCA	20240905	21.136586%	95.84%	0.00594662114726045	13.497499%
P0240705001088	OVCA	20240905	14.397114%	95.77%	0.00154627006728398	10.800797%
P0240705001089	OVCA	20240905	21.901847%	95.12%	0.00243620089368262	22.691890%
P0240705001091	OVCA	20240831	25.931868%	95.80%	0.000641043866577349	18.3269161%
P0240705001092	OVCA	20240831	27.161672%	95.05%	0.00336749955466438	27.416778%
P0240705001098	OVCA	20240831	23.258313%	91.90%	0.00750032993562564	74.822015%
P0240705001099	OVCA	20240927	30.772402%	96.52%	0.00808468603085092	63.871176%
P0240705001100	OVCA	20240905	27.774368%	92.86%	0.00172499011611159	28.187210%
P0240929101074	OVCA	20241114	20.800964%	81.58%	0.00584099854101083	45.714237%
P0240929101077	OVCA	20241109	37.806727%	94.54%	0.0292590147457341	44.44242%
P0240929101079	OVCA	20241114	20.351871%	96.16%	0.00129962247855577	39.341121%
P0240929101081	OVCA	20241114	18.686066%	95.76%	0.0077559631903749	27.0299844%
P0240929101082	OVCA	20241114	18.468118%	95.46%	0.0025948935769089	26.982889%
P0240929101084	OVCA	20241114	20.509306%	96.31%	0.00340476062524691	28.709393%
P0240929101085	OVCA	20241114	20.088734%	92.22%	0.00949350501102314	34.0414878%
P0240929101087	OVCA	20241109	33.333617%	95.38%	0.00768404166570048	45.017944%
P0240929101091	OVCA	20241109	32.575068%	95.66%	0.00295608261292412	36.4850120%
P0240929101094	OVCA	20241129	22.109497%	95.57%	0.00327800308478071	23.612798%
P0240929101095	OVCA	20241114	25.397507%	94.72%	0	41.523302%
P0240929101097	OVCA	20241114	22.164457%	96.21%	0.00407012734631984	36.193334%
P0240929101105	OVCA	20241109	26.444735%	97.53%	0.0075855796331406	27.669408%
P0240929101109	OVCA	20241109	30.870869%	94.35%	0.00480704305287836	35.736186%
P0240929101112	OVCA	20241109	32.408676%	93.01%	0.000650613070601899	32.610612%
P0240929101121	OVCA	20241109	24.406855%	94.64%	0.00183990055035572	20.743278%
P0240929101124	OVCA	20241109	36.900762%	95.33%	0	41.945840%
P0240929101129	OVCA	20241109	37.665505%	97.91%	0.00653822876085607	52.414991%
P0240929101130	OVCA	20241114	23.604779%	95.18%	0.00397831578241009	26.997671%
P0240929101148	OVCA	20241129	13.609509%	95.57%	0	24.711969%
P0240929101151	OVCA	20241129	15.253451%	95.59%	0.00502428030191708	21.628304%
P0240929101152	OVCA	20241129	19.404259%	94.80%	0	34.220323%
P0240929101153	OVCA	20241129	19.429540%	93.66%	0.00612820258354482	21.037225%
P0240929101154	OVCA	20241129	17.248234%	96.68%	0	36.445906%
P0240929101155	OVCA	20241129	22.288945%	96.56%	0	34.910218%
P0240929101156	OVCA	20241129	15.144896%	91.72%	0.00534361194716588	25.963898%
P0240929101157	OVCA	20241129	17.824171%	70.22%	0	16.79354%
P0240929101158	OVCA	20241114	26.448736%	94.88%	0.00333707921004356	37.093163%
P0240929101159	OVCA	20241114	16.445611%	93.75%	0.00166822946273737	24.796140%
P0240929101160	OVCA	20241114	25.154566%	96.74%	0.0013926686093272	40.250037%
P0240929101161	OVCA	20241114	22.611462%	96.27%	0	34.013196%
P0240929101162	OVCA	20241114	24.605625%	96.12%	0.00103573057586562	38.278370%
P0240929101163	OVCA	20241114	22.105530%	94.49%	0	35.245884%
P0240929101164	OVCA	20241213	23.348244%	95.47%	0.00301429423821402	40.59092%
P0240929101165	OVCA	20241213	25.878700%	85.03%	0.00307288298145087	22.26573%
P0240929101166	OVCA	20241129	20.218951%	85.27%	0.00565997779891759	20.270903%
P0240929101167	OVCA	20241129	19.083921%	95.69%	0	37.617035%
P0240929101168	OVCA	20241129	15.446756%	94.41%	0	23.5277534%
P0240929101169	OVCA	20241129	19.000035%	95.44%	0	24.278107%
P0240929101170	OVCA	20241129	16.854738%	92.57%	0	33.523518%
P0240929101171	OVCA	20241213	18.182418%	95.16%	0.00166268901134065	26.203810%
P0240929101172	OVCA	20241213	18.590774%	96.07%	0.00209759482703847	29.674054%
P0240929101173	OVCA	20241129	19.821339%	95.18%	0	14.998687%
P0240929101174	OVCA	20241129	18.358855%	95.46%	0.00309845964136436	21.317979%
P0240929101175	OVCA	20241129	19.474617%	95.75%	0	29.060385%
P0240929101176	OVCA	20241129	15.051595%	95.55%	0.00244073102958159	28.783107%
P0240929101177	OVCA	20241129	23.287871%	95.64%	0.00791963174055672	25.8557816%
P0240929101178	OVCA	20241129	12.941546%	94.65%	0	26.5120147%
P0240929101179	OVCA	20241129	28.671068%	88.33%	0.00267462883019527	37.170999%
P0240929101181	OVCA	20241129	17.828263%	95.81%	0	22.936956%
P0240929101182	OVCA	20241129	16.270318%	94.84%	0.00177557522313375	21.438680%
P0240929101183	OVCA	20241129	13.102795%	93.56%	0	24.809509%
P0240929101184	OVCA	20241129	13.173819%	95.20%	0.0101873425335536	22.5102404%
P0240929101185	OVCA	20241129	19.813662%	89.88%	0.00865364160861176	24.840546%
P0240929101186	OVCA	20241129	22.999071%	95.96%	0.00277655347801058	39.154945%
P0240929101187	OVCA	20241129	17.781839%	93.95%	0	22.189846%
P0240929101188	OVCA	20241129	24.689543%	92.88%	0	33.502718%
P0240929101192	OVCA	20241129	15.637230%	95.73%	0.00610751361339649	20.060585%
P0240929101193	OVCA	20241129	26.404666%	96.67%	0.00494269523338327	41.2642429%
P0240929101194	OVCA	20241129	10.609378%	94.90%	0	13.6099755%
P0241026101001	OVCA	20241207	41.141814%	94.54%	0.00794761912832015	52.938640%
P0241029101097	HD	20241129	29.233750%	96.66%	0.00984731940775707	37.883245%
P0241029101098	HD	20241129	26.480668%	95.30%	0.00207484210706792	26.623475%
P0241029101099	HD	20241129	29.489678%	94.95%	0.00128484184637115	25.8263768%
P0241029101100	HD	20241129	16.588676%	95.80%	0	15.984843%
P0241029101101	HD	20241129	35.981387%	95.78%	0.0150849657065089	43.0067515%
P0241029101102	HD	20241129	33.998124%	78.45%	0.0024721387051903	29.774422%
P0241029101104	HD	20241129	21.049299%	91.40%	0.00913476802909074	29.556624%
P0241029101105	HD	20241129	20.645496%	93.74%	0.00268846092430212	30.284234%
P0241029101106	HD	20241129	28.045335%	96.81%	0.010507691514203	37.550765%
P0241029101107	HD	20241129	23.716480%	93.02%	0	31.1873327%
P0241029101108	HD	20241129	21.613904%	95.23%	0.0221329304445901	18.387853%
P0241029101109	HD	20241129	15.490144%	94.72%	0.00393199272163298	23.42090%
P0241029101110	HD	20241129	28.246942%	95.31%	0.00404892622888814	28.890853%
P0241029101111	HD	20241129	27.319612%	95.60%	0.00198671258024402	35.609763%
P0241029101112	HD	20241129	27.105754%	94.68%	0.00322019187554361	23.9902011%
P0241029101113	HD	20241129	36.845230%	96.72%	0.00409125545999548	34.708552%
P0241029101114	HD	20241129	23.147643%	95.86%	0.00516903812117611	20.064958%
P0241029101115	HD	20241129	19.547420%	96.02%	0.0162354777077548	32.0793980%
P0241029101116	HD	20241129	24.594723%	94.19%	0.00608056017106806	21.678466%
P0241029101117	HD	20241129	18.886126%	95.81%	0.00217847376570754	32.0946437%
P0241029101118	HD	20241129	21.189634%	94.74%	0	23.190927%
P0241029101119	HD	20241129	20.872894%	94.98%	0.00365675575682387	30.63430%
P0241029101120	HD	20241129	29.432285%	95.81%	0.0158123078358549	31.190199%
P0241029101121	HD	20241129	37.689231%	92.47%	0.00521112619418206	25.2508899%
P0241029101122	HD	20241129	24.970381%	94.35%	0.000724343691138316	16.261786%
P0241029101123	HD	20241129	30.839915%	93.74%	0.000645764832591351	15.854364%
P0241029101124	HD	20241129	27.776393%	95.91%	0.00208220697390452	16.9508455%
P0240705001074	OVCA	20240905	20.196326%	81.12%	0.0193089767476193	47.623731%
P0240705001075	OVCA	20240905	28.179138%	83.28%	0.00930652957938318	41.656630%
P0240705001076	OVCA	20240905	26.359841%	86.94%	0.0306486705555733	32.284535%
P0240705001078	OVCA	20240905	23.068492%	74.30%	0.0176948627553302	44.541272%
P0240705001079	OVCA	20240905	28.565866%	85.42%	0.0485378073956382	29.188180%
P0240705001080	OVCA	20240905	32.951549%	84.05%	0.0107205313551204	46.4478115%
P0240705001081	OVCA	20240905	29.783608%	89.72%	0.00811958063767676	38.820172%
P0240705001082	OVCA	20240905	29.165681%	92.60%	0.00629890584300268	41.998447%
P0240705001083	OVCA	20240905	39.884559%	86.13%	0.00398610663584938	75.795602%
P0240705001084	OVCA	20240905	29.390310%	60.36%	0.0303306525693657	18.52784%
P0240705001085	OVCA	20240905	24.596526%	87.12%	0.00360060405117508	30.250330%
P0240705001086	OVCA	20240905	15.723593%	95.47%	0.00406026313232274	21.183633%
P0240705001087	OVCA	20240905	26.661227%	97.03%	0.0107372887560006	69.170391%
P0240705001090	OVCA	20240905	37.421594%	96.32%	0.0141150744370728	52.688770%
P0240705001093	OVCA	20240831	31.347217%	95.56%	0.0193287603741215	38.965218%
P0240705001094	OVCA	20240831	34.749714%	95.12%	0.00653003630825497	38.9046587%
P0240705001095	OVCA	20240831	21.595988%	93.85%	0.0123750657960007	52.005508%
P0240705001096	OVCA	20240918	31.517364%	96.10%	0.00419069286993815	22.8658377%
P0240705001097	OVCA	20240831	31.488739%	95.30%	0.0417262417705618	19.6049293%
P0240929101073	OVCA	20241114	17.910362%	83.84%	0.0168175806588825	25.223102%
P0240929101075	OVCA	20241109	27.552548%	96.72%	0.00549905217855757	29.149034%
P0240929101076	OVCA	20241109	32.071244%	95.20%	0.00438356744426429	32.921990%
P0240929101083	OVCA	20241109	42.428013%	96.32%	0.0123079014456919	47.123044%
P0240929101088	OVCA	20241114	21.629119%	96.38%	0.00317504743782461	21.7234670%
P0240929101089	OVCA	20241114	21.656336%	96.62%	0.00471837182654186	33.8285451%
P0240929101090	OVCA	20241109	37.721600%	93.48%	0.0128468848351908	37.414769%
P0240929101092	OVCA	20241109	30.819731%	97.02%	0.00143167662783379	33.345046%
P0240929101093	OVCA	20241109	28.307465%	96.59%	0.00910252608604755	29.567724%
P0240929101096	OVCA	20241114	13.128843%	95.44%	0.0303989913874921	25.066961%
P0240929101100	OVCA	20241109	31.517975%	96.77%	0.00579792179977154	37.849326%
P0240929101101	OVCA	20241109	22.063851%	78.30%	0.00391490790082895	40.646274%
P0240929101102	OVCA	20241109	40.454368%	96.67%	0.00390644028242503	47.176865%
P0240929101103	OVCA	20241109	43.603992%	96.93%	0.000619126910739696	58.335535%
P0240929101106	OVCA	20241109	28.879835%	93.49%	0.00452322769850027	24.1539520%
P0240929101110	OVCA	20241109	26.923322%	95.43%	0.00459942183093128	30.228231%
P0240929101111	OVCA	20241109	31.675438%	93.83%	0.00921021891953127	21.968306%
P0240929101117	OVCA	20241109	28.661441%	95.09%	0.00297097447726563	29.832472%
P0240929101118	OVCA	20241109	30.421487%	90.69%	0.00199053628794489	30.473048%
P0240929101119	OVCA	20241109	28.746003%	95.80%	0.00488482720274455	26.968596%
P0240929101120	OVCA	20241109	26.924790%	95.68%	0.00692489312976243	29.007724%
P0240929101122	OVCA	20241109	28.084840%	96.78%	0	25.165310%
P0240929101123	OVCA	20241109	33.544975%	97.58%	0.0178812288821491	40.094548%
P0240929101125	OVCA	20241114	22.564163%	95.40%	0.00294308565547684	36.271027%
P0240929101126	OVCA	20241114	23.706843%	97.06%	0.00131588553589341	35.266360%
P0240929101127	OVCA	20241109	38.000246%	95.96%	0.00484353517906887	49.734537%
P0240929101132	OVCA	20241114	19.568307%	93.75%	0.00386965680449956	31.4057263%
P0241026101002	OVCA	20241207	37.463976%	40.14%	0.0531451984425684	38.783837%
P0241026101017	OVCA	20241207	16.836245%	89.43%	0.0137294948643681	20.15358%
P0240705001014	OVCA	20241031	28.227080%	95.49%	0.00103415025884079	21.086695%
P0240705001018	OVCA	20241031	30.598755%	96.86%	0.000806527182171487	25.095007%
P0240705001019	OVCA	20241031	30.921448%	96.74%	0.00192678945909426	30.2687876%
P0240705001024	OVCA	20241031	46.536043%	96.17%	0.000679413579805887	39.0048802%
P0240705001030	OVCA	20240802	0.156	0.9028	0.089551	0.3645
P0240705001037	OVCA	20240814	0.26764	0.7992	0.0299229	0.603764
P0240705001039	OVCA	20240905	18.081839%	95.10%	0.00145444716792767	18.077792%
P0240705001041	OVCA	20240905	28.814292%	93.66%	0.0133602384358667	15.9211288%
P0240705001042	OVCA	20240905	21.559424%	94.15%	0.00268292257919753	15.3486354%
P0240705001043	OVCA	20240905	17.721844%	93.49%	0.00392080444846736	13.805400%
P0240705001045	OVCA	20240905	20.040870%	94.84%	0.00413687859128616	17.763894%
P0241026101007	OVCA	20241207	15.960897%	94.83%	0.0080991239995214	24.967057%
P0241026101009	OVCA	20241207	14.526285%	81.17%	0.0075660942148438	22.568069%
P0241026101010	OVCA	20241207	18.258124%	94.97%	0.00538347963245747	18.833905%
P0241026101012	OVCA	20241207	20.479272%	95.24%	0.00593931977461189	21.277483%
P0241026101013	OVCA	20241207	24.504971%	95.38%	0.00913829412794378	28.978830%
P0241026101015	OVCA	20241207	19.122397%	96.07%	0.006926332167789	25.307335%
P0241026101020	OVCA	20241207	24.204395%	94.91%	0.00540824833396852	34.853636%
